# Supplementary material for: Global Genomic Analysis of SARS-CoV-2 RNA Dependent RNA Polymerase Evolution and Antiviral Drug Resistance
Source: Microorganisms. 2021 May 19;9(5):1094. doi: 10.3390/microorganisms9051094 (PMC8160703; doi:10.3390/microorganisms9051094)
Supplement: Supplementary file 1 [file microorganisms-09-01094-s001.zip]

Archive with 50 entries (47 files):
- Supplementary_files1/
- Supplementary_files1/SI_Figure1.pdf
- __MACOSX/
- __MACOSX/Supplementary_files1/
- __MACOSX/Supplementary_files1/._SI_Figure1.pdf
- Supplementary_files1/SI_Figure2.pdf
- __MACOSX/Supplementary_files1/._SI_Figure2.pdf
- Supplementary_files1/SI_Figure3.pdf
- __MACOSX/Supplementary_files1/._SI_Figure3.pdf
- Supplementary_files1/SI_Figure4.pdf
- __MACOSX/Supplementary_files1/._SI_Figure4.pdf
- Supplementary_files1/SI_Figure5.pdf
- __MACOSX/Supplementary_files1/._SI_Figure5.pdf
- Supplementary_files1/SI_Figure6.pdf
- __MACOSX/Supplementary_files1/._SI_Figure6.pdf
- Supplementary_files1/SI_table1.xlsx
- __MACOSX/Supplementary_files1/._SI_table1.xlsx
- Supplementary_files1/SI_table2.xlsx
- __MACOSX/Supplementary_files1/._SI_table2.xlsx
- Supplementary_files1/SI_table3.xlsx
- __MACOSX/Supplementary_files1/._SI_table3.xlsx
- Supplementary_files1/SI_table4.xlsx
- __MACOSX/Supplementary_files1/._SI_table4.xlsx
- Supplementary_files1/SI_table5.xlsx
- __MACOSX/Supplementary_files1/._SI_table5.xlsx
- Supplementary_files1/SI_table6.xlsx
- __MACOSX/Supplementary_files1/._SI_table6.xlsx
- Supplementary_files1/SI_table7.xlsx
- __MACOSX/Supplementary_files1/._SI_table7.xlsx
- Supplementary_files1/SI_table8.xlsx
- __MACOSX/Supplementary_files1/._SI_table8.xlsx
- Supplementary_files1/SI_table9.xlsx
- __MACOSX/Supplementary_files1/._SI_table9.xlsx
- Supplementary_files1/gisaid_hcov-19_acknowledgement_table_2020_12_21_19_4.pdf
- __MACOSX/Supplementary_files1/._gisaid_hcov-19_acknowledgement_table_2020_12_21_19_4.pdf
- Supplementary_files1/gisaid_hcov-19_acknowledgement_table_2020_12_21_19_2.pdf
- __MACOSX/Supplementary_files1/._gisaid_hcov-19_acknowledgement_table_2020_12_21_19_2.pdf
- Supplementary_files1/gisaid_hcov-19_acknowledgement_table_2020_12_21_19_1.pdf
- __MACOSX/Supplementary_files1/._gisaid_hcov-19_acknowledgement_table_2020_12_21_19_1.pdf
- Supplementary_files1/gisaid_hcov-19_acknowledgement_table_2020_12_21_19_3.pdf
- __MACOSX/Supplementary_files1/._gisaid_hcov-19_acknowledgement_table_2020_12_21_19_3.pdf
- Supplementary_files1/~$SI_table9.xlsx
- Supplementary_files1/gisaid_hcov-19_acknowledgement_table_2020_12_21_19_0.pdf
- __MACOSX/Supplementary_files1/._gisaid_hcov-19_acknowledgement_table_2020_12_21_19_0.pdf
- Supplementary_files1/gisaid_hcov-19_acknowledgement_table_2020_12_21_19_5.pdf
- __MACOSX/Supplementary_files1/._gisaid_hcov-19_acknowledgement_table_2020_12_21_19_5.pdf
- Supplementary_files1/gisaid_hcov-19_acknowledgement_table_2020_12_21_19_6.pdf
- __MACOSX/Supplementary_files1/._gisaid_hcov-19_acknowledgement_table_2020_12_21_19_6.pdf
- Supplementary_files1/gisaid_hcov-19_acknowledgement_table_2020_12_21_19_7.pdf
- __MACOSX/Supplementary_files1/._gisaid_hcov-19_acknowledgement_table_2020_12_21_19_7.pdf
