# Supplementary material for: Global Genomic Analysis of SARS-CoV-2 RNA Dependent RNA Polymerase Evolution and Antiviral Drug Resistance
Source: Microorganisms. 2021 May 19;9(5):1094. doi: 10.3390/microorganisms9051094 (PMC8160703; doi:10.3390/microorganisms9051094)
Supplement: Supplementary file 1 [file microorganisms-09-01094-s001.zip › Supplementary_files1/SI_table1.xlsx]

## Sheet: SI_table1
ID	Country	Sex	Age	Pangolin	Date	Mpro	RdRP	Pocket_R_F480	Pocket_R_V557	Pocket_L_Lopi1	Pocket_L_Lopi2	Pocket_L_GC373	Pocket_LV_Ala285	Pocket_5FU_M615	chao2	Pocket_L_Lopi1YN	Pocket_L_Lopi2YN	Pocket_R_F480YN	Pocket_R_V557YN	Pocket_L_GC373YN
Algeria-G0638_2264-2020	Algeria	Female	28	B.1	2020-03-02	No	Yes	No	No	No	No	No	No	No	66	No	No	No	No	No
Algeria-G0640_2265-2020	Algeria	Male	87	B.1	2020-03-08	No	Yes	No	No	No	No	No	No	No	36	No	No	No	No	No
Algeria-G0860_2262-2020	Algeria	Male	41	B.1	2020-03-02	No	Yes	No	No	No	No	No	No	No	36	No	No	No	No	No
Andalusia-COV001884-2020	Spain	Male	67	A.2	2020-03-12	No	No	No	No	No	No	No	No	No	55	No	No	No	No	No
Anhui-SZ005-2020	China	Male	58	A	2020-01-24	No	Yes	No	No	No	No	No	No	No	28	No	No	No	No	No
Argentina-C1374-2020	Argentina	Male	47	B.1	2020-03-18	No	Yes	No	No	No	No	No	No	No	36	No	No	No	No	No
Argentina-C3013-2020	Argentina	Male	73	B.1	2020-03-22	No	Yes	No	No	No	No	No	No	No	28	No	No	No	No	No
Argentina-Heritas_HG001-2020	Argentina	Male	0	B.1.1.33	2020-04-22	Yes	Yes	No	No	No	No	No	No	No	91	No	No	No	No	No
Argentina-Heritas_HG006-2020	Argentina	Male	12	B.1.1.33	2020-05-07	No	Yes	No	No	No	No	No	No	No	66	No	No	No	No	No
Argentina-Heritas_HG007-2020	Argentina	Male	12	B.1.1.33	2020-05-09	No	Yes	No	No	No	No	No	No	No	66	No	No	No	No	No
Argentina-Heritas_HG009-2020	Argentina	Male	9	B.1.3	2020-05-14	No	Yes	No	No	No	No	No	No	No	66	No	No	No	No	No
Argentina-Heritas_HG015-2020	Argentina	Male	11	B.1.3	2020-05-18	No	Yes	No	No	No	No	No	No	No	78	No	No	No	No	No
Argentina-Heritas_HG018-2020	Argentina	Female	?	B.1.3	2020-05-19	No	Yes	No	No	No	No	No	No	No	55	No	No	No	No	No
Argentina-Heritas_HG019-2020	Argentina	Male	13	B.1.3	2020-05-22	No	Yes	No	No	No	No	No	No	No	91	No	No	No	No	No
Argentina-PAIS-A0002-2020	Argentina	Male	40	B.1.1	2020-03-24	No	Yes	No	No	No	No	No	No	No	66	No	No	No	No	No
Argentina-PAIS-A0003-2020	Argentina	Female	57	B.1	2020-03-26	No	Yes	No	No	No	No	No	No	No	28	No	No	No	No	No
Argentina-PAIS-A0004-2020	Argentina	Male	30	B.1.5	2020-03-27	No	Yes	No	No	No	No	No	No	No	36	No	No	No	No	No
Argentina-PAIS-A0005-2020	Mexico	Male	59	B.1.1	2020-03-27	No	Yes	No	No	No	No	No	No	No	45	No	No	No	No	No
Argentina-PAIS-A0006-2020	Argentina	Female	27	B.1.3	2020-03-28	No	Yes	No	No	No	No	No	No	No	45	No	No	No	No	No
Argentina-PAIS-A0008-2020	Argentina	Male	32	B.1.5	2020-03-30	No	Yes	No	No	No	No	No	No	No	15	No	No	No	No	No
Argentina-PAIS-A0013-2020	Spain	Male	34	B.1.5	2020-04-01	No	Yes	No	No	No	No	No	No	No	15	No	No	No	No	No
Argentina-PAIS-A0014-2020	Argentina	Female	22	B.1.1	2020-04-01	No	Yes	No	No	No	No	No	No	No	55	No	No	No	No	No
Argentina-PAIS-A0015-2020	Israel	Female	54	B.1	2020-04-01	No	Yes	No	No	No	No	No	No	No	28	No	No	No	No	No
Argentina-PAIS-A0016-2020	France	Female	69	B.1.1	2020-04-02	No	Yes	No	No	No	No	No	No	No	45	No	No	No	No	No
Argentina-PAIS-A0017-2020	Argentina	Male	34	B.1.1.1	2020-04-03	Yes	Yes	No	No	Pocket	No	No	No	No	91	Yes	No	No	No	No
Argentina-PAIS-A0018-2020	Argentina	Male	95	B.1.1.1	2020-04-04	Yes	Yes	No	No	Pocket	No	No	No	No	91	Yes	No	No	No	No
Argentina-PAIS-A0019-2020	Argentina	Male	50	B.1.3	2020-04-07	No	Yes	No	No	No	No	No	No	No	66	No	No	No	No	No
Argentina-PAIS-A0020-2020	United Kingdom	Female	29	B.1.1.1	2020-04-11	Yes	Yes	No	No	Pocket	No	No	No	No	78	Yes	No	No	No	No
Argentina-PAIS-A0021-2020	Argentina	Female	27	B.1.1.1	2020-04-11	Yes	Yes	No	No	Pocket	No	No	No	No	105	Yes	No	No	No	No
Argentina-PAIS-A0022-2020	Argentina	Male	29	B.1.1.1	2020-04-11	Yes	Yes	No	No	Pocket	No	No	No	No	66	Yes	No	No	No	No
Argentina-PAIS-A0023-2020	Argentina	Female	34	B.1.1.33	2020-04-17	No	Yes	No	No	No	No	No	No	No	55	No	No	No	No	No
Argentina-PAIS-A0024-2020	Argentina	Male	92	B.1.1.33	2020-04-18	No	Yes	No	No	No	No	No	No	No	66	No	No	No	No	No
Argentina-PAIS-A0025-2020	Argentina	Female	43	B.1.1	2020-04-18	No	Yes	No	No	No	No	No	No	No	91	No	No	No	No	No
Argentina-PAIS-A0026-2020	Argentina	Male	48	B.1.1.33	2020-04-18	No	Yes	No	No	No	No	No	No	No	66	No	No	No	No	No
Argentina-PAIS-A0027-2020	Argentina	Male	38	B.1.1	2020-04-19	No	Yes	No	No	No	No	No	No	No	91	No	No	No	No	No
Australia-NSW01-2020	China	Male	43	A	2020-01-24	No	No	No	No	No	No	No	No	No	3	No	No	No	No	No
Australia-NSW04-2020	Australia	Male	35	A	2020-01-24	No	No	No	No	No	No	No	No	No	15	No	No	No	No	No
Australia-NSW05-2020	Iran	Male	43	B.4	2020-02-28	No	No	No	No	No	No	No	No	No	21	No	No	No	No	No
Australia-NSW07-2020	Australia	Male	53	B.4	2020-02-29	No	No	No	No	No	No	No	No	No	15	No	No	No	No	No
Australia-NSW100-2020	Australia	?	?	A.1	2020-03-19	No	No	No	No	No	No	No	No	No	3	No	No	No	No	No
Australia-NSW101-2020	Australia	?	?	B	2020-03-16	No	No	No	No	No	No	No	No	No	21	No	No	No	No	No
Australia-NSW10-2020	Australia	Female	62	B	2020-02-28	No	No	No	No	No	No	No	No	No	10	No	No	No	No	No
Australia-NSW108-2020	Australia	?	?	B.1	2020-03-19	No	Yes	No	No	No	No	No	No	No	6	No	No	No	No	No
Australia-NSW109-2020	Australia	?	?	B.1.5	2020-03-25	No	Yes	No	No	No	No	No	No	No	10	No	No	No	No	No
Australia-NSW110-2020	Australia	?	?	B.1.5	2020-03-21	No	Yes	No	No	No	No	No	No	No	15	No	No	No	No	No
Australia-NSW11-2020	Iran	Male	38	B.4	2020-03-02	No	No	No	No	No	No	No	No	No	10	No	No	No	No	No
Australia-NSW113-2020	Australia	?	?	B.1.5	2020-03-17	No	Yes	No	No	No	No	No	No	No	15	No	No	No	No	No
Australia-NSW114-2020	Australia	?	?	B.1.5	2020-03-19	No	Yes	No	No	No	No	No	No	No	15	No	No	No	No	No
Australia-NSW115-2020	Australia	?	?	B.1	2020-03-21	No	Yes	No	No	No	No	No	No	No	15	No	No	No	No	No
Australia-NSW116-2020	Australia	?	?	B.1	2020-03-21	No	Yes	No	No	No	No	No	No	No	21	No	No	No	No	No
Australia-NSW117-2020	Australia	?	?	B.1	2020-03-24	No	Yes	No	No	No	No	No	No	No	21	No	No	No	No	No
Australia-NSW118-2020	Australia	?	?	B.1	2020-03-22	No	Yes	No	No	No	No	No	No	No	15	No	No	No	No	No
Australia-NSW12-2020	Iran	Male	31	B.4	2020-03-04	No	No	No	No	No	No	No	No	No	36	No	No	No	No	No
Australia-NSW127-2020	Australia	?	?	B.1	2020-03-26	Yes	Yes	No	No	No	No	No	No	No	21	No	No	No	No	No
Australia-NSW128-2020	Australia	?	?	B.1	2020-03-22	Yes	Yes	No	No	No	No	No	No	No	28	No	No	No	No	No
Australia-NSW129-2020	Australia	?	?	B.1	2020-03-23	Yes	Yes	No	No	No	No	No	No	No	28	No	No	No	No	No
Australia-NSW130-2020	Australia	?	?	B.1	2020-03-24	Yes	Yes	No	No	No	No	No	No	No	28	No	No	No	No	No
Australia-NSW131-2020	Australia	?	?	B.1	2020-03-23	Yes	Yes	No	No	No	No	No	No	No	28	No	No	No	No	No
Australia-NSW13-2020	Iran	Male	81	B.4	2020-03-04	No	No	No	No	No	No	No	No	No	28	No	No	No	No	No
Australia-NSW132-2020	Australia	?	?	B.1	2020-03-23	Yes	Yes	No	No	No	No	No	No	No	28	No	No	No	No	No
Australia-NSW133-2020	Australia	?	?	B.1	2020-03-26	Yes	Yes	No	No	No	No	No	No	No	28	No	No	No	No	No
Australia-NSW134-2020	Australia	?	?	B.1	2020-03-21	Yes	Yes	No	No	No	No	No	No	No	28	No	No	No	No	No
Australia-NSW135-2020	Australia	?	?	B.1	2020-03-22	No	Yes	No	No	No	No	No	No	No	21	No	No	No	No	No
Australia-NSW138-2020	Australia	?	?	B.1	2020-03-23	No	Yes	No	No	No	No	No	No	No	15	No	No	No	No	No
Australia-NSW140-2020	Australia	?	?	B.1	2020-03-25	No	Yes	No	No	No	No	No	No	No	15	No	No	No	No	No
Australia-NSW141-2020	Australia	?	?	B.1	2020-03-22	No	Yes	No	No	No	No	No	No	No	21	No	No	No	No	No
Australia-NSW14-2020	Australia	Female	41	B.4	2020-03-03	No	No	No	No	No	No	No	No	No	21	No	No	No	No	No
Australia-NSW142-2020	Australia	?	?	B.1	2020-03-24	No	Yes	No	No	No	No	No	No	No	28	No	No	No	No	No
Australia-NSW143-2020	Australia	?	?	B.1	2020-03-21	No	Yes	No	No	No	No	No	No	No	28	No	No	No	No	No
Australia-NSW144-2020	Australia	?	?	B.1	2020-03-21	No	Yes	No	No	No	No	No	No	No	21	No	No	No	No	No
Australia-NSW145-2020	Australia	?	?	B.1	2020-03-21	Yes	Yes	No	No	No	No	No	No	No	28	No	No	No	No	No
Australia-NSW147-2020	Australia	?	?	B.1.31	2020-03-25	Yes	Yes	No	No	No	No	No	No	No	36	No	No	No	No	No
Australia-NSW148-2020	Australia	?	?	B.1.31	2020-03-23	Yes	Yes	No	No	No	No	No	No	No	45	No	No	No	No	No
Australia-NSW149-2020	Australia	?	?	B.1.31	2020-03-26	Yes	Yes	No	No	No	No	No	No	No	45	No	No	No	No	No
Australia-NSW150-2020	Australia	?	?	B.1	2020-03-19	No	Yes	No	No	No	No	No	No	No	28	No	No	No	No	No
Australia-NSW151-2020	Australia	?	?	B.1	2020-03-18	No	Yes	No	No	No	No	No	No	No	21	No	No	No	No	No
Australia-NSW15-2020	Australia	Male	21	B.4	2020-03-03	No	No	No	No	No	No	No	No	No	45	No	No	No	No	No
Australia-NSW155-2020	Australia	?	?	B.1.1	2020-03-06	No	Yes	No	No	No	No	No	No	No	21	No	No	No	No	No
Australia-NSW156-2020	Australia	?	?	B.1.1	2020-03-18	No	Yes	No	No	No	No	No	No	No	21	No	No	No	No	No
Australia-NSW157-2020	Australia	?	?	B.1.1	2020-03-22	No	Yes	No	No	No	No	No	No	No	28	No	No	No	No	No
Australia-NSW158-2020	Australia	?	?	B.1.1	2020-03-16	No	Yes	No	No	No	No	No	No	No	28	No	No	No	No	No
Australia-NSW159-2020	Australia	?	?	B.1.1	2020-03-24	No	Yes	No	No	No	No	No	No	No	28	No	No	No	No	No
Australia-NSW161-2020	Australia	?	?	B.1.1	2020-03-24	No	Yes	No	No	No	No	No	No	No	28	No	No	No	No	No
Australia-NSW162-2020	Australia	?	?	B.1.1	2020-03-23	No	Yes	No	No	No	No	No	No	No	36	No	No	No	No	No
Australia-NSW163-2020	Australia	?	?	B.1.1	2020-03-20	No	Yes	No	No	No	No	No	No	No	28	No	No	No	No	No
Australia-NSW164-2020	Australia	?	?	B.1.1	2020-03-22	No	Yes	No	No	No	No	No	No	No	36	No	No	No	No	No
Australia-NSW165-2020	Australia	?	?	B.1.1	2020-03-17	No	Yes	No	No	No	No	No	No	No	36	No	No	No	No	No
Australia-NSW166-2020	Australia	?	?	B.1.1	2020-03-25	No	Yes	No	No	No	No	No	No	No	28	No	No	No	No	No
Australia-NSW167-2020	Australia	?	?	B.1.1	2020-03-22	No	Yes	No	No	No	No	No	No	No	45	No	No	No	No	No
Australia-NSW168-2020	Australia	?	?	B.1.1.1	2020-03-21	Yes	Yes	No	No	Pocket	No	No	No	No	66	Yes	No	No	No	No
Australia-NSW169-2020	Australia	?	?	B	2020-03-20	Yes	Yes	No	No	No	No	No	No	No	10	No	No	No	No	No
Australia-NSW170-2020	Australia	?	?	B.1.36	2020-03-22	No	Yes	No	No	No	No	No	No	No	36	No	No	No	No	No
Australia-NSW171-2020	Australia	?	?	B.1.1	2020-03-21	No	Yes	No	No	No	No	No	No	No	36	No	No	No	No	No
Australia-NSW175-2020	Australia	?	?	B.2.4	2020-03-18	No	Yes	No	No	No	No	No	No	No	45	No	No	No	No	No
Australia-NSW176-2020	Australia	?	?	B.2.1	2020-03-18	No	No	No	No	No	No	No	No	No	21	No	No	No	No	No
Australia-NSW179-2020	Australia	?	?	A.2	2020-03-23	No	No	No	No	No	No	No	No	No	45	No	No	No	No	No
Australia-NSW18-2020	Australia	Male	45	B.4	2020-03-05	No	No	No	No	No	No	No	No	No	28	No	No	No	No	No
Australia-NSW189-2020	Australia	?	?	A.2	2020-03-21	No	No	No	No	No	No	No	No	No	55	No	No	No	No	No
Australia-NSW19-2020	Australia	Female	36	B.4	2020-03-06	No	No	No	No	No	No	No	No	No	28	No	No	No	No	No
Australia-NSW192-2020	Australia	?	?	A.2	2020-03-25	No	No	No	No	No	No	No	No	No	55	No	No	No	No	No
Australia-NSW194-2020	Australia	?	?	A.2	2020-03-22	No	No	No	No	No	No	No	No	No	55	No	No	No	No	No
Australia-NSW195-2020	Australia	?	?	A.2	2020-03-21	No	No	No	No	No	No	No	No	No	55	No	No	No	No	No
Australia-NSW196-2020	Australia	?	?	A.2	2020-03-23	No	No	No	No	No	No	No	No	No	55	No	No	No	No	No
Australia-NSW197-2020	Australia	?	?	A.2	2020-03-23	No	No	No	No	No	No	No	No	No	55	No	No	No	No	No
Australia-NSW198-2020	Australia	?	?	A.2	2020-03-23	No	No	No	No	No	No	No	No	No	45	No	No	No	No	No
Australia-NSW199-2020	Australia	?	?	A.2	2020-03-23	No	No	No	No	No	No	No	No	No	45	No	No	No	No	No
Australia-NSW200-2020	Australia	?	?	A.2	2020-03-23	No	No	No	No	No	No	No	No	No	66	No	No	No	No	No
Australia-NSW201-2020	Australia	?	?	A.2	2020-03-21	No	No	No	No	No	No	No	No	No	66	No	No	No	No	No
Australia-NSW202-2020	Australia	?	?	A.2	2020-03-23	No	No	No	No	No	No	No	No	No	55	No	No	No	No	No
Australia-NSW203-2020	Australia	?	?	A.2	2020-03-22	No	No	No	No	No	No	No	No	No	55	No	No	No	No	No
Australia-NSW204-2020	Australia	?	?	A.2	2020-03-23	No	Yes	No	No	No	No	No	No	No	55	No	No	No	No	No
Australia-NSW205-2020	Australia	?	?	A.2	2020-03-22	No	No	No	No	No	No	No	No	No	55	No	No	No	No	No
Australia-NSW206-2020	Australia	?	?	A.2	2020-03-22	No	No	No	No	No	No	No	No	No	66	No	No	No	No	No
Australia-NSW207-2020	Australia	?	?	A.2	2020-03-21	No	No	No	No	No	No	No	No	No	66	No	No	No	No	No
Australia-NSW208-2020	Australia	?	?	A.2	2020-03-20	No	No	No	No	No	No	No	No	No	66	No	No	No	No	No
Australia-NSW209-2020	Australia	?	?	A.2	2020-03-20	No	No	No	No	No	No	No	No	No	66	No	No	No	No	No
Australia-NSW210-2020	Australia	?	?	A.2	2020-03-25	No	No	No	No	No	No	No	No	No	21	No	No	No	No	No
Australia-NSW211-2020	Australia	?	?	A.2	2020-03-21	No	No	No	No	No	No	No	No	No	55	No	No	No	No	No
Australia-NSW21-2020	Australia	?	?	B.4	2020-03-04	No	No	No	No	No	No	No	No	No	45	No	No	No	No	No
Australia-NSW212-2020	Australia	?	?	A.2	2020-03-21	No	No	No	No	No	No	No	No	No	66	No	No	No	No	No
Australia-NSW213-2020	Australia	?	?	A.3	2020-03-17	No	No	No	No	No	No	No	No	No	78	No	No	No	No	No
Australia-NSW215-2020	Australia	?	?	A.3	2020-03-17	No	No	No	No	No	No	No	No	No	66	No	No	No	No	No
Australia-NSW216-2020	Australia	?	?	A.3	2020-03-17	No	No	No	No	No	No	No	No	No	66	No	No	No	No	No
Australia-NSW217-2020	Australia	?	?	B.4	2020-03-02	No	No	No	No	No	No	No	No	No	15	No	No	No	No	No
Australia-NSW218-2020	Australia	?	?	B.3	2020-03-11	No	No	No	No	No	No	No	No	No	15	No	No	No	No	No
Australia-NSW219-2020	Australia	?	?	B	2020-02-28	No	No	No	No	No	No	No	No	No	3	No	No	No	No	No
Australia-NSW220-2020	Australia	?	?	B.2	2020-03-26	No	No	No	No	No	No	No	No	No	28	No	No	No	No	No
Australia-NSW22-2020	Australia	?	?	B.4	2020-03-03	No	No	No	No	No	No	No	No	No	28	No	No	No	No	No
Australia-NSW222-2020	Australia	?	?	B.6	2020-03-25	No	Yes	No	No	No	No	No	No	No	45	No	No	No	No	No
Australia-NSW223-2020	Australia	?	?	A.2	2020-03-26	No	No	No	No	No	No	No	No	No	55	No	No	No	No	No
Australia-NSW224-2020	Australia	?	?	B.1	2020-03-29	No	Yes	No	No	No	No	No	No	No	28	No	No	No	No	No
Australia-NSW225-2020	Australia	?	?	B.1.1.7	2020-03-28	No	Yes	No	No	No	No	No	No	No	55	No	No	No	No	No
Australia-NSW227-2020	Australia	?	?	B.1	2020-03-28	Yes	Yes	No	No	No	No	No	No	No	15	No	No	No	No	No
Australia-NSW228-2020	Australia	?	?	A.1	2020-03-29	No	No	No	No	No	No	No	No	No	21	No	No	No	No	No
Australia-NSW229-2020	Australia	?	?	B.4	2020-03-28	No	No	No	No	No	No	No	No	No	55	No	No	No	No	No
Australia-NSW23-2020	Australia	?	?	B.4	2020-03-04	No	No	No	No	No	No	No	No	No	21	No	No	No	No	No
Australia-NSW233-2020	Australia	?	?	B.1	2020-03-27	No	Yes	No	No	No	No	No	No	No	28	No	No	No	No	No
Australia-NSW236-2020	Australia	?	?	B.1	2020-03-26	No	Yes	No	No	No	No	No	No	No	21	No	No	No	No	No
Australia-NSW238-2020	Australia	?	?	B.2	2020-03-28	No	No	No	No	No	No	No	No	No	36	No	No	No	No	No
Australia-NSW239-2020	Australia	?	?	B.1.1	2020-03-25	No	Yes	No	No	No	No	No	No	No	45	No	No	No	No	No
Australia-NSW240-2020	Australia	?	?	A.2	2020-03-25	No	No	No	No	No	No	No	No	No	28	No	No	No	No	No
Australia-NSW241-2020	Australia	?	?	B.1	2020-03-25	No	Yes	No	No	No	No	No	No	No	66	No	No	No	No	No
Australia-NSW24-2020	Australia	Female	18	B.4	2020-03-06	No	No	No	No	No	No	No	No	No	28	No	No	No	No	No
Australia-NSW243-2020	Australia	?	?	B.3	2020-03-30	No	No	No	No	No	No	No	No	No	10	No	No	No	No	No
Australia-NSW245-2020	Australia	?	?	B.1	2020-03-30	Yes	Yes	No	No	No	No	No	No	No	28	No	No	No	No	No
Australia-NSW246-2020	Australia	?	?	B.6	2020-03-29	No	Yes	No	No	No	No	No	No	No	45	No	No	No	No	No
Australia-NSW250-2020	Australia	?	?	A.1	2020-03-29	No	No	No	No	No	No	No	No	No	28	No	No	No	No	No
Australia-NSW25-2020	Australia	Female	36	B.6	2020-03-05	No	Yes	No	No	No	No	No	No	No	36	No	No	No	No	No
Australia-NSW252-2020	Australia	?	?	B.4	2020-03-08	No	No	No	No	No	No	No	No	No	28	No	No	No	No	No
Australia-NSW254-2020	Australia	?	?	B.4	2020-03-12	No	No	No	No	No	No	No	No	No	55	No	No	No	No	No
Australia-NSW255-2020	Australia	?	?	A.2	2020-03-20	No	No	No	No	No	No	No	No	No	55	No	No	No	No	No
Australia-NSW256-2020	Australia	?	?	B.4	2020-03-14	No	No	No	No	No	No	No	No	No	28	No	No	No	No	No
Australia-NSW257-2020	Australia	?	?	A.1	2020-03-26	No	No	No	No	No	No	No	No	No	21	No	No	No	No	No
Australia-NSW26-2020	Australia	Female	22	B.4	2020-03-09	No	No	No	No	No	No	No	No	No	45	No	No	No	No	No
Australia-NSW262-2020	Australia	?	?	B.1.31	2020-03-27	Yes	Yes	No	No	No	No	No	No	No	45	No	No	No	No	No
Australia-NSW263-2020	Australia	?	?	B.1	2020-03-27	No	Yes	No	No	No	No	No	No	Pocket	15	No	No	No	No	No
Australia-NSW264-2020	Australia	?	?	B.2	2020-03-26	No	No	No	No	No	No	No	No	No	15	No	No	No	No	No
Australia-NSW266-2020	Australia	?	?	B.2.1	2020-03-28	No	No	No	No	No	No	No	No	No	28	No	No	No	No	No
Australia-NSW267-2020	Australia	?	?	A.2	2020-04-05	No	No	No	No	No	No	No	No	No	55	No	No	No	No	No
Australia-NSW268-2020	Australia	?	?	B.1	2020-03-30	No	Yes	No	No	No	No	No	No	No	21	No	No	No	No	No
Australia-NSW270-2020	Australia	?	?	B.3	2020-04-02	No	No	No	No	No	No	No	No	No	45	No	No	No	No	No
Australia-NSW271-2020	Australia	?	?	B.6	2020-03-27	No	Yes	No	No	No	No	No	No	No	15	No	No	No	No	No
Australia-NSW27-2020	Australia	Male	72	B.1.1	2020-03-08	No	Yes	No	No	No	No	No	No	No	36	No	No	No	No	No
Australia-NSW273-2020	Australia	?	?	B.1	2020-03-31	No	Yes	No	No	No	No	No	No	No	21	No	No	No	No	No
Australia-NSW275-2020	Australia	?	?	B.6	2020-04-05	No	Yes	No	No	No	No	No	No	No	45	No	No	No	No	No
Australia-NSW276-2020	Australia	?	?	B.1.1	2020-03-20	No	Yes	No	No	No	No	No	No	No	28	No	No	No	No	No
Australia-NSW28-2020	Australia	Female	37	B.4	2020-03-08	No	Yes	No	No	No	No	No	No	No	45	No	No	No	No	No
Australia-NSW283-2020	Australia	?	?	B.1.23	2020-04-01	No	Yes	No	No	No	No	No	No	No	36	No	No	No	No	No
Australia-NSW287-2020	Australia	?	?	B.1.1	2020-04-03	No	Yes	No	No	No	No	No	No	No	28	No	No	No	No	No
Australia-NSW289-2020	Australia	?	?	B.1	2020-03-31	No	Yes	No	No	No	No	No	No	No	15	No	No	No	No	No
Australia-NSW290-2020	Australia	?	?	B.1.5	2020-04-02	No	Yes	No	No	No	No	No	No	No	10	No	No	No	No	No
Australia-NSW291-2020	Australia	?	?	B.1.1	2020-04-03	No	Yes	No	No	No	No	No	No	No	28	No	No	No	No	No
Australia-NSW29-2020	Australia	?	?	B.2	2020-03-08	No	No	No	No	No	No	No	No	No	36	No	No	No	No	No
Australia-NSW293-2020	Australia	?	?	A	2020-03-31	No	No	No	No	No	No	No	No	No	21	No	No	No	No	No
Australia-NSW297-2020	Australia	?	?	B.2	2020-04-02	No	No	No	No	No	No	No	No	No	45	No	No	No	No	No
Australia-NSW298-2020	Australia	?	?	B.1	2020-04-04	No	Yes	No	No	No	No	No	No	No	28	No	No	No	No	No
Australia-NSW299-2020	Australia	?	?	B.1	2020-03-25	No	Yes	No	No	No	No	No	No	No	15	No	No	No	No	No
Australia-NSW301-2020	Australia	?	?	B.4	2020-04-03	No	No	No	No	No	No	No	No	No	45	No	No	No	No	No
Australia-NSW302-2020	Australia	?	?	B.1	2020-04-08	No	Yes	No	No	No	No	No	No	No	10	No	No	No	No	No
Australia-NSW305-2020	Australia	?	?	B.1	2020-03-27	No	Yes	No	No	No	No	No	No	No	21	No	No	No	No	No
Australia-NSW307-2020	Australia	?	?	A.2	2020-04-02	No	No	No	No	No	No	No	No	No	55	No	No	No	No	No
Australia-NSW31-2020	Australia	Female	37	B.4	2020-03-10	No	No	No	No	No	No	No	No	No	28	No	No	No	No	No
Australia-NSW312-2020	Australia	?	?	B.4	2020-03-27	No	No	No	No	No	No	No	No	No	28	No	No	No	No	No
Australia-NSW314-2020	Australia	?	?	B.1	2020-03-31	No	Yes	No	No	No	No	No	No	No	10	No	No	No	No	No
Australia-NSW315-2020	Australia	?	?	B.6	2020-03-27	No	Yes	No	No	No	No	No	No	No	28	No	No	No	No	No
Australia-NSW317-2020	Australia	?	?	A.2	2020-03-31	No	No	No	No	No	No	No	No	No	55	No	No	No	No	No
Australia-NSW318-2020	Australia	?	?	B.1.1	2020-04-01	No	Yes	No	No	No	No	No	No	No	28	No	No	No	No	No
Australia-NSW319-2020	Australia	?	?	B.1	2020-04-01	No	Yes	No	No	No	No	No	No	No	36	No	No	No	No	No
Australia-NSW321-2020	Australia	?	?	B.1	2020-04-06	No	Yes	No	No	No	No	No	No	No	28	No	No	No	No	No
Australia-NSW322-2020	Australia	?	?	B.1	2020-03-28	No	Yes	No	No	No	No	No	No	No	21	No	No	No	No	No
Australia-NSW323-2020	Australia	?	?	B.1.1	2020-03-27	No	Yes	No	No	No	No	No	No	No	45	No	No	No	No	No
Australia-NSW324-2020	Australia	?	?	B.1.1	2020-03-26	No	Yes	No	No	No	No	No	No	No	28	No	No	No	No	No
Australia-NSW329-2020	Australia	?	?	B.1.1	2020-03-31	No	Yes	No	No	No	No	No	No	No	28	No	No	No	No	No
Australia-NSW330-2020	Australia	?	?	A.2	2020-03-20	No	No	No	No	No	No	No	No	No	21	No	No	No	No	No
Australia-NSW331-2020	Australia	?	?	A.1	2020-03-25	No	No	No	No	No	No	No	No	No	55	No	No	No	No	No
Australia-NSW33-2020	Australia	?	?	B.4	2020-03-06	No	No	No	No	No	No	No	No	No	28	No	No	No	No	No
Australia-NSW333-2020	Australia	?	?	B.4	2020-03-23	No	No	No	No	No	No	No	No	No	45	No	No	No	No	No
Australia-NSW334-2020	Australia	?	?	B.2.6	2020-03-23	No	No	No	No	No	No	No	No	No	55	No	No	No	No	No
Australia-NSW336-2020	Australia	?	?	B.1.5	2020-03-28	No	Yes	No	No	No	No	No	No	No	10	No	No	No	No	No
Australia-NSW340-2020	Australia	?	?	B.1	2020-03-24	No	Yes	No	No	No	No	No	No	No	28	No	No	No	No	No
Australia-NSW341-2020	Australia	?	?	B.1.8	2020-04-01	No	Yes	No	No	No	No	No	No	No	15	No	No	No	No	No
Australia-NSW34-2020	Australia	?	?	B.4	2020-03-11	No	No	No	No	No	No	No	No	No	28	No	No	No	No	No
Australia-NSW342-2020	Australia	?	?	B.1	2020-03-29	No	Yes	No	No	No	No	No	No	No	21	No	No	No	No	No
Australia-NSW345-2020	Australia	?	?	B.1.23	2020-04-01	No	Yes	No	No	No	No	No	No	No	15	No	No	No	No	No
Australia-NSW347-2020	Australia	?	?	A	2020-03-27	No	Yes	No	No	No	No	No	No	No	15	No	No	No	No	No
Australia-NSW348-2020	Australia	?	?	B.1	2020-03-23	Yes	Yes	No	No	No	No	No	No	No	21	No	No	No	No	No
Australia-NSW349-2020	Australia	?	?	B.1.3	2020-04-02	No	Yes	No	No	No	No	No	No	No	36	No	No	No	No	No
Australia-NSW351-2020	Australia	?	?	B.1	2020-03-20	No	Yes	No	No	No	No	No	No	No	45	No	No	No	No	No
Australia-NSW35-2020	Australia	Female	37	B.4	2020-03-08	No	No	No	No	No	No	No	No	No	21	No	No	No	No	No
Australia-NSW354-2020	Australia	?	?	B.1	2020-04-17	No	Yes	No	No	No	No	No	No	No	15	No	No	No	No	No
Australia-NSW355-2020	Australia	?	?	B.1	2020-04-17	No	Yes	No	No	No	No	No	No	No	10	No	No	No	No	No
Australia-NSW36-2020	Australia	Female	35	B.2.1	2020-03-10	No	No	No	No	No	No	No	No	No	28	No	No	No	No	No
Australia-NSW362-2020	Australia	?	?	B.1	2020-04-15	No	Yes	No	No	No	No	No	No	No	10	No	No	No	No	No
Australia-NSW363-2020	Australia	?	?	B.1	2020-04-19	No	Yes	No	No	No	No	No	No	No	10	No	No	No	No	No
Australia-NSW367-2020	Australia	?	?	B.1	2020-04-14	No	Yes	No	No	No	No	No	No	No	10	No	No	No	No	No
Australia-NSW370-2020	Australia	?	?	B.4	2020-03-26	No	No	No	No	No	No	No	No	No	21	No	No	No	No	No
Australia-NSW37-2020	Australia	?	?	A.1	2020-03-10	No	No	No	No	No	No	No	No	No	21	No	No	No	No	No
Australia-NSW373-2020	Australia	?	?	B.1	2020-03-22	No	Yes	No	No	No	No	No	No	No	21	No	No	No	No	No
Australia-NSW374-2020	Australia	?	?	A.3	2020-03-21	No	No	No	No	No	No	No	No	No	66	No	No	No	No	No
Australia-NSW375-2020	Australia	?	?	B.4	2020-03-08	No	No	No	No	No	No	No	No	No	45	No	No	No	No	No
Australia-NSW376-2020	Australia	?	?	B.4	2020-03-10	No	No	No	No	No	No	No	No	No	28	No	No	No	No	No
Australia-NSW38-2020	Australia	Female	14	B.6	2020-03-10	No	Yes	No	No	No	No	No	No	No	21	No	No	No	No	No
Australia-NSW39-2020	Australia	Male	30	B.1	2020-03-11	No	Yes	No	No	No	No	No	No	No	6	No	No	No	No	No
Australia-NSW40-2020	Australia	Female	41	B.4	2020-03-11	No	No	No	No	No	No	No	No	No	36	No	No	No	No	No
Australia-NSW44-2020	Australia	Female	34	B.6	2020-03-10	No	Yes	No	No	No	No	No	No	No	21	No	No	No	No	No
Australia-NSW46-2020	Australia	?	?	B.3	2020-03-10	No	No	No	No	No	No	No	No	No	6	No	No	No	No	No
Australia-NSW47-2020	Australia	Female	42	B.1.5	2020-03-13	No	Yes	No	No	No	No	No	No	No	15	No	No	No	No	No
Australia-NSW48-2020	Australia	Female	55	B.6	2020-03-14	No	Yes	No	No	No	No	No	No	No	15	No	No	No	No	No
Australia-NSW491-2020	Australia	?	?	B.1	2020-04-23	No	Yes	No	No	No	No	No	No	No	21	No	No	No	No	No
Australia-NSW49-2020	Australia	?	?	B.6	2020-03-10	No	Yes	No	No	No	No	No	No	No	10	No	No	No	No	No
Australia-NSW494-2020	Australia	?	?	B.1	2020-04-11	No	Yes	No	No	No	No	No	No	No	10	No	No	No	No	No
Australia-NSW497-2020	Australia	?	?	B.1	2020-04-07	No	Yes	No	No	No	No	No	No	No	36	No	No	No	No	No
Australia-NSW501-2020	Australia	?	?	A.1	2020-03-23	No	No	No	No	No	No	No	No	No	21	No	No	No	No	No
Australia-NSW502-2020	Australia	?	?	A.2	2020-03-20	No	No	No	No	No	No	No	No	No	45	No	No	No	No	No
Australia-NSW505-2020	Australia	?	?	A.2	2020-03-27	No	No	No	No	No	No	No	No	No	55	No	No	No	No	No
Australia-NSW506-2020	Australia	?	?	B.1.23	2020-03-29	No	Yes	No	No	No	No	No	No	No	28	No	No	No	No	No
Australia-NSW507-2020	Australia	?	?	B.1.23	2020-04-06	Yes	Yes	No	No	No	No	Pocket	No	No	36	No	No	No	No	Yes
Australia-NSW508-2020	Australia	?	?	B.6	2020-03-24	No	Yes	No	No	No	No	No	No	No	36	No	No	No	No	No
Australia-NSW510-2020	Australia	?	?	B.4	2020-03-26	No	No	No	No	No	No	No	No	No	36	No	No	No	No	No
Australia-NSW520-2020	Australia	?	?	B.1	2020-05-04	No	Yes	No	No	No	No	No	No	No	10	No	No	No	No	No
Australia-NSW52-2020	Australia	Male	43	B.2	2020-03-11	No	No	No	No	No	No	No	No	No	10	No	No	No	No	No
Australia-NSW522-2020	Australia	?	?	B.2	2020-04-30	No	No	No	No	No	No	No	No	No	28	No	No	No	No	No
Australia-NSW528-2020	Australia	?	?	B.1.5	2020-03-19	No	Yes	No	No	No	No	No	No	No	21	No	No	No	No	No
Australia-NSW531-2020	Australia	?	?	B.1	2020-05-06	No	Yes	No	No	No	No	No	No	No	36	No	No	No	No	No
Australia-NSW53-2020	Australia	Male	30	B.4	2020-03-11	No	No	No	No	No	No	No	No	No	10	No	No	No	No	No
Australia-NSW532-2020	Australia	?	?	B.1	2020-05-08	No	Yes	No	No	No	No	No	No	No	21	No	No	No	No	No
Australia-NSW535-2020	Australia	?	?	B.1.1	2020-05-13	No	Yes	No	No	No	No	No	No	No	36	No	No	No	No	No
Australia-NSW536-2020	Australia	?	?	B.1	2020-03-25	No	Yes	No	No	No	No	No	No	No	28	No	No	No	No	No
Australia-NSW537-2020	Australia	?	?	B.2	2020-03-26	No	No	No	No	No	No	No	No	No	45	No	No	No	No	No
Australia-NSW538-2020	Australia	?	?	B.1	2020-03-28	No	Yes	No	No	No	No	No	No	No	21	No	No	No	No	No
Australia-NSW539-2020	Australia	?	?	A.2	2020-03-25	No	No	No	No	No	No	No	No	No	55	No	No	No	No	No
Australia-NSW542-2020	Australia	?	?	B.1	2020-03-31	No	Yes	No	No	No	No	No	No	No	21	No	No	No	No	No
Australia-NSW543-2020	Australia	?	?	A.1	2020-03-31	No	No	No	No	No	No	No	No	No	28	No	No	No	No	No
Australia-NSW544-2020	Australia	?	?	B.1.5	2020-04-06	No	Yes	No	No	No	No	No	No	No	21	No	No	No	No	No
Australia-NSW548-2020	Australia	?	?	B.1	2020-03-23	No	Yes	No	No	No	No	No	No	No	15	No	No	No	No	No
Australia-NSW549-2020	Australia	?	?	A.1	2020-03-21	No	No	No	No	No	No	No	No	No	45	No	No	No	No	No
Australia-NSW551-2020	Australia	?	?	B.1.36	2020-05-12	No	Yes	No	No	No	No	No	No	No	28	No	No	No	No	No
Australia-NSW552-2020	Australia	?	?	B.1	2020-05-13	No	Yes	No	No	No	No	No	No	No	36	No	No	No	No	No
Australia-NSW553-2020	Australia	?	?	B.1	2020-05-18	No	Yes	No	No	No	No	No	No	No	66	No	No	No	No	No
Australia-NSW554-2020	Australia	?	?	B.1	2020-05-20	No	Yes	No	No	No	No	No	No	No	66	No	No	No	No	No
Australia-NSW555-2020	Australia	?	?	B.1	2020-03-29	No	Yes	No	No	No	No	No	No	No	21	No	No	No	No	No
Australia-NSW558-2020	Australia	?	?	B.1	2020-04-17	Yes	Yes	No	No	No	Pocket	No	No	No	28	No	Yes	No	No	No
Australia-NSW559-2020	Australia	?	?	A.1	2020-03-22	No	Yes	No	No	No	No	No	No	No	28	No	No	No	No	No
Australia-NSW560-2020	Australia	?	?	A	2020-05-24	No	No	No	No	No	No	No	No	No	36	No	No	No	No	No
Australia-NSW561-2020	Australia	?	?	B.1.1	2020-03-31	No	Yes	No	No	No	No	No	No	No	15	No	No	No	No	No
Australia-NSW56-2020	Australia	Male	60	B.2.2	2020-03-17	No	No	No	No	No	No	No	No	No	28	No	No	No	No	No
Australia-NSW563-2020	Australia	?	?	B.1.1	2020-03-23	No	Yes	No	No	No	No	No	No	No	36	No	No	No	No	No
Australia-NSW567-2020	Australia	?	?	B.6	2020-03-25	No	Yes	No	No	No	No	No	No	No	15	No	No	No	No	No
Australia-NSW568-2020	Australia	?	?	A.1	2020-03-25	No	No	No	No	No	No	No	No	No	36	No	No	No	No	No
Australia-NSW569-2020	Australia	?	?	B.2.4	2020-03-26	No	Yes	No	No	No	No	No	No	No	78	No	No	No	No	No
Australia-NSW571-2020	Australia	?	?	A.1	2020-03-20	No	No	No	No	No	No	No	No	No	28	No	No	No	No	No
Australia-NSW57-2020	Australia	Male	55	B.2.1	2020-03-16	No	No	No	No	No	No	No	No	No	36	No	No	No	No	No
Australia-NSW572-2020	Australia	?	?	A.1	2020-03-20	No	Yes	No	No	No	No	No	No	No	36	No	No	No	No	No
Australia-NSW574-2020	Australia	?	?	A.1	2020-03-20	No	No	No	No	No	No	No	No	No	36	No	No	No	No	No
Australia-NSW579-2020	Australia	?	?	A.1	2020-03-22	No	No	No	No	No	No	No	No	No	21	No	No	No	No	No
Australia-NSW580-2020	Australia	?	?	A.1	2020-03-22	No	No	No	No	No	No	No	No	No	15	No	No	No	No	No
Australia-NSW581-2020	Australia	?	?	B.1	2020-03-30	No	Yes	No	No	No	No	No	No	No	28	No	No	No	No	No
Australia-NSW58-2020	Australia	Female	20	B.2.1	2020-03-16	No	No	No	No	No	No	No	No	No	21	No	No	No	No	No
Australia-NSW589-2020	Australia	?	?	B.1	2020-04-01	No	Yes	No	No	No	No	No	No	No	21	No	No	No	No	No
Australia-NSW59-2020	Australia	?	?	B.6	2020-03-16	No	Yes	No	No	No	No	No	No	No	15	No	No	No	No	No
Australia-NSW592-2020	Australia	?	?	B.1	2020-03-13	No	Yes	No	No	No	No	No	No	No	6	No	No	No	No	No
Australia-NSW593-2020	Australia	?	?	B.1	2020-04-20	No	Yes	No	No	No	No	No	No	No	36	No	No	No	No	No
Australia-NSW594-2020	Australia	?	?	B.1	2020-03-28	No	Yes	No	No	No	No	No	No	No	15	No	No	No	No	No
Australia-NSW595-2020	Australia	?	?	B.1.1	2020-04-08	No	Yes	No	No	No	No	No	No	No	28	No	No	No	No	No
Australia-NSW597-2020	Australia	?	?	B.4	2020-06-08	No	Yes	No	No	No	No	No	No	No	120	No	No	No	No	No
Australia-NSW598-2020	Australia	?	?	B.1	2020-06-08	No	Yes	No	No	No	No	No	No	No	28	No	No	No	No	No
Australia-NSW599-2020	Australia	?	?	B.1	2020-06-12	No	Yes	No	No	No	No	No	No	No	55	No	No	No	No	No
Australia-NSW601-2020	Australia	?	?	B.1	2020-04-13	No	Yes	No	No	No	No	No	No	No	36	No	No	No	No	No
Australia-NSW60-2020	Australia	?	?	B.2.2	2020-03-16	No	No	No	No	No	No	No	No	No	55	No	No	No	No	No
Australia-NSW605-2020	Australia	?	?	B.1	2020-06-19	No	Yes	No	No	No	No	No	No	No	45	No	No	No	No	No
Australia-NSW606-2020	Australia	?	?	B.1.1.33	2020-06-19	No	Yes	No	No	No	No	No	No	No	36	No	No	No	No	No
Australia-NSW609-2020	Australia	?	?	A.2	2020-04-01	No	No	No	No	No	No	No	No	No	45	No	No	No	No	No
Australia-NSW610-2020	Australia	?	?	B.1.1	2020-04-14	No	Yes	No	No	No	No	No	No	No	21	No	No	No	No	No
Australia-NSW61-2020	Australia	Female	39	B.1	2020-03-17	No	Yes	No	No	No	No	No	No	No	55	No	No	No	No	No
Australia-NSW612-2020	Australia	?	?	B.1.1.1	2020-06-10	Yes	Yes	No	No	Pocket	No	No	No	No	136	Yes	No	No	No	No
Australia-NSW613-2020	Australia	?	?	B.1.1	2020-06-07	No	Yes	No	No	No	No	No	No	No	66	No	No	No	No	No
Australia-NSW614-2020	Australia	?	?	B.1	2020-06-13	No	Yes	No	No	No	No	No	No	No	120	No	No	No	No	No
Australia-NSW615-2020	Australia	?	?	B.1.113	2020-05-27	No	Yes	No	No	No	No	No	No	No	55	No	No	No	No	No
Australia-NSW616-2020	Australia	?	?	B.1	2020-06-16	No	Yes	No	No	No	No	No	No	No	55	No	No	No	No	No
Australia-NSW617-2020	Australia	?	?	B.1.1.28	2020-06-12	No	Yes	No	No	No	No	No	No	No	91	No	No	No	No	No
Australia-NSW618-2020	Australia	?	?	B.1	2020-06-19	No	Yes	No	No	No	No	No	No	No	105	No	No	No	No	No
Australia-NSW619-2020	Australia	?	?	B.1.1.1	2020-06-19	Yes	Yes	No	No	Pocket	No	No	No	No	105	Yes	No	No	No	No
Australia-NSW620-2020	Australia	?	?	B.1	2020-06-19	No	Yes	No	No	No	No	No	No	No	6	No	No	No	No	No
Australia-NSW621-2020	Australia	?	?	B.1.1.1	2020-05-31	Yes	Yes	No	No	Pocket	No	No	No	No	91	Yes	No	No	No	No
Australia-NSW62-2020	Australia	Female	56	B.3	2020-03-17	No	No	No	No	No	No	No	No	No	120	No	No	No	No	No
Australia-NSW624-2020	Australia	?	?	B.1.1	2020-04-02	No	Yes	No	No	No	No	No	No	No	21	No	No	No	No	No
Australia-NSW625-2020	Australia	?	?	A.2	2020-03-25	No	No	No	No	No	No	No	No	No	45	No	No	No	No	No
Australia-NSW626-2020	Australia	?	?	A.1	2020-03-30	No	No	No	No	No	No	No	No	No	45	No	No	No	No	No
Australia-NSW627-2020	Australia	?	?	B.1	2020-06-24	No	Yes	No	No	No	No	No	No	No	10	No	No	No	No	No
Australia-NSW628-2020	Australia	?	?	B.1.1	2020-03-19	No	Yes	No	No	No	No	No	No	No	28	No	No	No	No	No
Australia-NSW629-2020	Australia	?	?	B.1.1.25	2020-07-07	No	Yes	No	No	No	No	No	No	No	78	No	No	No	No	No
Australia-NSW630-2020	Australia	?	?	B.1.1.25	2020-07-07	No	Yes	No	No	No	No	No	No	No	91	No	No	No	No	No
Australia-NSW631-2020	Australia	?	?	B.1.1	2020-06-09	No	Yes	No	No	No	No	No	No	No	78	No	No	No	No	No
Australia-NSW632-2020	Australia	?	?	B.1	2020-06-16	No	Yes	No	No	No	No	No	No	No	120	No	No	No	No	No
Australia-NSW633-2020	Australia	?	?	B.1.113	2020-07-01	No	Yes	No	No	No	No	No	No	No	105	No	No	No	No	No
Australia-NSW634-2020	Australia	?	?	B.1.1	2020-07-05	No	Yes	No	No	No	No	No	No	No	136	No	No	No	No	No
Australia-NSW636-2020	Australia	?	?	A	2020-07-05	No	No	No	No	No	No	No	No	No	28	No	No	No	No	No
Australia-NSW637-2020	Australia	?	?	B.1.1.25	2020-07-10	No	Yes	No	No	No	No	No	No	No	91	No	No	No	No	No
Australia-NSW64-2020	Australia	?	?	B.4	2020-03-20	No	No	No	No	No	No	No	No	No	28	No	No	No	No	No
Australia-NSW65-2020	Australia	?	?	B.4	2020-03-04	No	No	No	No	No	No	No	No	No	28	No	No	No	No	No
Australia-NSW66-2020	Australia	?	?	B.4	2020-03-05	No	No	No	No	No	No	No	No	No	28	No	No	No	No	No
Australia-NSW67-2020	Australia	?	?	B.6	2020-03-18	No	Yes	No	No	No	No	No	No	No	21	No	No	No	No	No
Australia-NSW68-2020	Australia	?	?	B.6	2020-03-24	No	Yes	No	No	No	No	No	No	No	21	No	No	No	No	No
Australia-NSW72-2020	Australia	?	?	B.6	2020-03-22	No	Yes	No	No	No	No	No	No	No	28	No	No	No	No	No
Australia-NSW73-2020	Australia	?	?	B.6	2020-03-24	No	Yes	No	No	No	No	No	No	No	28	No	No	No	No	No
Australia-NSW74-2020	Australia	?	?	B.6	2020-03-19	No	Yes	No	No	No	No	No	No	No	36	No	No	No	No	No
Australia-NSW79-2020	Australia	?	?	B.2.1	2020-03-23	No	No	No	No	No	No	No	No	No	15	No	No	No	No	No
Australia-NSW80-2020	Australia	?	?	B.2.1	2020-03-21	No	No	No	No	No	No	No	No	No	15	No	No	No	No	No
Australia-NSW81-2020	Australia	?	?	B.2.1	2020-03-19	No	No	No	No	No	No	No	No	No	21	No	No	No	No	No
Australia-NSW82-2020	Australia	?	?	B.2.1	2020-03-20	No	No	No	No	No	No	No	No	No	21	No	No	No	No	No
Australia-NSW83-2020	Australia	?	?	B.2.2	2020-03-20	No	No	No	No	No	No	No	No	No	21	No	No	No	No	No
Australia-NSW84-2020	Australia	?	?	B.2.2	2020-03-19	No	No	No	No	No	No	No	No	No	36	No	No	No	No	No
Australia-NSW85-2020	Australia	?	?	B.2	2020-03-21	No	No	No	No	No	No	No	No	No	15	No	No	No	No	No
Australia-NSW86-2020	Australia	?	?	B.2.2	2020-03-19	No	No	No	No	No	No	No	No	No	36	No	No	No	No	No
Australia-NSW87-2020	Australia	?	?	B.2	2020-03-24	No	No	No	No	No	No	No	No	No	21	No	No	No	No	No
Australia-NSW88-2020	Australia	?	?	B.2.1	2020-03-16	No	No	No	No	No	No	No	No	No	21	No	No	No	No	No
Australia-NSW89-2020	Australia	?	?	B.2.1	2020-03-23	No	No	No	No	No	No	No	No	No	28	No	No	No	No	No
Australia-NSW90-2020	Australia	?	?	B.2	2020-03-22	No	No	No	No	No	No	No	No	No	28	No	No	No	No	No
Australia-NSW91-2020	Australia	?	?	B.2	2020-03-21	No	No	No	No	No	No	No	No	No	36	No	No	No	No	No
Australia-NSW92-2020	Australia	?	?	A	2020-03-17	No	No	No	No	No	No	No	No	No	15	No	No	No	No	No
Australia-NSW93-2020	Australia	?	?	A	2020-03-19	No	No	No	No	No	No	No	No	No	21	No	No	No	No	No
Australia-NSW94-2020	Australia	?	?	A.1	2020-03-17	No	No	No	No	No	No	No	No	No	28	No	No	No	No	No
Australia-NSW97-2020	Australia	?	?	A.1	2020-03-22	No	No	No	No	No	No	No	No	No	21	No	No	No	No	No
Australia-NSW98-2020	Australia	?	?	A.1	2020-03-25	No	No	No	No	No	No	No	No	No	28	No	No	No	No	No
Australia-NSW99-2020	Australia	?	?	A.1	2020-03-25	No	No	No	No	No	No	No	No	No	36	No	No	No	No	No
Australia-NSWID930-2020	Australia	Male	51	B.1	2020-03-26	Yes	Yes	No	No	No	No	No	No	No	45	No	No	No	No	No
Australia-NT02-2020	Australia	?	?	B	2020	No	No	No	No	No	No	No	No	No	10	No	No	No	No	No
Australia-NT04-2020	Australia	?	?	B	2020	No	No	No	No	No	No	No	No	No	3	No	No	No	No	No
Australia-NT06-2020	Australia	?	?	B.1.25	2020	No	Yes	No	No	No	No	No	No	No	55	No	No	No	No	No
Australia-NT08-2020	Australia	?	?	A.2	2020	No	No	No	No	No	No	No	No	No	66	No	No	No	No	No
Australia-NT10-2020	Australia	?	?	B.1.110	2020	No	Yes	No	No	No	No	No	No	No	66	No	No	No	No	No
Australia-NT11-2020	Australia	?	?	B.1.1.33	2020	No	Yes	No	No	No	No	No	No	No	78	No	No	No	No	No
Australia-NT12-2020	Australia	?	?	B.1	2020	No	Yes	No	No	No	No	No	No	No	21	No	No	No	No	No
Australia-NT13-2020	Australia	?	?	B.1	2020	No	Yes	No	No	No	No	No	No	No	21	No	No	No	No	No
Australia-NT14-2020	Australia	?	?	B.2.1	2020	No	No	No	No	No	No	No	No	No	28	No	No	No	No	No
Australia-NT16-2020	Australia	?	?	B.1.8	2020	No	Yes	No	No	No	No	No	No	No	15	No	No	No	No	No
Australia-NT17-2020	Australia	?	?	B.1.8	2020	No	Yes	No	No	No	No	No	No	No	15	No	No	No	No	No
Australia-NT18-2020	Australia	?	?	A.3	2020	No	Yes	No	No	No	No	No	No	No	190	No	No	No	No	No
Australia-NT19-2020	Australia	?	?	B.1.5	2020	No	Yes	No	No	No	No	No	No	No	15	No	No	No	No	No
Australia-NT27-2020	Australia	?	?	B.2	2020	No	Yes	No	No	No	No	No	No	No	171	No	No	No	No	No
Australia-NT28-2020	Australia	?	?	B.1	2020	No	Yes	No	No	No	No	No	No	No	36	No	No	No	No	No
Australia-NT29-2020	Australia	?	?	B.1.110	2020	No	Yes	No	No	No	No	No	No	No	66	No	No	No	No	No
Australia-NT30-2020	Australia	?	?	B.1.110	2020	No	Yes	No	No	No	No	No	No	No	55	No	No	No	No	No
Australia-NT31-2020	Australia	?	?	B.1	2020	No	Yes	No	No	No	No	No	No	No	55	No	No	No	No	No
Australia-NT32-2020	Australia	?	?	B.1	2020	No	Yes	No	No	No	No	No	No	No	45	No	No	No	No	No
Australia-NT36-2020	Australia	?	?	B.1	2020	No	Yes	No	No	No	No	No	No	No	15	No	No	No	No	No
Australia-NT37-2020	Australia	?	?	B.6	2020	No	Yes	No	No	No	No	No	No	No	120	No	No	No	No	No
Australia-NT38-2020	Australia	?	?	B.2.4	2020	No	Yes	No	No	No	No	No	No	No	55	No	No	No	No	No
Australia-NT39-2020	Australia	?	?	A.1	2020	No	No	No	No	No	No	No	No	No	28	No	No	No	No	No
Australia-NT41-2020	Australia	?	?	B.1.1	2020	Yes	Yes	No	No	No	No	No	No	No	91	No	No	No	No	No
Australia-NT42-2020	Australia	?	?	B.1	2020	Yes	Yes	No	Pocket	No	Pocket	No	No	No	820	No	Yes	No	Yes	No
Australia-NT43-2020	Australia	?	?	B	2020	No	No	No	No	No	No	No	No	No	21	No	No	No	No	No
Australia-NT44-2020	Australia	?	?	B.1	2020	Yes	Yes	No	No	No	No	No	No	No	120	No	No	No	No	No
Australia-NT48-2020	Australia	?	?	B.1	2020	No	Yes	No	No	No	No	No	No	No	36	No	No	No	No	No
Australia-NT49-2020	Australia	?	?	B	2020	No	No	No	No	No	No	No	No	No	28	No	No	No	No	No
Australia-NT50-2020	Australia	?	?	B.1.5	2020	No	Yes	No	No	No	No	No	No	No	105	No	No	No	No	No
Australia-QLD01-2020	China	Male	44	A	2020-01-28	No	No	No	No	No	No	No	No	No	10	No	No	No	No	No
Australia-QLD02-2020	Australia	Female	42	A	2020-01-30	No	No	No	No	No	No	No	No	No	21	No	No	No	No	No
Australia-QLD03-2020	Australia	Male	8	A	2020-02-05	No	No	No	No	No	No	No	No	No	15	No	No	No	No	No
Australia-QLD04-2020	Australia	Male	37	A	2020-02-05	No	No	No	No	No	No	No	No	No	10	No	No	No	No	No
Australia-QLD09-2020	Australia	Female	63	B.4	2020-02-29	No	No	No	No	No	No	No	No	No	21	No	No	No	No	No
Australia-QLDID921-2020	Australia	Female	70	B.6	2020-03-11	No	Yes	No	No	No	No	No	No	No	15	No	No	No	No	No
Australia-QLDID922-2020	Australia	Male	20	B	2020-02-28	No	No	No	No	No	No	No	No	No	15	No	No	No	No	No
Australia-QLDID923-2020	Australia	Female	25	B.1	2020-03-14	No	Yes	No	No	No	No	No	No	No	15	No	No	No	No	No
Australia-QLDID924-2020	Australia	Female	24	B.1.1	2020-03-18	No	Yes	No	No	No	No	No	No	No	36	No	No	No	No	No
Australia-QLDID926-2020	Australia	Female	50	B.1.1	2020-03-18	No	Yes	No	No	No	No	No	No	No	45	No	No	No	No	No
Australia-QLDID928-2020	Australia	Male	46	B	2020-03-19	No	No	No	No	No	No	No	No	No	10	No	No	No	No	No
Australia-QLDID929-2020	Australia	Female	30	B.2.1	2020-03-24	No	No	No	No	No	No	No	No	No	15	No	No	No	No	No
Australia-QLDID931-2020	Australia	Male	45	A.1	2020-03-25	No	No	No	No	No	No	No	No	No	28	No	No	No	No	No
Australia-QLDID935-2020	Australia	Female	19	B.1.5	2020-03-25	No	Yes	No	No	No	No	No	No	No	28	No	No	No	No	No
Australia-QLDID938-2020	Australia	Female	51	B.1	2020-03-23	No	Yes	No	No	No	No	No	No	No	28	No	No	No	No	No
Australia-QLDID939-2020	Australia	Male	46	B.1.2	2020-03-24	No	Yes	No	No	No	No	No	No	No	36	No	No	No	No	No
Australia-QLDID940-2020	Australia	Male	32	B.1	2020-03-26	No	Yes	No	No	No	No	No	No	No	36	No	No	No	No	No
Australia-QLDID941-2020	Australia	Female	46	B.1.1	2020-03-24	No	Yes	No	No	No	No	No	No	No	36	No	No	No	No	No
Australia-QLDID942-2020	Australia	Female	56	B.1.1	2020-03-24	No	Yes	No	No	No	No	No	No	No	45	No	No	No	No	No
Australia-SA01-2020	Australia	?	60	B	2020-01-30	No	No	No	No	No	No	No	No	No	10	No	No	No	No	No
Australia-SA04-2020	Australia	?	60	B	2020-01-30	No	No	No	No	No	No	No	No	No	21	No	No	No	No	No
Australia-SAP012-2020	Australia	?	?	B.1	2020-03-31	No	Yes	No	No	No	No	No	No	No	55	No	No	No	No	No
Australia-SAP014-2020	Australia	?	?	B.1	2020-04-02	No	Yes	No	No	No	No	No	No	No	21	No	No	No	No	No
Australia-SAP015-2020	Australia	?	?	B.1	2020-04-02	No	Yes	No	No	No	No	No	No	No	21	No	No	No	No	No
Australia-SAP017-2020	Australia	?	?	B.1	2020-04-02	No	Yes	No	No	No	No	No	No	No	28	No	No	No	No	No
Australia-SAP018-2020	Australia	?	?	B.1	2020-04-02	No	Yes	No	No	No	No	No	No	No	36	No	No	No	No	No
Australia-SAP022-2020	Australia	?	?	A.2	2020-04-03	No	No	No	No	No	No	No	No	No	45	No	No	No	No	No
Australia-SAP027-2020	Australia	?	?	B.1	2020-04-06	No	Yes	No	No	No	No	No	No	No	21	No	No	No	No	No
Australia-SAP029-2020	Australia	?	?	B.1	2020-03-16	No	Yes	No	No	No	No	No	No	No	28	No	No	No	No	No
Australia-SAP032-2020	Australia	?	?	B.1	2020-03-18	No	Yes	No	No	No	No	No	No	No	28	No	No	No	No	No
Australia-SAP033-2020	Australia	?	?	B.1	2020-03-19	No	Yes	No	No	No	No	No	No	No	36	No	No	No	No	No
Australia-SAP034-2020	Australia	?	?	B.1	2020-03-19	No	Yes	No	No	No	No	No	No	No	28	No	No	No	No	No
Australia-SAP037-2020	Australia	?	?	A.2	2020-03-20	No	No	No	No	No	No	No	No	No	45	No	No	No	No	No
Australia-SAP039-2020	Australia	?	?	B.1	2020-03-21	No	Yes	No	No	No	No	No	No	No	15	No	No	No	No	No
Australia-SAP046-2020	Australia	?	?	B.1	2020-03-22	No	Yes	No	No	No	No	No	No	No	28	No	No	No	No	No
Australia-SAP047-2020	Australia	?	?	A.2	2020-03-24	No	No	No	No	No	No	No	No	No	66	No	No	No	No	No
Australia-SAP049-2020	Australia	?	?	B.1.23	2020-03-24	No	Yes	No	No	No	No	No	No	No	21	No	No	No	No	No
Australia-SAP050-2020	Australia	?	?	B.1	2020-03-26	No	Yes	No	No	No	No	No	No	No	45	No	No	No	No	No
Australia-SAP051-2020	Australia	?	?	B.1	2020-03-26	No	Yes	No	No	No	No	No	No	No	36	No	No	No	No	No
Australia-SAP052-2020	Australia	?	?	B.1	2020-03-26	No	Yes	No	No	No	No	No	No	No	28	No	No	No	No	No
Australia-SAP053-2020	Australia	?	?	B.1	2020-03-26	No	Yes	No	No	No	No	No	No	No	21	No	No	No	No	No
Australia-SAP054-2020	Australia	?	?	B.1	2020-03-26	No	Yes	No	No	No	No	No	No	No	28	No	No	No	No	No
Australia-SAP055-2020	Australia	?	?	B.1	2020-03-26	No	Yes	No	No	No	No	No	No	No	28	No	No	No	No	No
Australia-SAP057-2020	Australia	?	?	A.2	2020-03-27	No	No	No	No	No	No	No	No	No	55	No	No	No	No	No
Australia-SAP060-2020	Australia	?	?	B.1	2020-03-27	Yes	Yes	No	No	No	No	No	No	No	28	No	No	No	No	No
Australia-SAP061-2020	Australia	?	?	B.1	2020-03-28	No	Yes	No	No	No	No	No	No	No	28	No	No	No	No	No
Australia-SAP062-2020	Australia	?	?	B.1	2020-03-28	No	Yes	No	No	No	No	No	No	No	28	No	No	No	No	No
Australia-SAP063-2020	Australia	?	?	B.1	2020-03-28	No	Yes	No	No	No	No	No	No	No	28	No	No	No	No	No
Australia-SAP067-2020	Australia	?	?	B.1	2020-03-29	No	Yes	No	No	No	No	No	No	No	28	No	No	No	No	No
Australia-SAP068-2020	Australia	?	?	B.1	2020-03-30	No	Yes	No	No	No	No	No	No	No	55	No	No	No	No	No
Australia-SAP069-2020	Australia	?	?	B.1	2020-03-28	No	Yes	No	No	No	No	No	No	No	45	No	No	No	No	No
Australia-SAP070-2020	Australia	?	?	B.1	2020-03-30	No	Yes	No	No	No	No	No	No	No	28	No	No	No	No	No
Australia-SAP074-2020	Australia	?	?	B.1	2020-03-31	No	Yes	No	No	No	No	No	No	No	21	No	No	No	No	No
Australia-SAP079-2020	Australia	?	?	B.1.23	2020-03-31	No	Yes	No	No	No	No	No	No	No	21	No	No	No	No	No
Australia-SAP082-2020	Australia	?	?	B.1	2020-03-31	No	Yes	No	No	No	No	No	No	No	21	No	No	No	No	No
Australia-SAP083-2020	Australia	?	?	B.1	2020-03-31	No	Yes	No	No	No	No	No	No	No	28	No	No	No	No	No
Australia-SAP084-2020	Australia	?	?	B.1	2020-03-31	No	Yes	No	No	No	No	No	No	No	21	No	No	No	No	No
Australia-SAP085-2020	Australia	?	?	B.1	2020-03-31	No	Yes	No	No	No	No	No	No	No	28	No	No	No	No	No
Australia-SAP087-2020	Australia	?	?	B.1	2020-03-31	No	Yes	No	No	No	No	No	No	No	55	No	No	No	No	No
Australia-SAP088-2020	Australia	?	?	B.1	2020-04-01	No	Yes	No	No	No	No	No	No	No	28	No	No	No	No	No
Australia-SAP089-2020	Australia	?	?	B.1	2020-04-01	No	Yes	No	No	No	No	No	No	No	21	No	No	No	No	No
Australia-SAP090-2020	Australia	?	?	B.1	2020-04-01	No	Yes	No	No	No	No	No	No	No	66	No	No	No	No	No
Australia-SAP091-2020	Australia	?	?	B.1	2020-04-01	Yes	Yes	No	No	No	No	Pocket	No	No	28	No	No	No	No	Yes
Australia-SAP092-2020	Australia	?	?	B.1	2020-04-01	No	Yes	No	No	No	No	No	No	No	55	No	No	No	No	No
Australia-SAP093-2020	Australia	?	?	B.1	2020-04-02	No	Yes	No	No	No	No	No	No	No	28	No	No	No	No	No
Australia-SAP095-2020	Australia	?	?	B.1	2020-04-09	No	Yes	No	No	No	No	No	No	No	55	No	No	No	No	No
Australia-SAP098-2020	Australia	?	?	B.4	2020-03-03	No	No	No	No	No	No	No	No	No	28	No	No	No	No	No
Australia-SAP099-2020	Australia	?	?	B.4	2020-03-04	No	No	No	No	No	No	No	No	No	36	No	No	No	No	No
Australia-SAP110-2020	Australia	?	?	B.1	2020-03-16	No	Yes	No	No	No	No	No	No	No	36	No	No	No	No	No
Australia-SAP113-2020	Australia	?	?	B.4	2020-03-13	No	No	No	No	No	No	No	No	No	45	No	No	No	No	No
Australia-SAP115-2020	Australia	?	?	B.4	2020-03-17	No	No	No	No	No	No	No	No	No	55	No	No	No	No	No
Australia-SAP121-2020	Australia	?	?	B.1.1	2020-03-19	No	Yes	No	No	No	No	No	No	No	36	No	No	No	No	No
Australia-SAP122-2020	Australia	?	?	B.1	2020-03-20	No	Yes	No	No	No	No	No	No	No	36	No	No	No	No	No
Australia-SAP123-2020	Australia	?	?	B.2	2020-03-21	No	No	No	No	No	No	No	No	No	28	No	No	No	No	No
Australia-SAP124-2020	Australia	?	?	B.1	2020-03-21	No	Yes	No	No	No	No	No	No	No	28	No	No	No	No	No
Australia-SAP125-2020	Australia	?	?	A.1	2020-03-21	No	No	No	No	No	No	No	No	No	28	No	No	No	No	No
Australia-SAP126-2020	Australia	?	?	B.1.31	2020-03-21	Yes	Yes	No	No	No	No	No	No	No	45	No	No	No	No	No
Australia-SAP127-2020	Australia	?	?	B.1	2020-03-22	No	Yes	No	No	No	No	No	No	No	28	No	No	No	No	No
Australia-SAP130-2020	Australia	?	?	A.1	2020-03-24	No	No	No	No	No	No	No	No	No	21	No	No	No	No	No
Australia-SAP133-2020	Australia	?	?	B.2	2020-03-25	No	No	No	No	No	No	No	No	No	28	No	No	No	No	No
Australia-SAP134-2020	Australia	?	?	B.1.1	2020-03-25	No	Yes	No	No	No	No	No	No	No	28	No	No	No	No	No
Australia-SAP136-2020	Australia	?	?	A.2	2020-03-24	No	No	No	No	No	No	No	No	No	55	No	No	No	No	No
Australia-SAP137-2020	Australia	?	?	A.1	2020-03-26	No	No	No	No	No	No	No	No	No	21	No	No	No	No	No
Australia-SAP141-2020	Australia	?	?	B.3	2020-03-30	No	No	No	No	No	No	No	No	No	10	No	No	No	No	No
Australia-SAP142-2020	Australia	?	?	B	2020-03-31	No	No	No	No	No	No	No	No	No	6	No	No	No	No	No
Australia-SAP145-2020	Australia	?	?	B.1	2020-04-03	No	Yes	No	No	No	No	No	No	No	28	No	No	No	No	No
Australia-SAP146-2020	Australia	?	?	B.1.11	2020-04-10	No	Yes	No	No	No	No	No	No	No	28	No	No	No	No	No
Australia-SAP147-2020	Australia	?	?	B.1.11	2020-04-11	No	Yes	No	No	No	No	No	No	No	28	No	No	No	No	No
Australia-SAP151-2020	Australia	?	?	B.1.11	2020-04-19	No	Yes	No	No	No	No	No	No	No	28	No	No	No	No	No
Australia-SAP152-2020	Australia	?	?	B.1.1	2020-03-10	No	Yes	No	No	No	No	No	No	No	45	No	No	No	No	No
Australia-SAP153-2020	Australia	?	?	B.6	2020-03-16	No	Yes	No	No	No	No	No	No	No	36	No	No	No	No	No
Australia-SAP154-2020	Australia	?	?	A.3	2020-03-23	No	No	No	No	No	No	No	No	No	78	No	No	No	No	No
Australia-SAP157-2020	Australia	?	?	B.1.1	2020-03-18	No	Yes	No	No	No	No	No	No	No	55	No	No	No	No	No
Australia-SAP158-2020	Australia	?	?	B.1.1	2020-03-18	No	Yes	No	No	No	No	No	No	No	55	No	No	No	No	No
Australia-SAP159-2020	Australia	?	?	B.1.1	2020-03-18	No	Yes	No	No	No	No	No	No	No	55	No	No	No	No	No
Australia-SAP161-2020	Australia	?	?	B.1.1	2020-03-21	No	Yes	No	No	No	No	No	No	No	55	No	No	No	No	No
Australia-SAP168-2020	Australia	?	?	A.3	2020-03-19	No	No	No	No	No	No	No	No	No	55	No	No	No	No	No
Australia-SAP169-2020	Australia	?	?	A.3	2020-03-19	No	No	No	No	No	No	No	No	No	55	No	No	No	No	No
Australia-SAP170-2020	Australia	?	?	A.3	2020-03-13	No	No	No	No	No	No	No	No	No	66	No	No	No	No	No
Australia-SAP180-2020	Australia	?	?	B.1	2020-03-18	No	Yes	No	No	No	No	No	No	No	55	No	No	No	No	No
Australia-SAP181-2020	Australia	?	?	B.1	2020-03-18	No	Yes	No	No	No	No	No	No	No	28	No	No	No	No	No
Australia-SAP183-2020	Australia	?	?	B.1	2020-03-19	No	Yes	No	No	No	No	No	No	No	36	No	No	No	No	No
Australia-SAP185-2020	Australia	?	?	B.1	2020-03-19	No	Yes	No	No	No	No	No	No	No	28	No	No	No	No	No
Australia-SAP186-2020	Australia	?	?	B.1	2020-03-19	No	Yes	No	No	No	No	No	No	No	36	No	No	No	No	No
Australia-SAP187-2020	Australia	?	?	B.1	2020-03-19	No	Yes	No	No	No	No	No	No	No	28	No	No	No	No	No
Australia-SAP190-2020	Australia	?	?	B.1	2020-03-21	No	Yes	No	No	No	No	No	No	No	36	No	No	No	No	No
Australia-SAP191-2020	Australia	?	?	B.1	2020-03-21	No	Yes	No	No	No	No	No	No	No	36	No	No	No	No	No
Australia-SAP194-2020	Australia	?	?	B.2	2020-03-30	No	No	No	No	No	No	No	No	No	28	No	No	No	No	No
Australia-SAP195-2020	Australia	?	?	B.2	2020-03-24	No	No	No	No	No	No	No	No	No	28	No	No	No	No	No
Australia-SAP197-2020	Australia	?	?	B.1.110	2020-03-30	No	Yes	No	No	No	No	No	No	No	55	No	No	No	No	No
Australia-SAP198-2020	Australia	?	?	B.1.110	2020-03-30	No	Yes	No	No	No	No	No	No	No	45	No	No	No	No	No
Australia-SAP200-2020	Australia	?	?	B.1	2020-03-22	No	Yes	No	No	No	No	No	No	No	28	No	No	No	No	No
Australia-SAP201-2020	Australia	?	?	B.1.110	2020-03-26	No	Yes	No	No	No	No	No	No	No	36	No	No	No	No	No
Australia-SAP202-2020	Australia	?	?	B.1.110	2020-03-26	No	Yes	No	No	No	No	No	No	No	36	No	No	No	No	No
Australia-SAP203-2020	Australia	?	?	B.1.11	2020-03-30	No	Yes	No	No	No	No	No	No	No	36	No	No	No	No	No
Australia-SAP204-2020	Australia	?	?	B.1.1	2020-03-29	No	Yes	No	No	No	No	No	No	No	28	No	No	No	No	No
Australia-SAP205-2020	Australia	?	?	B.1.11	2020-03-31	No	Yes	No	No	No	No	No	No	No	66	No	No	No	No	No
Australia-SAP206-2020	Australia	?	?	B.1.75	2020-03-30	No	Yes	No	No	No	No	No	No	No	21	No	No	No	No	No
Australia-SAP207-2020	Australia	?	?	B.1.110	2020-04-02	No	Yes	No	No	No	No	No	No	No	55	No	No	No	No	No
Australia-SAP208-2020	Australia	?	?	B.1.120	2020-04-20	No	Yes	No	No	No	No	No	No	No	66	No	No	No	No	No
Australia-SAP212-2020	Australia	?	?	B.1	2020-05-05	No	Yes	No	No	No	No	No	No	No	10	No	No	No	No	No
Australia-SAP214-2020	Australia	?	?	B	2020-01-30	No	No	No	No	No	No	No	No	No	10	No	No	No	No	No
Australia-SAP215-2020	Australia	?	?	B.1.1	2020-03-14	No	Yes	No	No	No	No	No	No	No	28	No	No	No	No	No
Australia-SAP216-2020	Australia	?	?	A.3	2020-03-15	No	No	No	No	No	No	No	No	No	66	No	No	No	No	No
Australia-SAP217-2020	Australia	?	?	B	2020-03-03	No	No	No	No	No	No	No	No	No	10	No	No	No	No	No
Australia-SAP220-2020	Australia	?	?	B.1	2020-03-15	No	Yes	No	No	No	No	No	No	No	21	No	No	No	No	No
Australia-SAP221-2020	Australia	?	?	B.1.1	2020-03-26	No	Yes	No	No	No	No	No	No	No	45	No	No	No	No	No
Australia-SAP225-2020	Australia	?	?	B.1	2020-04-10	No	Yes	No	No	No	No	No	No	No	55	No	No	No	No	No
Australia-SAP229-2020	Australia	?	?	A.2	2020-03-30	No	No	No	No	No	No	No	No	No	45	No	No	No	No	No
Australia-SAP231-2020	Australia	?	?	A.1	2020-03-16	No	No	No	No	No	No	No	No	No	15	No	No	No	No	No
Australia-SAP234-2020	Australia	?	?	B.1.23	2020-03-24	No	Yes	No	No	No	No	No	No	No	28	No	No	No	No	No
Australia-SAP236-2020	Australia	?	?	B.1	2020-03-31	No	Yes	No	No	No	No	No	No	No	21	No	No	No	No	No
Australia-SAP237-2020	Australia	?	?	A.2	2020-03-25	No	Yes	No	No	No	No	No	No	No	66	No	No	No	No	No
Australia-SAP238-2020	Australia	?	?	A.2	2020-03-30	No	No	No	No	No	No	No	No	No	45	No	No	No	No	No
Australia-SAP240-2020	Australia	?	?	B.3	2020-03-30	No	No	No	No	No	No	No	No	No	10	No	No	No	No	No
Australia-SAP242-2020	Australia	?	?	B.1	2020-03-25	Yes	Yes	No	No	No	No	No	No	No	28	No	No	No	No	No
Australia-SAP243-2020	Australia	?	?	A.1	2020-03-25	No	No	No	No	No	No	No	No	No	28	No	No	No	No	No
Australia-SAP244-2020	Australia	?	?	B.1.1.1	2020-03-24	Yes	Yes	No	No	Pocket	No	No	No	No	78	Yes	No	No	No	No
Australia-SAP245-2020	Australia	?	?	B.1.1	2020-03-31	No	Yes	No	No	No	No	No	No	No	55	No	No	No	No	No
Australia-SAP246-2020	Australia	?	?	B.1	2020-03-26	No	Yes	No	No	No	No	No	No	No	21	No	No	No	No	No
Australia-SAP247-2020	Australia	?	?	B.1	2020-04-03	No	Yes	No	No	No	No	No	No	No	36	No	No	No	No	No
Australia-SAP248-2020	Australia	?	?	A.1	2020-03-20	No	No	No	No	No	No	No	No	No	28	No	No	No	No	No
Australia-SAP254-2020	Australia	?	?	A.2	2020-03-26	No	No	No	No	No	No	No	No	No	55	No	No	No	No	No
Australia-SAP255-2020	Australia	?	?	B.1.1	2020-03-31	No	Yes	No	No	No	No	No	No	No	36	No	No	No	No	No
Australia-SAP257-2020	Australia	?	?	B.2	2020-04-01	No	No	No	No	No	No	No	No	No	28	No	No	No	No	No
Australia-SAP263-2020	Australia	?	?	A	2020-03-25	No	No	No	No	No	No	No	No	No	28	No	No	No	No	No
Australia-SAP268-2020	Australia	?	?	B.3	2020-03-31	No	No	No	No	No	No	No	No	No	6	No	No	No	No	No
Australia-SAP269-2020	Australia	?	?	A.2	2020-03-25	No	No	No	No	No	No	No	No	No	55	No	No	No	No	No
Australia-SAP271-2020	Australia	?	?	B.1	2020-04-01	No	Yes	No	No	No	No	No	No	No	28	No	No	No	No	No
Australia-SAP272-2020	Australia	?	?	B.2.1	2020-03-25	No	No	No	No	No	No	No	No	No	45	No	No	No	No	No
Australia-SAP276-2020	Australia	?	?	B.1	2020-04-04	Yes	Yes	No	No	No	No	No	No	No	45	No	No	No	No	No
Australia-SAP277-2020	Australia	?	?	B.1	2020-03-23	Yes	Yes	No	No	No	No	No	No	No	55	No	No	No	No	No
Australia-SAP278-2020	Australia	?	?	A.1	2020-03-28	No	No	No	No	No	No	No	No	No	45	No	No	No	No	No
Australia-SAP282-2020	Australia	?	?	B.1	2020-03-25	No	Yes	No	No	No	No	No	No	No	21	No	No	No	No	No
Australia-SAP284-2020	Australia	?	?	B.1.5	2020-03-28	No	Yes	No	No	No	No	No	No	No	21	No	No	No	No	No
Australia-SAP285-2020	Australia	?	?	B.1.1	2020-03-31	No	Yes	No	No	No	No	No	No	No	45	No	No	No	No	No
Australia-SAP286-2020	Australia	?	?	A.2	2020-04-06	No	No	No	No	No	No	No	No	No	55	No	No	No	No	No
Australia-SAP288-2020	Australia	?	?	B.1.5	2020-03-25	No	Yes	No	No	No	No	No	No	No	21	No	No	No	No	No
Australia-SAP290-2020	Australia	?	?	B.1.1	2020-03-22	No	Yes	No	No	No	No	No	No	No	28	No	No	No	No	No
Australia-SAP294-2020	Australia	?	?	A.2	2020-03-25	No	No	No	No	No	No	No	No	No	66	No	No	No	No	No
Australia-SAP296-2020	Australia	?	?	B.1.1.10	2020-03-23	No	Yes	No	No	No	No	No	No	No	55	No	No	No	No	No
Australia-SAP297-2020	Australia	?	?	B.1	2020-04-07	No	Yes	No	No	No	No	No	No	No	28	No	No	No	No	No
Australia-SAP298-2020	Australia	?	?	B.1	2020-04-07	No	Yes	No	No	No	No	No	No	No	28	No	No	No	No	No
Australia-SAP301-2020	Australia	?	?	B.3	2020-04-07	No	No	No	No	No	No	No	No	No	66	No	No	No	No	No
Australia-SAP302-2020	Australia	?	?	A.2	2020-03-31	No	No	No	No	No	No	No	No	No	66	No	No	No	No	No
Australia-SAP303-2020	Australia	?	?	A.2	2020-03-22	No	No	No	No	No	No	No	No	No	55	No	No	No	No	No
Australia-SAP306-2020	Australia	?	?	A.2	2020-03-31	No	No	No	No	No	No	No	No	No	45	No	No	No	No	No
Australia-SAP309-2020	Australia	?	?	B.2	2020-03-27	No	No	No	No	No	No	No	No	No	21	No	No	No	No	No
Australia-SAP310-2020	Australia	?	?	B.2	2020-03-27	No	No	No	No	No	No	No	No	No	15	No	No	No	No	No
Australia-SAP312-2020	Australia	?	?	A.2	2020-03-24	No	No	No	No	No	No	No	No	No	55	No	No	No	No	No
Australia-SAP317-2020	Australia	?	?	B.1.1.1	2020-03-26	Yes	Yes	No	No	Pocket	No	No	No	No	66	Yes	No	No	No	No
Australia-SAP318-2020	Australia	?	?	B.1.5	2020-03-26	Yes	Yes	No	No	No	No	No	No	No	78	No	No	No	No	No
Australia-SAP319-2020	Australia	?	?	B.1.1	2020-03-26	No	Yes	No	No	No	No	No	No	No	66	No	No	No	No	No
Australia-SAP320-2020	Australia	?	?	A.2	2020-03-27	No	No	No	No	No	No	No	No	No	55	No	No	No	No	No
Australia-SAP322-2020	Australia	?	?	B.1.1.33	2020-03-27	No	Yes	No	No	No	No	No	No	No	78	No	No	No	No	No
Australia-SAP325-2020	Australia	?	?	A.1	2020-03-27	No	No	No	No	No	No	No	No	No	28	No	No	No	No	No
Australia-SAP326-2020	Australia	?	?	B.1.1	2020-03-27	No	Yes	No	No	No	No	No	No	No	55	No	No	No	No	No
Australia-SAP327-2020	Australia	?	?	B.1	2020-03-27	No	Yes	No	No	No	No	No	No	No	55	No	No	No	No	No
Australia-SAP329-2020	Australia	?	?	A.2	2020-03-29	No	No	No	No	No	No	No	No	No	36	No	No	No	No	No
Australia-SAP331-2020	Australia	?	?	B.1.2	2020-03-27	No	Yes	No	No	No	No	No	No	No	55	No	No	No	No	No
Australia-SAP333-2020	Australia	?	?	A.1	2020-03-27	No	No	No	No	No	No	No	No	No	55	No	No	No	No	No
Australia-SAP334-2020	Australia	?	?	B.1.5	2020-03-28	No	Yes	No	No	No	No	No	No	No	28	No	No	No	No	No
Australia-SAP336-2020	Australia	?	?	B.1	2020-03-23	No	Yes	No	No	No	No	No	No	No	15	No	No	No	No	No
Australia-SAP339-2020	Australia	?	?	A.2	2020-03-23	No	No	No	No	No	No	No	No	No	55	No	No	No	No	No
Australia-SAP341-2020	Australia	?	?	A.2	2020-03-24	No	No	No	No	No	No	No	No	No	78	No	No	No	No	No
Australia-SAP342-2020	Australia	?	?	B.1	2020-03-23	No	Yes	No	No	No	No	No	No	No	21	No	No	No	No	No
Australia-SAP350-2020	Australia	?	?	B.1.1.7	2020-03-23	No	Yes	No	No	No	No	No	No	No	55	No	No	No	No	No
Australia-SAP352-2020	Australia	?	?	B.3	2020-03-23	No	No	No	No	No	No	No	No	No	6	No	No	No	No	No
Australia-SAP354-2020	Australia	?	?	A.2	2020-03-21	No	No	No	No	No	No	No	No	No	55	No	No	No	No	No
Australia-SAP355-2020	Australia	?	?	B.1.1	2020-03-20	No	Yes	No	No	No	No	No	No	No	45	No	No	No	No	No
Australia-SAP358-2020	Australia	?	?	A.2	2020-03-23	No	No	No	No	No	No	No	No	No	45	No	No	No	No	No
Australia-SAP359-2020	Australia	?	?	B.1.1.1	2020-03-23	Yes	Yes	No	No	Pocket	No	No	No	No	91	Yes	No	No	No	No
Australia-SAP360-2020	Australia	?	?	A	2020-03-23	No	No	No	No	No	No	No	No	No	28	No	No	No	No	No
Australia-SAP362-2020	Australia	?	?	A.2	2020-03-22	No	No	No	No	No	No	No	No	No	36	No	No	No	No	No
Australia-SAP363-2020	Australia	?	?	B.1.5	2020-03-23	No	Yes	No	No	No	No	No	No	No	21	No	No	No	No	No
Australia-SAP364-2020	Australia	?	?	A.2	2020-03-22	No	No	No	No	No	No	No	No	No	66	No	No	No	No	No
Australia-SAP365-2020	Australia	?	?	B.1.1	2020-03-28	No	Yes	No	No	No	No	No	No	No	78	No	No	No	No	No
Australia-SAP367-2020	Australia	?	?	A.2	2020-03-29	No	No	No	No	No	No	No	No	No	66	No	No	No	No	No
Australia-SAP368-2020	Australia	?	?	B.1.1	2020-03-19	No	Yes	No	No	No	No	No	No	No	36	No	No	No	No	No
Australia-SAP369-2020	Australia	?	?	A.2	2020-03-21	No	No	No	No	No	No	No	No	No	45	No	No	No	No	No
Australia-SAP370-2020	Australia	?	?	B.1.5	2020-03-21	No	Yes	No	No	No	No	No	No	No	28	No	No	No	No	No
Australia-SAP371-2020	Australia	?	?	A.2	2020-03-22	No	No	No	No	No	No	No	No	No	55	No	No	No	No	No
Australia-SAP372-2020	Australia	?	?	B.1	2020-03-19	No	Yes	No	No	No	No	No	No	No	28	No	No	No	No	No
Australia-SAP374-2020	Australia	?	?	B.1	2020-03-20	No	Yes	No	No	No	No	No	No	No	45	No	No	No	No	No
Australia-SAP377-2020	Australia	?	?	B.3	2020-03-22	No	No	No	No	No	No	No	No	No	15	No	No	No	No	No
Australia-SAP379-2020	Australia	?	?	A.2	2020-03-22	No	No	No	No	No	No	No	No	No	55	No	No	No	No	No
Australia-SAP380-2020	Australia	?	?	B.6	2020-03-20	No	Yes	No	No	No	No	No	No	No	21	No	No	No	No	No
Australia-SAP381-2020	Australia	?	?	B.1.31	2020-03-21	Yes	Yes	No	No	No	No	No	No	No	45	No	No	No	No	No
Australia-SAP383-2020	Australia	?	?	B.1.5	2020-03-22	No	Yes	No	No	No	No	No	No	No	21	No	No	No	No	No
Australia-SAP384-2020	Australia	?	?	A.2	2020-03-30	No	No	No	No	No	No	No	No	No	55	No	No	No	No	No
Australia-SAP385-2020	Australia	?	?	A.2	2020-03-21	No	No	No	No	No	No	No	No	No	66	No	No	No	No	No
Australia-SAP386-2020	Australia	?	?	B.1.1	2020-03-20	No	Yes	No	No	No	No	No	No	No	36	No	No	No	No	No
Australia-SAP387-2020	Australia	?	?	A.1	2020-04-01	No	No	No	No	No	No	No	No	No	28	No	No	No	No	No
Australia-SAP388-2020	Australia	?	?	B.2.1	2020-03-21	No	No	No	No	No	No	No	No	No	21	No	No	No	No	No
Australia-SAP389-2020	Australia	?	?	B.1.1	2020-03-22	No	Yes	No	No	No	No	No	No	No	45	No	No	No	No	No
Australia-SAP390-2020	Australia	?	?	B.1.1	2020-03-19	No	Yes	No	No	No	No	No	No	No	45	No	No	No	No	No
Australia-SAP393-2020	Australia	?	?	A.1	2020-03-21	No	No	No	No	No	No	No	No	No	21	No	No	No	No	No
Australia-SAP394-2020	Australia	?	?	A.2	2020-03-21	No	No	No	No	No	No	No	No	No	55	No	No	No	No	No
Australia-SAP395-2020	Australia	?	?	B.1.1	2020-03-19	No	Yes	No	No	No	No	No	No	No	45	No	No	No	No	No
Australia-SAP396-2020	Australia	?	?	B.3	2020-03-19	No	No	No	No	No	No	No	No	No	10	No	No	No	No	No
Australia-SAP397-2020	Australia	?	?	B.1.5	2020-03-20	No	Yes	No	No	No	No	No	No	No	21	No	No	No	No	No
Australia-SAP398-2020	Australia	?	?	A.2	2020-03-22	No	No	No	No	No	No	No	No	No	55	No	No	No	No	No
Australia-SAP400-2020	Australia	?	?	A.2	2020-03-20	No	No	No	No	No	No	No	No	No	66	No	No	No	No	No
Australia-SAP401-2020	Australia	?	?	A.2	2020-03-31	No	No	No	No	No	No	No	No	No	55	No	No	No	No	No
Australia-SAP402-2020	Australia	?	?	B.2	2020-03-21	No	No	No	No	No	No	No	No	No	15	No	No	No	No	No
Australia-SAP403-2020	Australia	?	?	B.1	2020-03-21	No	Yes	No	No	No	No	No	No	No	21	No	No	No	No	No
Australia-SAP404-2020	Australia	?	?	A.2	2020-03-21	No	No	No	No	No	No	No	No	No	66	No	No	No	No	No
Australia-SAP405-2020	Australia	?	?	B.3	2020-03-21	No	No	No	No	No	No	No	No	No	6	No	No	No	No	No
Australia-SAP406-2020	Australia	?	?	B.1	2020-03-21	Yes	Yes	No	No	No	No	No	No	No	55	No	No	No	No	No
Australia-SAP407-2020	Australia	?	?	A.1	2020-03-16	No	No	No	No	No	No	No	No	No	21	No	No	No	No	No
Australia-SAP408-2020	Australia	?	?	B.1	2020-03-20	No	Yes	No	No	No	No	No	No	No	28	No	No	No	No	No
Australia-SAP409-2020	Australia	?	?	B.1	2020-03-14	No	Yes	No	No	No	No	No	No	No	55	No	No	No	No	No
Australia-SAP410-2020	Australia	?	?	B.6	2020-03-15	No	Yes	No	No	No	No	No	No	No	36	No	No	No	No	No
Australia-SAP411-2020	Australia	?	?	B.6	2020-03-17	No	Yes	No	No	No	No	No	No	No	21	No	No	No	No	No
Australia-VIC01-2020	China	Male	50	B.2	2020-01-25	No	No	No	No	No	No	No	No	No	36	No	No	No	No	No
Australia-VIC02-2020	Australia	Male	58	B.2	2020-01-24	No	No	No	No	No	No	No	No	No	55	No	No	No	No	No
Australia-VIC04-2020	Australia	Male	32	B.4	2020-03-02	No	No	No	No	No	No	No	No	No	66	No	No	No	No	No
Australia-VIC05-2020	Australia	Male	73	A.1	2020-03-05	No	No	No	No	No	No	No	No	No	55	No	No	No	No	No
Australia-VIC06-2020	Australia	Female	31	B.4	2020-03-06	No	No	No	No	No	No	No	No	No	6	No	No	No	No	No
Australia-VIC07-2020	Australia	Female	25	A	2020-02-08	No	No	No	No	No	No	No	No	No	3	No	No	No	No	No
Australia-VIC08-2020	Australia	Female	23	A.1	2020-03-15	No	No	No	No	No	No	No	No	No	45	No	No	No	No	No
Australia-VIC09-2020	Australia	Female	44	B.2	2020-03-15	No	No	No	No	No	No	No	No	No	21	No	No	No	No	No
Australia-VIC1000-2020	Australia	Female	70	B.1.23	2020-03-31	No	Yes	No	No	No	No	No	No	No	55	No	No	No	No	No
Australia-VIC1001-2020	Australia	?	60	B.1	2020-03-31	No	Yes	No	No	No	No	No	No	No	15	No	No	No	No	No
Australia-VIC100-2020	Australia	Female	53	A.3	2020-03-16	No	No	No	No	No	No	No	No	No	21	No	No	No	No	No
Australia-VIC1002-2020	Australia	Male	60	B.1.23	2020-03-31	No	Yes	No	No	No	No	No	No	No	15	No	No	No	No	No
Australia-VIC1003-2020	Australia	Female	68	B.1.23	2020-03-31	No	Yes	No	No	No	No	No	No	No	15	No	No	No	No	No
Australia-VIC1004-2020	Australia	Female	54	B.1.23	2020-03-31	No	Yes	No	No	No	No	No	No	No	66	No	No	No	No	No
Australia-VIC1005-2020	Australia	Female	82	B.1	2020-03-31	No	Yes	No	No	No	No	No	No	No	55	No	No	No	No	No
Australia-VIC1008-2020	Australia	Female	84	B.1	2020-03-31	No	Yes	No	No	No	No	No	No	No	21	No	No	No	No	No
Australia-VIC1010-2020	Australia	Female	33	B.1	2020-04-01	No	Yes	No	No	No	No	No	No	No	36	No	No	No	No	No
Australia-VIC1011-2020	Australia	Male	74	B.1.5	2020-04-01	No	Yes	No	No	No	No	No	No	No	78	No	No	No	No	No
Australia-VIC101-2020	Australia	Male	67	B.3	2020-03-16	No	No	No	No	No	No	No	No	No	78	No	No	No	No	No
Australia-VIC1012-2020	Australia	Male	18	B.1.1	2020-04-01	No	Yes	No	No	No	No	No	No	No	66	No	No	No	No	No
Australia-VIC1013-2020	Australia	Female	32	B.1.5	2020-04-01	No	Yes	No	No	No	No	No	No	No	21	No	No	No	No	No
Australia-VIC1014-2020	Australia	Male	70	B.1.5	2020-04-01	No	Yes	No	No	No	No	No	No	Pocket	21	No	No	No	No	No
Australia-VIC1015-2020	Australia	Male	64	B.1.2	2020-04-01	No	Yes	No	No	No	No	No	No	No	36	No	No	No	No	No
Australia-VIC1016-2020	Australia	Female	59	B.6	2020-04-01	No	Yes	No	No	No	No	No	No	No	45	No	No	No	No	No
Australia-VIC1017-2020	Australia	Female	20	B.1.23	2020-04-01	No	Yes	No	No	No	No	No	No	No	36	No	No	No	No	No
Australia-VIC1018-2020	Australia	Male	40	B.1	2020-04-01	No	Yes	No	No	No	No	No	No	No	28	No	No	No	No	No
Australia-VIC1020-2020	Australia	Male	20	B.1.1.1	2020-04-01	Yes	No	No	No	Pocket	No	No	No	No	36	Yes	No	No	No	No
Australia-VIC10-2020	Australia	Male	69	B.2	2020-03-16	No	No	No	No	No	No	No	No	No	45	No	No	No	No	No
Australia-VIC1021-2020	Australia	Male	38	B.1	2020-04-01	No	Yes	No	No	No	No	No	No	No	36	No	No	No	No	No
Australia-VIC1023-2020	Australia	Female	20	A.3	2020-04-02	No	No	No	No	No	No	No	No	No	36	No	No	No	No	No
Australia-VIC1024-2020	Australia	Female	83	B.1	2020-04-02	No	Yes	No	No	No	No	No	No	No	36	No	No	No	No	No
Australia-VIC1025-2020	Australia	Male	51	B.1	2020-04-02	No	Yes	No	No	No	No	No	No	No	210	No	No	No	No	No
Australia-VIC1030-2020	Australia	Male	55	B.1.23	2020-04-02	No	Yes	No	No	No	No	No	No	No	276	No	No	No	No	No
Australia-VIC103-2020	Australia	Female	65	A.3	2020-03-17	No	No	No	No	No	No	No	No	No	91	No	No	No	No	No
Australia-VIC1032-2020	Australia	Male	44	B.1.23	2020-04-02	No	Yes	No	No	No	No	No	No	No	36	No	No	No	No	No
Australia-VIC1033-2020	Australia	Female	23	B.1.5	2020-04-03	No	Yes	No	No	No	No	No	No	No	10	No	No	No	No	No
Australia-VIC1037-2020	Australia	Male	27	B.1.1	2020-04-03	No	Yes	No	No	No	No	No	No	No	78	No	No	No	No	No
Australia-VIC1038-2020	Australia	Male	47	B.1.1	2020-04-03	No	Yes	No	No	No	No	No	No	No	55	No	No	No	No	No
Australia-VIC1039-2020	Australia	Female	56	B.1.1	2020-04-03	No	Yes	No	No	No	No	No	No	No	55	No	No	No	No	No
Australia-VIC1041-2020	Australia	Female	42	B.1	2020-04-03	No	Yes	No	No	No	No	No	No	No	55	No	No	No	No	No
Australia-VIC104-2020	Australia	Male	56	B.1.43	2020-03-17	No	Yes	No	No	No	No	No	No	No	55	No	No	No	No	No
Australia-VIC1042-2020	Australia	Male	24	B.4	2020-04-03	No	No	No	No	No	No	No	No	No	55	No	No	No	No	No
Australia-VIC1043-2020	Australia	Female	49	B.4	2020-04-03	No	No	No	No	No	No	No	No	No	55	No	No	No	No	No
Australia-VIC1044-2020	Australia	Male	53	B.3	2020-04-03	No	No	No	No	No	No	No	No	No	55	No	No	No	No	No
Australia-VIC1045-2020	Australia	Female	35	B.1	2020-04-03	No	Yes	No	No	No	No	No	No	No	28	No	No	No	No	No
Australia-VIC1046-2020	Australia	Female	30	B.1	2020-04-03	No	Yes	No	No	No	No	No	No	No	36	No	No	No	No	No
Australia-VIC1047-2020	Australia	Female	53	B.1.23	2020-04-03	No	Yes	No	No	No	No	No	No	No	28	No	No	No	No	No
Australia-VIC1048-2020	Australia	?	?	B.1.23	2020-04-03	No	Yes	No	No	No	No	No	No	No	10	No	No	No	No	No
Australia-VIC1049-2020	Australia	Male	44	B.1.23	2020-04-03	No	Yes	No	No	No	No	No	No	No	78	No	No	No	No	No
Australia-VIC1050-2020	Australia	Male	47	B.1.23	2020-04-03	No	Yes	No	Pocket	No	No	No	No	No	28	No	No	No	Yes	No
Australia-VIC105-2020	Australia	Female	40	B.1	2020-03-17	No	Yes	No	No	No	No	No	No	No	91	No	No	No	No	No
Australia-VIC1054-2020	Australia	Male	31	B.1.23	2020-04-03	No	Yes	No	No	No	No	No	No	No	78	No	No	No	No	No
Australia-VIC1055-2020	Australia	Female	66	B.1	2020-04-03	No	Yes	No	No	No	No	No	No	No	66	No	No	No	No	No
Australia-VIC1056-2020	Australia	Female	34	B.1.23	2020-04-03	No	Yes	No	No	No	No	No	No	No	28	No	No	No	No	No
Australia-VIC1057-2020	Australia	Male	64	A.1	2020-04-03	No	No	No	No	No	No	No	No	No	1711	No	No	No	No	No
Australia-VIC1059-2020	Australia	Female	33	B.2	2020-04-04	Yes	No	No	No	No	No	No	No	No	78	No	No	No	No	No
Australia-VIC1061-2020	Australia	Female	36	A.2	2020-04-04	No	No	No	No	No	No	No	No	No	36	No	No	No	No	No
Australia-VIC106-2020	Australia	Male	43	B.1	2020-03-17	No	Yes	No	No	No	No	No	No	No	36	No	No	No	No	No
Australia-VIC1062-2020	Australia	Male	89	B.1.5	2020-04-04	No	Yes	No	No	No	No	No	No	No	36	No	No	No	No	No
Australia-VIC1064-2020	Australia	Female	60	B.1.23	2020-04-04	No	Yes	No	No	No	No	No	No	No	190	No	No	No	No	No
Australia-VIC1068-2020	Australia	Female	62	B.1.23	2020-04-04	No	Yes	No	No	No	No	No	No	No	28	No	No	No	No	No
Australia-VIC1071-2020	Australia	Female	27	B.1	2020-04-05	No	Yes	No	No	No	No	No	No	No	55	No	No	No	No	No
Australia-VIC107-2020	Australia	Male	66	B.1	2020-03-19	No	Yes	No	No	No	No	No	No	No	36	No	No	No	No	No
Australia-VIC1076-2020	Australia	Female	27	B.4	2020-04-06	No	No	No	No	No	No	No	No	No	45	No	No	No	No	No
Australia-VIC1078-2020	Australia	Female	46	B.1	2020-04-06	No	Yes	No	No	No	No	No	No	No	78	No	No	No	No	No
Australia-VIC1079-2020	Australia	Female	48	A.3	2020-04-06	No	Yes	No	No	No	No	No	No	No	28	No	No	No	No	No
Australia-VIC1080-2020	Australia	Male	38	B.1	2020-04-06	No	Yes	No	No	No	No	No	No	No	15	No	No	No	No	No
Australia-VIC1081-2020	Australia	Female	94	B.1.23	2020-04-06	No	Yes	No	No	No	No	No	No	No	528	No	No	No	No	No
Australia-VIC108-2020	Australia	Female	21	A.3	2020-03-18	No	No	No	No	No	No	No	No	No	45	No	No	No	No	No
Australia-VIC1085-2020	Australia	Female	67	B.2	2020-04-06	No	Yes	No	No	No	No	No	No	No	136	No	No	No	No	No
Australia-VIC1086-2020	Australia	Female	61	B.1.23	2020-04-06	No	Yes	No	No	No	No	No	No	No	78	No	No	No	No	No
Australia-VIC1087-2020	Australia	Male	64	A.1	2020-04-06	No	No	No	No	No	No	No	No	No	45	No	No	No	No	No
Australia-VIC1089-2020	Australia	Female	70	B.1.1	2020-04-06	No	Yes	No	No	No	No	No	No	No	45	No	No	No	No	No
Australia-VIC1091-2020	Australia	Male	27	A.5	2020-04-07	Yes	Yes	No	No	No	Pocket	No	No	No	91	No	Yes	No	No	No
Australia-VIC1092-2020	Australia	Male	44	B.1	2020-04-07	No	Yes	No	No	No	No	No	No	No	21	No	No	No	No	No
Australia-VIC1094-2020	Australia	Male	68	B.1	2020-04-07	No	Yes	No	No	No	No	No	No	No	36	No	No	No	No	No
Australia-VIC1098-2020	Australia	Male	50	B.2	2020-04-07	No	Yes	No	No	No	No	No	No	No	36	No	No	No	No	No
Australia-VIC1103-2020	Australia	Male	62	A.2	2020-04-07	No	No	No	No	No	No	No	No	No	2346	No	No	No	No	No
Australia-VIC1104-2020	Australia	Male	65	A.2	2020-04-07	No	No	No	No	No	No	No	No	No	528	No	No	No	No	No
Australia-VIC1105-2020	Australia	Female	61	B.1.1	2020-04-07	No	Yes	No	No	No	No	No	No	No	28	No	No	No	No	No
Australia-VIC1106-2020	Australia	Female	57	B.1.2	2020-04-07	No	Yes	No	No	No	No	No	No	No	351	No	No	No	No	No
Australia-VIC1107-2020	Australia	?	?	B.1.23	2020-04-07	No	Yes	No	No	No	No	No	No	No	36	No	No	No	No	No
Australia-VIC1108-2020	Australia	Female	25	B.1.23	2020-04-07	No	Yes	No	No	No	No	No	No	No	55	No	No	No	No	No
Australia-VIC1109-2020	Australia	Male	38	B.1	2020-04-07	No	Yes	No	No	No	No	No	No	No	55	No	No	No	No	No
Australia-VIC1110-2020	Australia	Female	20	B.1.1	2020-04-07	No	Yes	No	No	No	No	No	No	No	66	No	No	No	No	No
Australia-VIC1111-2020	Australia	Female	19	B.1	2020-04-07	Yes	Yes	No	No	No	No	No	No	No	105	No	No	No	No	No
Australia-VIC1113-2020	Australia	Male	38	B.1	2020-04-07	No	Yes	No	No	No	No	No	No	No	36	No	No	No	No	No
Australia-VIC1114-2020	Australia	Male	43	B.4	2020-04-07	Yes	No	No	No	No	No	No	No	No	28	No	No	No	No	No
Australia-VIC1115-2020	Australia	Male	68	B.4	2020-04-07	No	No	No	No	No	No	No	No	No	45	No	No	No	No	No
Australia-VIC1116-2020	Australia	Female	70	B.1	2020-04-07	No	Yes	No	No	No	No	No	No	No	78	No	No	No	No	No
Australia-VIC1117-2020	Australia	Male	65	B.1	2020-04-07	No	Yes	No	No	No	No	No	No	No	496	No	No	No	No	No
Australia-VIC1119-2020	Australia	Female	42	B.1	2020-04-08	No	Yes	No	No	No	No	No	No	No	66	No	No	No	No	No
Australia-VIC1120-2020	Australia	Male	56	B.1	2020-04-08	No	Yes	No	No	No	No	No	No	No	45	No	No	No	No	No
Australia-VIC11-2020	Australia	Female	27	B.1.13	2020-03-16	No	Yes	No	No	No	No	No	No	No	55	No	No	No	No	No
Australia-VIC1121-2020	Australia	Male	56	B.1	2020-04-08	Yes	Yes	No	No	No	No	No	No	No	325	No	No	No	No	No
Australia-VIC112-2020	Australia	Female	57	A.3	2020-03-18	No	No	No	No	No	No	No	No	No	465	No	No	No	No	No
Australia-VIC1127-2020	Australia	Female	36	B.1.1	2020-04-08	Yes	Yes	No	No	No	No	No	No	No	36	No	No	No	No	No
Australia-VIC1131-2020	Australia	Male	64	B.1.23	2020-04-08	No	Yes	No	No	No	No	No	No	No	66	No	No	No	No	No
Australia-VIC113-2020	Australia	Male	67	B.1	2020-03-18	No	Yes	No	No	No	No	No	No	No	190	No	No	No	No	No
Australia-VIC1132-2020	Australia	?	47	B.1	2020-04-08	No	Yes	No	No	No	No	No	No	No	666	No	No	No	No	No
Australia-VIC1133-2020	Australia	Female	55	B.2	2020-04-08	No	No	No	No	No	No	No	No	No	3828	No	No	No	No	No
Australia-VIC1134-2020	Australia	Female	55	B.1	2020-04-08	No	Yes	No	No	No	No	No	No	No	36	No	No	No	No	No
Australia-VIC1135-2020	Australia	Male	34	B.1.2	2020-04-08	No	Yes	No	No	No	No	No	No	No	55	No	No	No	No	No
Australia-VIC1136-2020	Australia	Female	60	B.2	2020-04-08	No	Yes	No	No	No	No	No	No	No	55	No	No	No	No	No
Australia-VIC1137-2020	Australia	Female	77	B.1	2020-04-08	No	Yes	No	No	No	No	No	No	No	45	No	No	No	No	No
Australia-VIC1138-2020	Australia	Male	37	B.1.1	2020-04-08	No	Yes	No	No	No	No	No	No	No	28	No	No	No	No	No
Australia-VIC1139-2020	Australia	?	?	B.1	2020-04-08	No	Yes	No	No	No	No	No	No	No	55	No	No	No	No	No
Australia-VIC1140-2020	Australia	Male	39	B.1	2020-04-08	No	Yes	No	No	No	No	No	No	No	136	No	No	No	No	No
Australia-VIC1141-2020	Australia	Female	35	B.1.23	2020-04-08	Yes	Yes	No	No	No	No	No	No	No	55	No	No	No	No	No
Australia-VIC1142-2020	Australia	Female	66	B.1.23	2020-04-10	No	Yes	No	No	No	No	No	No	No	36	No	No	No	No	No
Australia-VIC1143-2020	Australia	Male	80	B.1.1	2020-04-08	No	Yes	No	No	No	No	No	No	No	55	No	No	No	No	No
Australia-VIC1144-2020	Australia	Male	43	B.4	2020-04-08	No	No	No	No	No	No	No	No	No	120	No	No	No	No	No
Australia-VIC1145-2020	Australia	Male	68	B.4	2020-04-08	No	No	No	No	No	No	No	No	No	190	No	No	No	No	No
Australia-VIC1151-2020	Australia	Female	64	B.1.1	2020-04-09	Yes	Yes	No	No	No	No	No	No	No	28	No	No	No	No	No
Australia-VIC115-2020	Australia	Male	33	A.1	2020-03-18	No	No	No	No	No	No	No	No	No	36	No	No	No	No	No
Australia-VIC1156-2020	Australia	Male	56	B.1	2020-04-09	No	Yes	No	No	No	No	No	No	No	28	No	No	No	No	No
Australia-VIC1157-2020	Australia	Female	52	B.1.23	2020-04-09	No	Yes	No	No	No	No	No	No	No	45	No	No	No	No	No
Australia-VIC1158-2020	Australia	Male	71	B.1.1.21	2020-04-09	No	Yes	No	No	No	No	No	No	No	21	No	No	No	No	No
Australia-VIC1159-2020	Australia	Male	67	B.1.2	2020-04-09	No	Yes	No	No	No	No	No	No	No	3403	No	No	No	No	No
Australia-VIC1160-2020	Australia	Female	65	B.1.2	2020-04-09	No	Yes	No	No	No	No	No	No	No	231	No	No	No	No	No
Australia-VIC1161-2020	Australia	Male	34	B.1.121	2020-04-09	No	Yes	No	No	No	No	No	No	No	28	No	No	No	No	No
Australia-VIC116-2020	Australia	?	?	B.2.1	2020-03-19	No	No	No	No	No	No	No	No	No	36	No	No	No	No	No
Australia-VIC1162-2020	Australia	Male	51	B.1	2020-04-09	No	Yes	No	No	No	No	No	No	No	36	No	No	No	No	No
Australia-VIC1163-2020	Australia	Male	28	B.4	2020-04-09	No	Yes	No	No	No	No	No	No	No	78	No	No	No	No	No
Australia-VIC1164-2020	Australia	Female	73	B.1.22	2020-04-09	No	Yes	No	No	No	No	No	No	No	45	No	No	No	No	No
Australia-VIC117-2020	Australia	Female	64	A.3	2020-03-19	No	Yes	No	No	No	No	No	No	No	45	No	No	No	No	No
Australia-VIC1173-2020	Australia	Male	24	B.4	2020-04-10	Yes	No	No	No	Pocket	No	No	No	No	21	Yes	No	No	No	No
Australia-VIC1174-2020	Australia	Male	72	B.1.2	2020-04-10	No	Yes	No	No	No	No	No	No	No	2556	No	No	No	No	No
Australia-VIC1175-2020	Australia	Female	73	B.1.22	2020-04-10	No	Yes	No	No	No	No	No	No	No	45	No	No	No	No	No
Australia-VIC1176-2020	Australia	Female	64	B.1	2020-04-10	Yes	Yes	No	No	No	No	No	No	No	78	No	No	No	No	No
Australia-VIC1178-2020	Australia	Female	56	B.1.1	2020-04-10	No	Yes	No	No	No	No	No	No	No	1485	No	No	No	No	No
Australia-VIC1180-2020	Australia	Male	38	B.1.1	2020-04-11	Yes	Yes	No	No	No	No	No	No	No	55	No	No	No	No	No
Australia-VIC1181-2020	Australia	Male	76	B.1.1.21	2020-04-11	No	Yes	No	No	No	No	No	No	No	55	No	No	No	No	No
Australia-VIC118-2020	Australia	Male	58	A.1	2020-03-17	No	No	No	No	No	No	No	No	No	78	No	No	No	No	No
Australia-VIC1183-2020	Australia	Female	73	B.1.1	2020-04-11	Yes	Yes	No	No	Pocket	No	No	No	No	105	Yes	No	No	No	No
Australia-VIC1186-2020	Australia	Male	66	B.1	2020-04-11	No	Yes	No	No	No	No	No	No	No	21	No	No	No	No	No
Australia-VIC1187-2020	Australia	Male	69	B.1	2020-04-11	Yes	Yes	No	No	No	No	No	No	No	990	No	No	No	No	No
Australia-VIC1189-2020	Australia	Male	32	B.6	2020-03-23	No	Yes	No	No	No	No	No	No	No	595	No	No	No	No	No
Australia-VIC119-2020	Australia	Male	49	B.1	2020-03-20	No	Yes	No	No	No	No	No	No	No	406	No	No	No	No	No
Australia-VIC1192-2020	Australia	Male	66	B.1	2020-03-30	No	Yes	No	No	No	No	No	No	No	36	No	No	No	No	No
Australia-VIC1196-2020	Australia	Female	49	B.2.1	2020-03-31	Yes	Yes	No	No	No	Pocket	No	No	No	66	No	Yes	No	No	No
Australia-VIC1197-2020	Australia	Male	40	B.1	2020-03-31	No	Yes	No	No	No	No	No	No	No	36	No	No	No	No	No
Australia-VIC1198-2020	Australia	Female	56	B.1.22	2020-03-31	No	Yes	No	No	No	No	No	No	No	10	No	No	No	No	No
Australia-VIC1199-2020	Australia	Male	56	B.1	2020-03-31	No	Yes	No	No	No	No	No	No	No	36	No	No	No	No	No
Australia-VIC1200-2020	Australia	Male	23	A.1	2020-03-31	No	No	No	No	No	No	No	No	No	5671	No	No	No	No	No
Australia-VIC120-2020	Australia	Male	32	B.2.2	2020-03-19	No	No	No	No	No	No	No	No	No	21	No	No	No	No	No
Australia-VIC1203-2020	Australia	Male	34	B.4	2020-04-01	Yes	Yes	No	No	Pocket	No	No	No	No	78	Yes	No	No	No	No
Australia-VIC1208-2020	Australia	Male	50	B.1	2020-04-01	No	Yes	No	No	No	No	No	No	No	45	No	No	No	No	No
Australia-VIC1209-2020	Australia	Male	40	B.1.1	2020-04-01	No	Yes	No	No	No	No	No	No	No	91	No	No	No	No	No
Australia-VIC1210-2020	Australia	Female	24	B.4	2020-04-01	No	No	No	No	No	No	No	No	No	21	No	No	No	No	No
Australia-VIC1211-2020	Australia	Female	43	B.1	2020-04-01	No	Yes	No	No	No	No	No	No	No	55	No	No	No	No	No
Australia-VIC121-2020	Australia	Female	33	B.2.2	2020-03-19	No	No	No	No	No	No	No	No	No	5565	No	No	No	No	No
Australia-VIC1212-2020	Australia	Female	83	B.1.13	2020-04-01	No	Yes	No	No	No	No	No	No	No	78	No	No	No	No	No
Australia-VIC1213-2020	Australia	Male	50	B.1.13	2020-04-01	No	Yes	No	No	No	No	No	No	No	78	No	No	No	No	No
Australia-VIC1215-2020	Australia	Male	29	B.1	2020-04-01	No	Yes	No	No	No	No	No	No	No	28	No	No	No	No	No
Australia-VIC1216-2020	Australia	Female	41	B.1	2020-04-01	No	Yes	No	No	No	No	No	No	No	21	No	No	No	No	No
Australia-VIC1217-2020	Australia	Male	64	A.2	2020-04-01	Yes	No	No	No	No	No	No	No	No	36	No	No	No	No	No
Australia-VIC1218-2020	Australia	Male	28	B.1	2020-04-01	No	Yes	No	No	No	No	No	No	No	325	No	No	No	No	No
Australia-VIC1219-2020	Australia	?	?	B.1.22	2020-04-01	No	Yes	No	No	No	No	No	No	No	190	No	No	No	No	No
Australia-VIC1220-2020	Australia	Male	28	A.1.3	2020-04-01	No	No	No	No	No	No	No	No	No	45	No	No	No	No	No
Australia-VIC12-2020	Australia	?	?	B.2.1	2020-03-16	No	No	No	No	No	No	No	No	No	28	No	No	No	No	No
Australia-VIC1221-2020	Australia	Female	25	A.1.3	2020-04-01	No	Yes	No	No	No	No	No	No	No	45	No	No	No	No	No
Australia-VIC122-2020	Australia	Male	40	B.1	2020-03-18	No	Yes	No	No	No	No	No	No	No	10	No	No	No	No	No
Australia-VIC1222-2020	Australia	Male	63	B.1	2020-04-01	No	Yes	No	No	No	No	No	No	No	55	No	No	No	No	No
Australia-VIC1224-2020	Australia	Male	51	B.1	2020-04-01	No	Yes	No	No	No	No	No	No	No	21	No	No	No	No	No
Australia-VIC1228-2020	Australia	Female	23	B.1	2020-04-02	No	Yes	No	No	No	No	No	No	No	28	No	No	No	No	No
Australia-VIC1230-2020	Australia	Female	20	A.3	2020-04-02	No	No	No	No	No	No	No	No	No	78	No	No	No	No	No
Australia-VIC123-2020	Australia	Male	69	B.1.1	2020-03-20	No	Yes	No	No	No	No	No	No	No	10	No	No	No	No	No
Australia-VIC1233-2020	Australia	Male	58	B.4	2020-04-02	No	Yes	No	No	No	No	No	No	No	10	No	No	No	No	No
Australia-VIC1234-2020	Australia	Female	25	B.1.1	2020-04-02	No	Yes	No	No	No	No	No	No	No	231	No	No	No	No	No
Australia-VIC1235-2020	Australia	Female	67	A.1.3	2020-04-02	No	No	No	No	No	No	No	No	No	36	No	No	No	No	No
Australia-VIC1236-2020	Australia	Female	47	B.1.23	2020-04-02	No	Yes	No	No	No	No	No	No	No	91	No	No	No	No	No
Australia-VIC1237-2020	Australia	Male	26	A.1	2020-04-02	No	No	No	No	No	No	No	No	No	45	No	No	No	No	No
Australia-VIC1239-2020	Australia	Male	73	B.1	2020-04-02	No	Yes	No	No	No	No	No	No	No	45	No	No	No	No	No
Australia-VIC1244-2020	Australia	Female	66	B.1.1	2020-04-07	No	Yes	No	No	No	No	No	No	No	28	No	No	No	No	No
Australia-VIC1245-2020	Australia	Female	42	B.1	2020-04-09	No	Yes	No	No	No	No	No	No	No	231	No	No	No	No	No
Australia-VIC1247-2020	Australia	Female	53	B.1.1	2020-04-09	No	Yes	No	No	No	No	No	No	No	55	No	No	No	No	No
Australia-VIC1248-2020	Australia	Female	43	B.1	2020-04-09	No	Yes	No	No	No	No	No	No	No	136	No	No	No	No	No
Australia-VIC1250-2020	Australia	?	?	B.1.1	2020-04-10	No	Yes	No	No	No	No	No	No	No	561	No	No	No	No	No
Australia-VIC1251-2020	Australia	Male	81	A.2	2020-04-10	Yes	No	No	No	No	No	No	No	No	28	No	No	No	No	No
Australia-VIC1252-2020	Australia	Female	20	A.3	2020-04-10	No	Yes	No	No	No	No	No	No	No	36	No	No	No	No	No
Australia-VIC1253-2020	Australia	Female	72	B.1	2020-04-11	Yes	Yes	No	No	No	No	No	No	No	15	No	No	No	No	No
Australia-VIC1255-2020	Australia	Male	27	B.4	2020-04-11	No	No	No	No	No	No	No	No	No	55	No	No	No	No	No
Australia-VIC1257-2020	Australia	Male	43	B.4	2020-04-11	No	Yes	No	No	No	No	No	No	No	561	No	No	No	No	No
Australia-VIC1258-2020	Australia	Female	51	B.1	2020-04-11	No	Yes	No	No	No	No	No	No	No	253	No	No	No	No	No
Australia-VIC1260-2020	Australia	Male	48	B.4	2020-04-11	No	No	No	No	No	No	No	No	No	3741	No	No	No	No	No
Australia-VIC126-2020	Australia	Female	68	A.2	2020-03-20	No	No	No	No	No	No	No	No	No	45	No	No	No	No	No
Australia-VIC1262-2020	Australia	Male	71	B.1.1	2020-04-12	No	Yes	No	No	No	No	No	No	No	78	No	No	No	No	No
Australia-VIC1265-2020	Australia	Male	65	A.2	2020-04-12	No	Yes	No	No	No	No	No	No	No	55	No	No	No	No	No
Australia-VIC1266-2020	Australia	Female	84	B.1.23	2020-04-12	No	Yes	No	No	No	No	No	No	No	45	No	No	No	No	No
Australia-VIC1267-2020	Australia	Male	87	B.1.2	2020-04-12	No	Yes	No	No	No	No	No	No	No	91	No	No	No	No	No
Australia-VIC1269-2020	Australia	Male	25	A.5	2020-04-13	No	Yes	No	No	No	No	No	No	No	496	No	No	No	No	No
Australia-VIC1270-2020	Australia	Female	58	B.1	2020-04-13	No	Yes	No	No	No	No	No	No	Pocket	190	No	No	No	No	No
Australia-VIC1271-2020	Australia	Male	65	A.2	2020-04-13	No	No	No	No	No	No	No	No	No	55	No	No	No	No	No
Australia-VIC127-2020	Australia	Female	48	B.2.1	2020-03-20	No	No	No	No	No	No	No	No	No	55	No	No	No	No	No
Australia-VIC1272-2020	Australia	Female	25	B.1.1	2020-04-13	Yes	Yes	No	No	No	No	No	No	No	253	No	No	No	No	No
Australia-VIC1273-2020	Australia	Male	32	B.1	2020-04-14	No	Yes	No	No	No	No	No	No	No	45	No	No	No	No	No
Australia-VIC1274-2020	Australia	Male	81	B.1.2	2020-04-14	No	Yes	No	No	No	No	No	No	No	190	No	No	No	No	No
Australia-VIC1275-2020	Australia	Female	64	B.1	2020-03-25	No	Yes	No	No	No	No	No	No	No	45	No	No	No	No	No
Australia-VIC1276-2020	Australia	Female	41	B.1.1.10	2020-04-04	No	Yes	No	No	No	No	No	No	No	378	No	No	No	No	No
Australia-VIC1279-2020	Australia	Female	?	B.1.1.21	2020-04-07	No	Yes	No	No	No	No	No	No	No	55	No	No	No	No	No
Australia-VIC1280-2020	Australia	Female	66	B.1.1.21	2020-04-07	No	Yes	No	No	No	No	No	No	No	66	No	No	No	No	No
Australia-VIC1281-2020	Australia	Female	?	B.1.1.21	2020-04-08	No	Yes	No	No	No	No	No	No	No	45	No	No	No	No	No
Australia-VIC128-2020	Australia	Male	27	B.1.1	2020-03-20	No	Yes	No	No	No	No	No	No	No	528	No	No	No	No	No
Australia-VIC1283-2020	Australia	Female	54	B	2020-04-08	Yes	Yes	No	No	Pocket	Pocket	No	No	No	36	Yes	Yes	No	No	No
Australia-VIC1284-2020	Australia	Female	43	B.1	2020-04-09	No	Yes	No	No	No	No	No	No	No	45	No	No	No	No	No
Australia-VIC1285-2020	Australia	Female	42	B.1	2020-04-09	No	Yes	No	No	No	No	No	No	No	435	No	No	No	No	No
Australia-VIC1292-2020	Australia	Female	59	A.1	2020-04-09	No	No	No	No	No	No	No	No	No	45	No	No	No	No	No
Australia-VIC1295-2020	Australia	Female	48	A.3	2020-04-09	Yes	Yes	No	No	No	No	No	No	No	2485	No	No	No	No	No
Australia-VIC1297-2020	Australia	Female	49	B.2.1	2020-04-09	No	Yes	No	No	No	No	No	No	No	21	No	No	No	No	No
Australia-VIC1300-2020	Australia	Female	?	B.1.1.21	2020-04-10	No	Yes	No	No	No	No	No	No	No	28	No	No	No	No	No
Australia-VIC1301-2020	Australia	Male	68	B.2	2020-04-10	No	No	No	No	No	No	No	No	No	91	No	No	No	No	No
Australia-VIC130-2020	Australia	Male	74	A.1	2020-03-21	No	No	No	No	No	No	No	No	No	1225	No	No	No	No	No
Australia-VIC1302-2020	Australia	Male	71	B.4	2020-04-10	No	No	No	No	No	No	No	No	No	231	No	No	No	No	No
Australia-VIC1303-2020	Australia	?	?	B.1.1	2020-04-10	No	Yes	No	No	No	No	No	No	No	10	No	No	No	No	No
Australia-VIC1304-2020	Australia	Male	81	A.2	2020-04-10	No	Yes	No	No	No	No	No	No	No	45	No	No	No	No	No
Australia-VIC1305-2020	Australia	Female	20	A.3	2020-04-10	No	No	No	No	No	No	No	No	No	45	No	No	No	No	No
Australia-VIC131-2020	Australia	Male	56	B.1	2020-03-21	Yes	Yes	No	No	No	No	No	No	No	55	No	No	No	No	No
Australia-VIC1313-2020	Australia	Female	72	B.1	2020-04-10	Yes	Yes	No	No	No	No	No	No	No	55	No	No	No	No	No
Australia-VIC1314-2020	Australia	Male	71	B.4	2020-04-11	No	No	No	No	No	No	No	No	No	66	No	No	No	No	No
Australia-VIC1315-2020	Australia	Male	27	B.4	2020-04-11	No	No	No	No	No	No	No	No	No	276	No	No	No	No	No
Australia-VIC1316-2020	Australia	Male	74	B.1.2	2020-04-11	No	Yes	No	No	No	No	No	No	No	231	No	No	No	No	No
Australia-VIC1317-2020	Australia	Female	72	B.1.1.21	2020-04-11	No	Yes	No	No	No	No	No	No	No	28	No	No	No	No	No
Australia-VIC1318-2020	Australia	Male	43	B.4	2020-04-11	No	Yes	No	No	No	No	No	No	No	55	No	No	No	No	No
Australia-VIC1319-2020	Australia	Female	51	B.1	2020-04-11	No	Yes	No	No	No	No	No	No	No	55	No	No	No	No	No
Australia-VIC13-2020	Australia	Female	47	A	2020-01-31	No	No	No	No	No	No	No	No	No	36	No	No	No	No	No
Australia-VIC1321-2020	Australia	Male	48	B.4	2020-04-11	No	No	No	No	No	No	No	No	No	45	No	No	No	No	No
Australia-VIC1325-2020	Australia	Male	65	A.2	2020-04-12	Yes	Yes	No	No	No	No	No	No	No	3081	No	No	No	No	No
Australia-VIC1328-2020	Australia	Female	84	B.1.23	2020-04-12	No	Yes	No	No	No	No	No	No	No	66	No	No	No	No	No
Australia-VIC1329-2020	Australia	Male	87	B.1.2	2020-04-12	No	Yes	No	No	No	No	No	No	No	28	No	No	No	No	No
Australia-VIC1334-2020	Australia	Male	72	B.4	2020-04-13	No	No	No	No	No	No	No	No	No	105	No	No	No	No	No
Australia-VIC1335-2020	Australia	Male	65	A.2	2020-04-13	No	Yes	No	No	No	No	No	No	No	406	No	No	No	No	No
Australia-VIC1336-2020	Australia	Female	25	B.1.1	2020-04-13	No	Yes	No	No	No	No	No	No	No	45	No	No	No	No	No
Australia-VIC1337-2020	Australia	Female	53	B.1.1	2020-04-13	No	Yes	No	No	No	No	No	No	No	55	No	No	No	No	No
Australia-VIC1338-2020	Australia	Male	25	A.5	2020-04-13	No	No	No	No	No	No	No	No	No	45	No	No	No	No	No
Australia-VIC1339-2020	Australia	Female	58	B.1.2	2020-04-13	No	Yes	No	No	No	No	No	No	No	136	No	No	No	No	No
Australia-VIC1340-2020	Australia	Female	64	B.1	2020-04-13	Yes	Yes	No	No	No	Pocket	No	No	No	351	No	Yes	No	No	No
Australia-VIC134-2020	Australia	Female	21	B.1.1	2020-03-22	No	Yes	No	No	No	No	No	No	No	153	No	No	No	No	No
Australia-VIC1342-2020	Australia	Male	72	B.4	2020-04-14	No	No	No	No	No	No	No	No	No	378	No	No	No	No	No
Australia-VIC1343-2020	Australia	Male	72	B.4	2020-04-14	No	No	No	No	No	No	No	No	No	153	No	No	No	No	No
Australia-VIC1344-2020	Australia	Male	32	B.1	2020-04-14	No	Yes	No	No	No	No	No	No	No	45	No	No	No	No	No
Australia-VIC1345-2020	Australia	Male	81	B.1.2	2020-04-14	No	Yes	No	No	No	No	No	No	No	78	No	No	No	No	No
Australia-VIC1349-2020	Australia	Female	47	B.1.23	2020-04-17	Yes	Yes	No	No	Pocket	Pocket	No	No	No	55	Yes	Yes	No	No	No
Australia-VIC135-2020	Australia	Male	25	B.1.1	2020-03-22	No	Yes	No	No	No	No	No	No	No	45	No	No	No	No	No
Australia-VIC1353-2020	Australia	Female	?	B.1.1.21	2020-04-12	No	Yes	No	No	No	No	No	No	No	45	No	No	No	No	No
Australia-VIC1354-2020	Australia	Male	72	B.4	2020-04-12	No	No	No	No	No	No	No	No	No	55	No	No	No	No	No
Australia-VIC1355-2020	Australia	Female	53	B.1.1	2020-04-09	No	Yes	No	No	No	No	No	No	No	820	No	No	No	No	No
Australia-VIC1358-2020	Australia	?	?	A.1	2020-03-22	Yes	Yes	No	No	Pocket	No	No	No	No	36	Yes	No	No	No	No
Australia-VIC1359-2020	Australia	?	27	B.4	2020-03-26	No	No	No	No	No	No	No	No	No	36	No	No	No	No	No
Australia-VIC1360-2020	Australia	Male	50	A.2	2020-04-07	No	No	No	No	No	No	No	No	No	45	No	No	No	No	No
Australia-VIC1364-2020	Australia	Female	63	B.2	2020-04-11	No	Yes	No	No	No	No	No	No	No	28	No	No	No	No	No
Australia-VIC1365-2020	Australia	Male	49	A.1	2020-04-13	Yes	Yes	No	No	No	No	No	No	No	703	No	No	No	No	No
Australia-VIC1371-2020	Australia	Female	68	B.1.1	2020-04-14	No	Yes	Pocket	No	No	No	No	No	No	105	No	No	Yes	No	No
Australia-VIC137-2020	Australia	Female	63	B.1	2020-03-22	No	Yes	No	No	No	No	No	No	No	78	No	No	No	No	No
Australia-VIC1372-2020	Australia	Female	43	B.1.1.21	2020-04-14	No	Yes	No	No	No	No	No	No	No	1081	No	No	No	No	No
Australia-VIC1373-2020	Australia	Male	74	B.1.1.21	2020-04-14	No	Yes	No	No	No	No	No	No	No	36	No	No	No	No	No
Australia-VIC1375-2020	Australia	Male	21	B.1.23	2020-04-14	No	Yes	No	No	No	No	No	No	No	28	No	No	No	No	No
Australia-VIC1378-2020	Australia	?	63	B.1.23	2020-04-14	No	Yes	No	No	No	No	No	No	No	300	No	No	No	No	No
Australia-VIC1380-2020	Australia	Male	28	B.1	2020-04-14	No	Yes	No	Pocket	No	No	No	No	No	91	No	No	No	Yes	No
Australia-VIC138-2020	Australia	?	79	A.5	2020-03-23	No	No	No	No	No	No	No	No	No	406	No	No	No	No	No
Australia-VIC1382-2020	Australia	Female	64	B.1.1.1	2020-04-14	Yes	Yes	No	No	Pocket	No	No	No	No	91	Yes	No	No	No	No
Australia-VIC1383-2020	Australia	Female	60	B.1.1.1	2020-04-14	Yes	Yes	No	No	Pocket	No	No	No	No	21	Yes	No	No	No	No
Australia-VIC139-2020	Australia	Male	69	A.1	2020-03-15	No	No	No	No	No	No	No	No	No	6	No	No	No	No	No
Australia-VIC1392-2020	Australia	Female	57	A.2	2020-04-15	No	Yes	No	No	No	No	No	No	No	171	No	No	No	No	No
Australia-VIC1396-2020	Australia	?	?	B.1.1.1	2020-04-15	Yes	Yes	No	No	Pocket	No	No	No	Pocket	120	Yes	No	No	No	No
Australia-VIC1399-2020	Australia	Male	87	B.1.2	2020-04-15	No	Yes	No	No	No	No	No	No	No	120	No	No	No	No	No
Australia-VIC1400-2020	Australia	Male	87	B.1.2	2020-04-15	No	Yes	No	No	No	No	No	No	No	21	No	No	No	No	No
Australia-VIC140-2020	Australia	?	43	A.1	2020-03-16	No	No	No	No	No	No	No	No	No	153	No	No	No	No	No
Australia-VIC1404-2020	Australia	Female	73	B.1.1.1	2020-04-16	Yes	Yes	No	No	Pocket	No	No	No	No	171	Yes	No	No	No	No
Australia-VIC1406-2020	Australia	Female	79	A.2	2020-04-16	No	No	No	No	No	No	No	No	No	55	No	No	No	No	No
Australia-VIC1407-2020	Australia	?	?	B.1.1.1	2020-04-16	Yes	Yes	No	No	Pocket	No	No	No	No	21	Yes	No	No	No	No
Australia-VIC1408-2020	Australia	Male	81	B.1.1.1	2020-04-16	Yes	Yes	No	No	Pocket	No	No	No	No	45	Yes	No	No	No	No
Australia-VIC1409-2020	Australia	Female	35	B.1.1	2020-04-16	Yes	Yes	No	No	No	No	No	No	No	153	No	No	No	No	No
Australia-VIC1410-2020	Australia	Female	32	B.1	2020-04-16	No	Yes	No	No	No	No	No	No	No	78	No	No	No	No	No
Australia-VIC1412-2020	Australia	Female	42	B.1.1	2020-04-16	No	Yes	No	No	No	No	No	No	No	465	No	No	No	No	No
Australia-VIC1413-2020	Australia	Female	28	B.4	2020-04-16	No	No	No	No	No	No	No	No	No	91	No	No	No	No	No
Australia-VIC1417-2020	Australia	Male	20	B.1.1	2020-04-16	No	Yes	No	No	No	No	No	No	No	435	No	No	No	No	No
Australia-VIC142-2020	Australia	Female	18	B.1	2020-03-16	No	Yes	No	No	No	No	No	No	No	21	No	No	No	No	No
Australia-VIC1428-2020	Australia	Male	93	B.1.23	2020-04-17	No	Yes	No	No	No	No	No	No	No	21	No	No	No	No	No
Australia-VIC1431-2020	Australia	Female	73	B.1.1.21	2020-04-17	Yes	Yes	No	No	No	No	No	No	No	28	No	No	No	No	No
Australia-VIC143-2020	Australia	Male	54	B.1.1	2020-03-16	No	Yes	No	No	No	No	No	No	No	351	No	No	No	No	No
Australia-VIC1433-2020	Australia	Male	?	B.1	2020-04-17	No	Yes	No	No	No	No	No	No	No	28	No	No	No	No	No
Australia-VIC1436-2020	Australia	Male	71	B.1	2020-04-17	No	Yes	No	No	No	No	No	No	No	55	No	No	No	No	No
Australia-VIC1437-2020	Australia	?	?	B.1.1.1	2020-04-18	Yes	Yes	Pocket	No	Pocket	No	No	No	Pocket	45	Yes	No	Yes	No	No
Australia-VIC1438-2020	Australia	Male	24	B.1.1	2020-04-18	No	Yes	No	No	No	No	No	No	No	595	No	No	No	No	No
Australia-VIC144-2020	Australia	Female	27	B.1.1	2020-03-17	No	Yes	No	No	No	No	No	No	No	36	No	No	No	No	No
Australia-VIC145-2020	Australia	Male	35	B.2	2020-03-17	No	No	No	No	No	No	No	No	No	55	No	No	No	No	No
Australia-VIC1458-2020	Australia	Female	52	B.1.121	2020-04-20	No	Yes	No	No	No	No	No	No	No	2775	No	No	No	No	No
Australia-VIC1459-2020	Australia	Female	45	B.1	2020-04-21	No	Yes	No	No	No	No	No	No	No	28	No	No	No	No	No
Australia-VIC1463-2020	Australia	Male	58	B.4	2020-04-21	No	No	No	No	No	No	No	No	No	36	No	No	No	No	No
Australia-VIC1465-2020	Australia	Female	22	B.1	2020-04-22	No	Yes	No	No	No	No	No	No	No	36	No	No	No	No	No
Australia-VIC1466-2020	Australia	Female	55	B.2.4	2020-04-22	No	Yes	No	No	No	No	No	No	No	66	No	No	No	No	No
Australia-VIC1467-2020	Australia	Male	68	B.4	2020-04-22	Yes	No	No	No	No	No	No	No	No	28	No	No	No	No	No
Australia-VIC1471-2020	Australia	Female	84	B.1.23	2020-04-22	No	Yes	No	Pocket	No	No	No	No	No	36	No	No	No	Yes	No
Australia-VIC147-2020	Australia	Male	25	B.1	2020-03-17	No	Yes	No	No	No	No	No	No	No	36	No	No	No	No	No
Australia-VIC1473-2020	Australia	Male	45	B.4	2020-04-23	No	No	No	No	No	No	No	No	No	78	No	No	No	No	No
Australia-VIC1477-2020	Australia	Male	46	B.1.1	2020-04-23	Yes	Yes	No	No	No	No	No	No	No	66	No	No	No	No	No
Australia-VIC1478-2020	Australia	Male	49	B.1	2020-04-23	Yes	Yes	No	No	No	No	No	No	No	45	No	No	No	No	No
Australia-VIC1486-2020	Australia	Female	94	B.1.23	2020-04-25	No	Yes	No	No	No	No	No	No	No	465	No	No	No	No	No
Australia-VIC1489-2020	Australia	Male	59	B.1	2020-04-27	No	Yes	No	No	No	No	No	No	No	120	No	No	No	No	No
Australia-VIC1490-2020	Australia	Male	31	B.4	2020-04-27	No	No	No	No	No	No	No	No	No	325	No	No	No	No	No
Australia-VIC1491-2020	Australia	?	52	B.1.121	2020-04-27	No	Yes	No	No	No	No	No	No	No	1431	No	No	No	No	No
Australia-VIC149-2020	Australia	Male	46	B.1	2020-03-17	No	Yes	No	No	No	No	No	No	No	91	No	No	No	No	No
Australia-VIC1493-2020	Australia	Male	24	B.1.121	2020-04-28	No	Yes	No	No	No	No	No	No	No	91	No	No	No	No	No
Australia-VIC1495-2020	Australia	Female	95	B.1.23	2020-04-29	No	Yes	No	No	No	No	No	No	No	36	No	No	No	No	No
Australia-VIC1496-2020	Australia	Female	49	B.4	2020-04-29	No	Yes	No	No	No	No	No	No	No	120	No	No	No	No	No
Australia-VIC1497-2020	Australia	?	25	B.1	2020-04-29	No	Yes	No	No	No	No	No	No	No	91	No	No	No	No	No
Australia-VIC1498-2020	Australia	Male	63	B.1.121	2020-04-29	No	Yes	No	No	No	No	No	No	No	91	No	No	No	No	No
Australia-VIC1499-2020	Australia	Male	23	B.1.121	2020-04-29	No	Yes	No	No	No	No	No	No	No	55	No	No	No	No	No
Australia-VIC1501-2020	Australia	Female	40	B.1	2020-04-27	No	Yes	No	No	No	No	No	No	No	36	No	No	No	No	No
Australia-VIC150-2020	Australia	Male	54	A.3	2020-03-17	No	No	No	No	No	No	No	No	No	78	No	No	No	No	No
Australia-VIC1502-2020	Australia	Female	32	B.6	2020-04-29	No	Yes	No	No	No	No	No	No	No	66	No	No	No	No	No
Australia-VIC1503-2020	Australia	Male	68	B.4	2020-04-29	No	No	No	No	No	No	No	No	No	78	No	No	No	No	No
Australia-VIC1504-2020	Australia	Female	?	B.4	2020-04-30	No	Yes	No	No	No	No	No	No	No	36	No	No	No	No	No
Australia-VIC1505-2020	Australia	Male	?	B.4	2020-04-30	No	Yes	No	No	No	No	No	No	No	105	No	No	No	No	No
Australia-VIC1506-2020	Australia	Male	54	B.1	2020-04-30	No	Yes	No	No	No	No	No	No	No	66	No	No	No	No	No
Australia-VIC1507-2020	Australia	Female	26	B.1.23	2020-04-30	No	Yes	No	No	No	No	No	No	No	120	No	No	No	No	No
Australia-VIC1509-2020	Australia	Male	66	B.1	2020-05-01	No	Yes	No	No	No	No	No	No	No	91	No	No	No	No	No
Australia-VIC1510-2020	Australia	Male	?	B.1	2020-05-01	Yes	Yes	No	No	No	No	No	No	No	120	No	No	No	No	No
Australia-VIC1511-2020	Australia	Female	38	B.1	2020-05-01	No	Yes	No	No	No	No	No	No	No	91	No	No	No	No	No
Australia-VIC151-2020	Australia	Male	23	B.2	2020-03-17	No	No	No	No	No	No	No	No	No	45	No	No	No	No	No
Australia-VIC1513-2020	Australia	Male	36	B.1.1	2020-05-02	No	Yes	No	No	No	No	No	No	No	253	No	No	No	No	No
Australia-VIC1519-2020	Australia	Female	25	B.4	2020-04-28	No	Yes	No	No	No	No	No	No	No	231	No	No	No	No	No
Australia-VIC15-2020	Australia	Female	25	B	2020-02-24	No	No	No	No	No	No	No	No	No	28	No	No	No	No	No
Australia-VIC152-2020	Australia	Male	23	B.2	2020-03-17	No	No	No	No	No	No	No	No	No	1770	No	No	No	No	No
Australia-VIC153-2020	Australia	Female	45	B.1.1	2020-03-17	No	Yes	No	No	No	No	No	No	No	45	No	No	No	No	No
Australia-VIC1533-2020	Australia	Male	27	B.1.121	2020-05-06	No	Yes	No	No	No	No	No	No	No	66	No	No	No	No	No
Australia-VIC154-2020	Australia	Male	39	B.1.5	2020-03-17	No	Yes	No	No	No	No	No	No	No	45	No	No	No	No	No
Australia-VIC155-2020	Australia	Female	50	B.1	2020-03-17	No	Yes	No	No	No	No	No	No	No	10	No	No	No	No	No
Australia-VIC1555-2020	Australia	Female	51	B.1.121	2020-05-10	No	Yes	No	No	No	No	No	No	No	45	No	No	No	No	No
Australia-VIC1557-2020	Australia	Female	63	B.1.121	2020-05-02	No	Yes	No	No	No	No	No	No	No	91	No	No	No	No	No
Australia-VIC1558-2020	Australia	Male	39	B.1.36	2020-05-03	No	Yes	No	Pocket	No	No	No	No	No	21	No	No	No	Yes	No
Australia-VIC1559-2020	Australia	Male	?	B.1.121	2020-05-03	No	Yes	No	No	No	No	No	No	No	28	No	No	No	No	No
Australia-VIC1560-2020	Australia	Male	29	B.1	2020-05-03	No	Yes	No	No	No	No	No	No	No	120	No	No	No	No	No
Australia-VIC1561-2020	Australia	Female	36	B.1.121	2020-05-04	No	Yes	No	No	No	No	No	No	No	66	No	No	No	No	No
Australia-VIC1562-2020	Australia	Male	28	B.1.121	2020-05-04	No	Yes	No	No	No	No	No	No	No	91	No	No	No	No	No
Australia-VIC1564-2020	Australia	Male	55	B.1.121	2020-05-05	No	Yes	No	No	No	No	No	No	No	105	No	No	No	No	No
Australia-VIC1565-2020	Australia	Male	48	B.1.121	2020-05-05	No	Yes	No	No	No	No	No	No	No	78	No	No	No	No	No
Australia-VIC1566-2020	Australia	Female	39	B.1.36	2020-05-06	No	Yes	No	No	No	No	No	No	No	78	No	No	No	No	No
Australia-VIC1567-2020	Australia	Male	51	B.4	2020-05-06	No	Yes	No	No	No	No	No	No	No	91	No	No	No	No	No
Australia-VIC1568-2020	Australia	Male	58	B.4	2020-05-06	No	No	No	No	No	No	No	No	No	66	No	No	No	No	No
Australia-VIC1571-2020	Australia	Male	51	B.4	2020-05-07	No	No	No	No	No	No	No	No	No	78	No	No	No	No	No
Australia-VIC157-2020	Australia	Female	40	B.1	2020-03-17	No	Yes	No	No	No	No	No	No	No	28	No	No	No	No	No
Australia-VIC1572-2020	Australia	Female	34	B.1	2020-05-07	No	Yes	No	No	No	No	No	No	No	136	No	No	No	No	No
Australia-VIC1573-2020	Australia	Male	51	B.4	2020-05-07	No	Yes	No	Pocket	No	No	No	No	No	120	No	No	No	Yes	No
Australia-VIC1574-2020	Australia	Male	45	B.1	2020	No	Yes	No	No	No	No	No	No	No	28	No	No	No	No	No
Australia-VIC1575-2020	Australia	Male	52	B.1.121	2020	No	Yes	No	No	No	No	No	No	No	171	No	No	No	No	No
Australia-VIC1576-2020	Australia	Male	?	B.1.36	2020	No	Yes	No	No	No	No	No	No	No	78	No	No	No	No	No
Australia-VIC1579-2020	Australia	Female	?	B.1	2020	No	Yes	No	No	No	No	No	No	No	595	No	No	No	No	No
Australia-VIC1581-2020	Australia	Female	56	B.1.121	2020-05-05	No	Yes	No	No	No	No	No	No	No	45	No	No	No	No	No
Australia-VIC158-2020	Australia	?	60	B.1	2020-03-18	No	Yes	No	No	No	No	No	No	No	91	No	No	No	No	No
Australia-VIC1582-2020	Australia	?	?	B.1	2020	No	Yes	No	No	No	No	No	No	No	55	No	No	No	No	No
Australia-VIC1583-2020	Australia	Male	32	B.6	2020-05-06	No	Yes	No	No	No	No	No	No	No	153	No	No	No	No	No
Australia-VIC1584-2020	Australia	Male	54	B.1	2020-05-06	No	Yes	No	No	No	No	No	No	No	55	No	No	No	No	No
Australia-VIC1585-2020	Australia	Male	?	B.1	2020-05-06	No	Yes	No	No	No	No	No	No	No	78	No	No	No	No	No
Australia-VIC1586-2020	Australia	?	?	B.1.121	2020	No	Yes	No	No	No	No	No	No	No	28	No	No	No	No	No
Australia-VIC1587-2020	Australia	?	?	B.1.121	2020	No	Yes	No	No	No	No	No	No	No	45	No	No	No	No	No
Australia-VIC1588-2020	Australia	Male	?	B.1.121	2020-05-05	No	Yes	No	No	No	No	No	No	No	36	No	No	No	No	No
Australia-VIC1589-2020	Australia	Female	24	B.1.121	2020-05-07	No	Yes	No	No	No	No	No	No	No	45	No	No	No	No	No
Australia-VIC1590-2020	Australia	Male	24	B.1.121	2020-05-07	No	Yes	No	No	No	No	No	No	No	91	No	No	No	No	No
Australia-VIC1591-2020	Australia	Male	36	B.1.1	2020-05-11	No	Yes	No	No	No	No	No	No	No	91	No	No	No	No	No
Australia-VIC159-2020	Australia	Male	57	A.1	2020-03-18	No	No	No	No	No	No	No	No	No	78	No	No	No	No	No
Australia-VIC1592-2020	Australia	Male	?	B.1.36	2020-05-11	No	Yes	No	No	No	No	No	No	No	91	No	No	No	No	No
Australia-VIC1593-2020	Australia	Male	?	B.1.36	2020-05-11	No	Yes	No	No	No	No	No	No	No	28	No	No	No	No	No
Australia-VIC1596-2020	Australia	Male	64	B.1	2020-05-05	No	Yes	No	No	No	No	No	No	No	66	No	No	No	No	No
Australia-VIC1599-2020	Australia	Male	?	B.1.36	2020-05-10	No	Yes	No	No	No	No	No	No	No	91	No	No	No	No	No
Australia-VIC1601-2020	Australia	Male	56	B.1.121	2020-05-16	No	Yes	No	No	No	No	No	No	No	36	No	No	No	No	No
Australia-VIC1603-2020	Australia	Male	51	B.4	2020-05-11	No	Yes	No	No	No	No	No	No	No	45	No	No	No	No	No
Australia-VIC1604-2020	Australia	Male	58	B.4	2020-05-10	No	No	No	No	No	No	No	No	No	105	No	No	No	No	No
Australia-VIC1606-2020	Australia	?	54	B.1.1.25	2020-05-12	Yes	Yes	No	No	No	No	Pocket	No	No	78	No	No	No	No	Yes
Australia-VIC1607-2020	Australia	?	?	B.1	2020	No	Yes	No	No	No	No	No	No	No	210	No	No	No	No	No
Australia-VIC1608-2020	Australia	?	48	B.1.1.25	2020-05-12	No	Yes	No	No	No	No	No	No	No	210	No	No	No	No	No
Australia-VIC1609-2020	Australia	Male	54	B.1.1.23	2020-05-12	No	Yes	No	No	No	No	No	No	No	45	No	No	No	No	No
Australia-VIC1611-2020	Australia	?	52	B.1.121	2020-05-09	No	Yes	No	No	No	No	No	No	No	171	No	No	No	No	No
Australia-VIC161-2020	Australia	Male	39	B.1.1	2020-03-18	No	Yes	No	No	No	No	No	No	No	66	No	No	No	No	No
Australia-VIC1612-2020	Australia	Female	39	B.1.36	2020-05-13	No	Yes	No	No	No	No	No	No	No	190	No	No	No	No	No
Australia-VIC1614-2020	Australia	Female	28	B.1.121	2020-05-07	No	Yes	No	No	No	No	No	No	No	66	No	No	No	No	No
Australia-VIC1615-2020	Australia	?	33	B.1.121	2020-05-07	No	Yes	No	No	No	No	No	No	No	55	No	No	No	No	No
Australia-VIC1617-2020	Australia	Male	29	B.1	2020-05-06	No	Yes	No	No	No	No	No	No	No	78	No	No	No	No	No
Australia-VIC1619-2020	Australia	Female	37	B.1.121	2020-05-08	No	Yes	No	No	No	No	No	No	No	105	No	No	No	No	No
Australia-VIC1621-2020	Australia	?	51	B.1	2020-05-06	No	Yes	No	No	No	No	No	No	No	120	No	No	No	No	No
Australia-VIC162-2020	Australia	Male	59	A.1	2020-03-18	No	No	No	No	No	No	No	No	No	78	No	No	No	No	No
Australia-VIC1623-2020	Australia	Male	?	B.1.1.25	2020-05-13	No	Yes	No	No	No	No	No	No	No	36	No	No	No	No	No
Australia-VIC1624-2020	Australia	Male	24	B.1.121	2020-05-10	No	Yes	No	No	No	No	No	No	No	91	No	No	No	No	No
Australia-VIC1625-2020	Australia	Male	58	B.4	2020-05-13	No	No	No	No	No	No	No	No	No	21	No	No	No	No	No
Australia-VIC1628-2020	Australia	Male	57	B.1.121	2020-05-14	No	Yes	No	No	No	No	No	No	No	55	No	No	No	No	No
Australia-VIC1629-2020	Australia	Female	?	B.6	2020-05-14	No	Yes	No	No	No	No	No	No	Codon	91	No	No	No	No	No
Australia-VIC1630-2020	Australia	Female	52	B.6	2020-05-14	No	Yes	No	No	No	No	No	No	No	66	No	No	No	No	No
Australia-VIC1631-2020	Australia	Female	20	B.6	2020-05-14	No	Yes	No	No	No	No	No	No	No	55	No	No	No	No	No
Australia-VIC163-2020	Australia	Male	26	B.1.1	2020-03-18	No	Yes	No	No	No	No	No	No	No	78	No	No	No	No	No
Australia-VIC1632-2020	Australia	Male	?	B.1.121	2020-05-05	No	Yes	No	No	No	No	No	No	No	1326	No	No	No	No	No
Australia-VIC1633-2020	Australia	Male	58	B.1.121	2020-05-04	No	Yes	No	No	No	No	No	No	No	45	No	No	No	No	No
Australia-VIC1634-2020	Australia	Male	27	B.1.121	2020-05-03	No	Yes	No	No	No	No	No	No	No	253	No	No	No	No	No
Australia-VIC1637-2020	Australia	Female	20	B.1.121	2020-05-02	No	Yes	No	No	No	No	No	No	No	55	No	No	No	No	No
Australia-VIC1638-2020	Australia	Male	36	B.1.121	2020-05-02	No	Yes	No	No	No	No	No	No	No	78	No	No	No	No	No
Australia-VIC1639-2020	Australia	Male	45	B.1.121	2020-05-02	No	Yes	No	No	No	No	No	No	No	78	No	No	No	No	No
Australia-VIC1640-2020	Australia	Male	22	B.1.121	2020-05-09	No	Yes	No	No	No	No	No	No	No	78	No	No	No	No	No
Australia-VIC1641-2020	Australia	Female	21	B.1.121	2020-05-02	No	Yes	No	No	No	No	No	No	No	78	No	No	No	No	No
Australia-VIC164-2020	Australia	?	37	B.1.5.3	2020-03-18	No	Yes	No	No	No	No	No	No	No	78	No	No	No	No	No
Australia-VIC1642-2020	Australia	Male	34	B.1.121	2020-05-09	No	Yes	No	No	No	No	No	No	No	66	No	No	No	No	No
Australia-VIC1643-2020	Australia	Male	20	B.1	2020-05-02	Yes	Yes	No	No	No	No	No	No	No	28	No	No	No	No	No
Australia-VIC1646-2020	Australia	Female	44	B.1.121	2020-05-09	No	Yes	No	No	No	No	No	No	No	78	No	No	No	No	No
Australia-VIC1648-2020	Australia	Male	57	B.1.121	2020-05-09	No	Yes	No	No	No	No	No	No	No	66	No	No	No	No	No
Australia-VIC1649-2020	Australia	Female	36	B.1.36	2020-05-14	No	Yes	No	No	No	No	No	No	No	300	No	No	No	No	No
Australia-VIC1650-2020	Australia	Male	?	B.6	2020-05-14	No	Yes	No	No	No	No	No	No	No	5565	No	No	No	No	No
Australia-VIC1651-2020	Australia	Male	?	B.6	2020-05-14	No	Yes	No	No	No	No	No	No	No	91	No	No	No	No	No
Australia-VIC165-2020	Australia	Male	60	A.1	2020-03-18	No	No	No	No	No	No	No	No	No	91	No	No	No	No	No
Australia-VIC1652-2020	Australia	Male	49	B.1.36	2020-05-14	No	Yes	No	No	No	No	No	No	No	190	No	No	No	No	No
Australia-VIC1653-2020	Australia	Male	28	B.6	2020-05-14	No	Yes	No	No	No	No	No	No	No	21	No	No	No	No	No
Australia-VIC1654-2020	Australia	Female	18	B.1	2020-05-08	Yes	Yes	No	No	No	No	No	No	No	120	No	No	No	No	No
Australia-VIC1655-2020	Australia	Male	37	B.1.121	2020-05-02	No	Yes	No	No	No	No	No	No	No	28	No	No	No	No	No
Australia-VIC1657-2020	Australia	Female	64	B.1.121	2020-05-12	No	Yes	No	No	No	No	No	No	No	253	No	No	No	No	No
Australia-VIC1658-2020	Australia	Female	26	B.1.121	2020-05-12	No	Yes	No	No	No	No	No	No	No	78	No	No	No	No	No
Australia-VIC1659-2020	Australia	Male	31	B.1.121	2020-05-12	No	Yes	No	No	No	No	No	No	No	3403	No	No	No	No	No
Australia-VIC1660-2020	Australia	Male	30	B.1.121	2020-05-12	No	Yes	No	No	No	No	No	No	No	78	No	No	No	No	No
Australia-VIC1661-2020	Australia	Male	34	B.1.121	2020-05-12	No	Yes	No	No	No	No	No	No	No	91	No	No	No	No	No
Australia-VIC166-2020	Australia	Female	21	B.1	2020-03-18	No	Yes	No	No	No	No	No	No	No	78	No	No	No	No	No
Australia-VIC1662-2020	Australia	Female	19	B.1.121	2020-05-12	No	Yes	No	No	No	No	No	No	No	91	No	No	No	No	No
Australia-VIC1663-2020	Australia	Female	31	B.1.36	2020-05-11	No	Yes	No	No	No	No	No	No	No	36	No	No	No	No	No
Australia-VIC1664-2020	Australia	Male	31	B.1	2020-05-10	No	Yes	No	No	No	No	No	No	No	91	No	No	No	No	No
Australia-VIC1665-2020	Australia	Female	39	B.1.36	2020-05-09	No	Yes	No	No	No	No	No	No	No	105	No	No	No	No	No
Australia-VIC1667-2020	Australia	Male	59	B.1.121	2020-05-10	No	Yes	No	No	No	No	No	No	No	78	No	No	No	No	No
Australia-VIC1668-2020	Australia	Male	35	B.1.36	2020-05-10	No	Yes	No	Pocket	No	No	No	No	No	36	No	No	No	Yes	No
Australia-VIC1669-2020	Australia	Male	29	B.1	2020-05-10	Yes	Yes	No	No	No	No	Pocket	No	No	45	No	No	No	No	Yes
Australia-VIC1670-2020	Australia	Male	64	B.4	2020-05-10	No	Yes	No	No	No	No	No	No	No	55	No	No	No	No	No
Australia-VIC167-2020	Australia	Male	28	B.1	2020-03-18	No	Yes	No	No	No	No	No	No	No	136	No	No	No	No	No
Australia-VIC1673-2020	Australia	Female	49	B.1.121	2020-05-12	Yes	Yes	No	No	No	Pocket	No	No	No	5253	No	Yes	No	No	No
Australia-VIC1674-2020	Australia	Male	24	B.1.121	2020-05-12	No	Yes	No	No	No	No	No	No	No	3403	No	No	No	No	No
Australia-VIC1675-2020	Australia	Female	42	B.1.121	2020-05-09	No	Yes	No	No	No	No	No	No	No	55	No	No	No	No	No
Australia-VIC1676-2020	Australia	?	52	B.1.121	2020-05-17	No	Yes	No	No	No	No	No	No	No	666	No	No	No	No	No
Australia-VIC1677-2020	Australia	Female	?	B.1.1	2020-05-16	No	Yes	No	No	No	No	No	No	No	3240	No	No	No	No	No
Australia-VIC1678-2020	Australia	Female	29	B.1.1.25	2020-05-16	No	Yes	No	No	No	No	No	No	No	91	No	No	No	No	No
Australia-VIC1679-2020	Australia	Female	40	B.1	2020-05-16	No	Yes	No	No	No	No	No	No	No	105	No	No	No	No	No
Australia-VIC1680-2020	Australia	Female	19	B.1.121	2020-05-12	No	Yes	No	No	No	No	No	No	No	1081	No	No	No	No	No
Australia-VIC168-2020	Australia	Male	22	B.1	2020-03-18	No	Yes	No	No	No	No	No	No	No	190	No	No	No	No	No
Australia-VIC1683-2020	Australia	Female	54	B.1.121	2020-05-14	No	Yes	No	No	No	No	No	No	No	120	No	No	No	No	No
Australia-VIC1688-2020	Australia	Male	42	B.1	2020-05-20	No	Yes	No	No	No	No	No	No	No	55	No	No	No	No	No
Australia-VIC1689-2020	Australia	Male	36	B.1	2020-05-19	No	Yes	No	No	No	No	No	No	No	28	No	No	No	No	No
Australia-VIC1690-2020	Australia	Female	40	B.1	2020-05-20	No	Yes	No	No	No	No	No	No	Pocket	91	No	No	No	No	No
Australia-VIC1693-2020	Australia	Male	52	B.1.121	2020-05-17	Yes	Yes	No	No	No	No	No	No	No	171	No	No	No	No	No
Australia-VIC1696-2020	Australia	Male	50	B.1.121	2020-05-17	Yes	Yes	No	No	No	Pocket	Pocket	No	No	91	No	Yes	No	No	Yes
Australia-VIC1697-2020	Australia	Male	22	B.1.121	2020-05-17	No	Yes	No	No	No	No	No	No	No	153	No	No	No	No	No
Australia-VIC1698-2020	Australia	Male	45	B.1	2020-05-17	No	Yes	No	No	No	No	No	No	No	780	No	No	No	No	No
Australia-VIC1700-2020	Australia	Female	45	B.1.121	2020-05-17	No	Yes	No	No	No	No	No	No	No	666	No	No	No	No	No
Australia-VIC170-2020	Australia	Male	55	B.1	2020-03-18	No	Yes	No	No	No	No	No	No	No	1653	No	No	No	No	No
Australia-VIC1703-2020	Australia	Female	65	B.4	2020-03-09	No	No	No	No	No	No	No	No	No	91	No	No	No	No	No
Australia-VIC1704-2020	Australia	Male	51	B.4	2020-03-11	No	No	No	No	No	No	No	No	No	45	No	No	No	No	No
Australia-VIC1705-2020	Australia	Male	20	B.1.121	2020-05-15	No	Yes	No	No	No	No	No	No	No	28	No	No	No	No	No
Australia-VIC1708-2020	Australia	Male	63	B.1.121	2020-05-18	No	Yes	No	No	No	No	No	No	No	105	No	No	No	No	No
Australia-VIC1710-2020	Australia	Male	31	B.1	2020-05-19	No	Yes	No	No	No	No	No	No	No	15	No	No	No	No	No
Australia-VIC1711-2020	Australia	Male	?	B.1.1.25	2020-05-19	No	Yes	No	No	No	No	No	No	No	21	No	No	No	No	No
Australia-VIC171-2020	Australia	Male	63	B.2.1	2020-03-18	No	No	No	No	No	No	No	No	No	78	No	No	No	No	No
Australia-VIC1712-2020	Australia	Female	?	B.1.1.25	2020-05-19	No	Yes	No	No	No	No	No	No	No	136	No	No	No	No	No
Australia-VIC1716-2020	Australia	Female	45	B.1.121	2020-05-19	No	Yes	No	No	No	No	No	No	No	45	No	No	No	No	No
Australia-VIC1718-2020	Australia	Female	?	B.1.1.25	2020-05-19	No	Yes	No	No	No	No	No	No	No	136	No	No	No	No	No
Australia-VIC1719-2020	Australia	Female	29	B.1.1.25	2020-05-19	No	Yes	No	No	No	No	No	No	No	105	No	No	No	No	No
Australia-VIC1720-2020	Australia	Female	27	B.1.121	2020-05-18	No	Yes	No	No	No	No	No	No	No	91	No	No	No	No	No
Australia-VIC1721-2020	Australia	Female	56	B.1.121	2020-05-17	No	Yes	No	No	No	No	No	No	No	136	No	No	No	No	No
Australia-VIC172-2020	Australia	Female	49	B.2.1	2020-03-18	No	No	No	No	No	No	No	No	No	153	No	No	No	No	No
Australia-VIC1722-2020	Australia	Female	40	B.1	2020	No	Yes	No	No	No	No	No	No	No	120	No	No	No	No	No
Australia-VIC1725-2020	Australia	Male	49	B.1.121	2020-05-23	No	Yes	No	No	No	No	No	No	No	28	No	No	No	No	No
Australia-VIC1726-2020	Australia	Male	39	B.1.80	2020-05-23	No	Yes	No	No	No	No	No	No	No	120	No	No	No	No	No
Australia-VIC1728-2020	Australia	Male	51	B.1.1.25	2020-05-25	No	Yes	No	No	No	No	No	No	No	78	No	No	No	No	No
Australia-VIC1730-2020	Australia	Male	58	B.4	2020-05-01	No	No	No	No	No	No	No	No	No	91	No	No	No	No	No
Australia-VIC1731-2020	Australia	Male	58	B.4	2020-04-29	No	No	No	No	No	No	No	No	No	136	No	No	No	No	No
Australia-VIC173-2020	Australia	Female	57	A.1	2020-03-18	No	No	No	No	No	No	No	No	No	45	No	No	No	No	No
Australia-VIC1733-2020	Australia	Male	31	B.4	2020-05-05	No	No	No	No	No	No	No	No	No	91	No	No	No	No	No
Australia-VIC1734-2020	Australia	Male	25	B.1.121	2020-05-01	No	Yes	No	No	No	No	No	No	No	21	No	No	No	No	No
Australia-VIC1736-2020	Australia	?	64	B.4	2020-05-02	No	Yes	No	No	No	No	No	No	No	210	No	No	No	No	No
Australia-VIC1737-2020	Australia	Male	37	B.1.36	2020-05-02	No	Yes	No	No	No	No	No	No	No	91	No	No	No	No	No
Australia-VIC1738-2020	Australia	Male	74	B.4	2020-05-02	No	Yes	No	No	No	No	No	No	No	55	No	No	No	No	No
Australia-VIC1739-2020	Australia	Male	33	B.1.121	2020-05-02	Yes	Yes	No	No	No	No	No	No	No	66	No	No	No	No	No
Australia-VIC1741-2020	Australia	Male	41	B	2020-05-23	No	Yes	No	No	No	No	No	No	No	120	No	No	No	No	No
Australia-VIC1743-2020	Australia	Male	44	B.1	2020-05-24	No	Yes	No	No	No	No	No	No	No	36	No	No	No	No	No
Australia-VIC1749-2020	Australia	Male	?	B.1.80	2020-05-25	No	Yes	No	No	No	No	No	No	No	91	No	No	No	No	No
Australia-VIC175-2020	Australia	?	19	B.1	2020-03-18	No	Yes	No	No	No	No	No	No	No	351	No	No	No	No	No
Australia-VIC176-2020	Australia	Male	62	B.2.4	2020-03-18	No	Yes	No	No	No	No	No	No	No	45	No	No	No	No	No
Australia-VIC1769-2020	Australia	Female	28	B.1.113	2020-05-20	No	Yes	No	No	No	No	No	No	No	105	No	No	No	No	No
Australia-VIC177-2020	Australia	Male	66	A.1	2020-03-18	No	No	No	No	No	No	No	No	No	91	No	No	No	No	No
Australia-VIC1775-2020	Australia	Male	35	B.1.1	2020-05-21	No	Yes	No	No	No	No	No	No	No	45	No	No	No	No	No
Australia-VIC178-2020	Australia	Female	68	B.1.1	2020-03-18	No	Yes	No	No	No	No	No	No	No	21	No	No	No	No	No
Australia-VIC1782-2020	Australia	Female	42	B.1.121	2020-05-11	No	Yes	No	No	No	No	No	No	No	136	No	No	No	No	No
Australia-VIC1783-2020	Australia	Male	54	B.1	2020-05-26	No	Yes	No	No	No	No	No	No	No	36	No	No	No	No	No
Australia-VIC1784-2020	Australia	Male	23	B.1.1.25	2020-05-26	No	Yes	No	No	No	No	No	No	No	78	No	No	No	No	No
Australia-VIC1786-2020	Australia	?	49	B.1.1	2020-05-27	No	Yes	No	No	No	No	No	No	No	45	No	No	No	No	No
Australia-VIC1787-2020	Australia	Female	37	A	2020-05-27	No	No	No	No	No	No	No	No	No	66	No	No	No	No	No
Australia-VIC1789-2020	Australia	Male	34	B.1.121	2020-05-24	No	Yes	No	No	No	No	No	No	No	45	No	No	No	No	No
Australia-VIC1791-2020	Australia	Female	?	B.1.121	2020-05-26	No	Yes	No	No	No	No	No	No	No	91	No	No	No	No	No
Australia-VIC179-2020	Australia	Male	41	B.2	2020-03-19	No	No	No	No	No	No	No	No	No	153	No	No	No	No	No
Australia-VIC1792-2020	Australia	Female	45	B.1.121	2020-05-26	No	Yes	No	No	No	No	No	No	No	45	No	No	No	No	No
Australia-VIC1793-2020	Australia	Male	40	B.1.121	2020-05-26	No	Yes	No	No	No	No	No	No	No	91	No	No	No	No	No
Australia-VIC1794-2020	Australia	Male	18	B.1.121	2020-05-26	No	Yes	No	No	No	No	No	No	No	15	No	No	No	No	No
Australia-VIC1795-2020	Australia	Male	?	B.1.121	2020-05-26	No	Yes	No	No	No	No	No	No	No	78	No	No	No	No	No
Australia-VIC1796-2020	Australia	Female	28	B.1.121	2020-05-02	No	Yes	No	No	No	No	No	No	No	78	No	No	No	No	No
Australia-VIC1797-2020	Australia	Male	23	B.6	2020-05-23	No	Yes	No	No	No	No	No	No	No	91	No	No	No	No	No
Australia-VIC1798-2020	Australia	Female	67	B.1.80	2020-05-23	No	Yes	No	No	No	No	No	No	No	91	No	No	No	No	No
Australia-VIC1799-2020	Australia	Male	63	B.1.121	2020-05-24	No	Yes	No	No	No	No	No	No	No	91	No	No	No	No	No
Australia-VIC1800-2020	Australia	Male	25	B.1	2020-05-05	No	Yes	No	No	No	No	No	No	No	78	No	No	No	No	No
Australia-VIC1802-2020	Australia	?	?	B.1	2020-05-28	No	Yes	No	No	No	No	No	No	No	78	No	No	No	No	No
Australia-VIC1803-2020	Australia	Male	37	B.6	2020-05-29	No	Yes	No	No	No	No	No	No	No	36	No	No	No	No	No
Australia-VIC1804-2020	Australia	Female	37	B.1	2020-05-28	No	Yes	No	No	No	No	No	No	No	78	No	No	No	No	No
Australia-VIC1806-2020	Australia	Male	19	B.1.1.25	2020-05-28	No	Yes	No	No	No	No	No	No	No	66	No	No	No	No	No
Australia-VIC1807-2020	Australia	Male	20	B.1.121	2020-05-27	No	Yes	No	No	No	No	No	No	No	36	No	No	No	No	No
Australia-VIC1809-2020	Australia	?	?	B.1.121	2020-05-29	No	Yes	No	No	No	No	No	No	No	561	No	No	No	No	No
Australia-VIC1811-2020	Australia	Male	49	B.1.121	2020-05-28	No	Yes	No	No	No	No	No	No	No	66	No	No	No	No	No
Australia-VIC181-2020	Australia	Male	29	B.6	2020-03-19	No	Yes	No	No	No	No	No	No	No	91	No	No	No	No	No
Australia-VIC1812-2020	Australia	Male	27	B.1.121	2020-05-27	No	Yes	No	No	No	No	No	No	No	91	No	No	No	No	No
Australia-VIC1813-2020	Australia	Female	28	B.1.121	2020-05-28	No	Yes	No	No	No	No	No	No	No	105	No	No	No	No	No
Australia-VIC1814-2020	Australia	?	?	B.1.121	2020-05-28	No	Yes	No	No	No	No	No	No	No	78	No	No	No	No	No
Australia-VIC1815-2020	Australia	Female	56	B.1.121	2020-05-28	No	Yes	No	No	No	No	No	No	No	15	No	No	No	No	No
Australia-VIC1816-2020	Australia	Female	?	B.1.1	2020-05-30	Yes	Yes	No	No	No	Pocket	No	No	No	465	No	Yes	No	No	No
Australia-VIC18-2020	Australia	Male	55	B.2.1	2020-03-07	No	No	No	No	No	No	No	No	No	91	No	No	No	No	No
Australia-VIC1821-2020	Australia	?	?	B.1.36	2020-05-28	No	Yes	No	No	No	No	No	No	No	120	No	No	No	No	No
Australia-VIC182-2020	Australia	?	?	A.3	2020-03-19	No	No	No	No	No	No	No	No	No	136	No	No	No	No	No
Australia-VIC183-2020	Australia	Male	31	B.1.1	2020-03-19	No	Yes	No	No	No	No	No	No	No	66	No	No	No	No	No
Australia-VIC184-2020	Australia	Female	64	B.1	2020-03-19	No	Yes	No	No	No	No	No	No	No	55	No	No	No	No	No
Australia-VIC1847-2020	Australia	Male	30	B.1.25	2020-03-23	Yes	Yes	No	No	Pocket	No	No	No	No	78	Yes	No	No	No	No
Australia-VIC1848-2020	Australia	Female	30	B.2.1	2020-03-24	No	Yes	No	No	No	No	No	No	No	153	No	No	No	No	No
Australia-VIC1849-2020	Australia	Female	31	B.2.2	2020-03-24	No	Yes	No	No	No	No	No	No	No	36	No	No	No	No	No
Australia-VIC1851-2020	Australia	Male	70	B.1	2020-03-24	No	Yes	No	No	No	No	No	No	No	28	No	No	No	No	No
Australia-VIC185-2020	Australia	Male	34	B.1	2020-03-19	No	Yes	No	No	No	No	No	No	No	666	No	No	No	No	No
Australia-VIC1852-2020	Australia	Male	25	A.1	2020-03-24	No	No	No	No	No	No	No	No	No	21	No	No	No	No	No
Australia-VIC1854-2020	Australia	Male	69	B.2	2020-03-24	No	No	No	No	No	No	No	No	No	55	No	No	No	No	No
Australia-VIC1858-2020	Australia	Female	32	B.1.25	2020-03-25	Yes	Yes	No	Pocket	No	No	No	No	No	36	No	No	No	Yes	No
Australia-VIC186-2020	Australia	Male	21	B.2.1	2020-03-19	No	No	No	No	No	No	No	No	No	45	No	No	No	No	No
Australia-VIC1865-2020	Australia	Female	24	B.1	2020-03-27	No	Yes	No	No	No	No	No	No	No	36	No	No	No	No	No
Australia-VIC1866-2020	Australia	Male	30	B.2	2020-03-27	No	No	No	No	No	No	No	No	No	10	No	No	No	No	No
Australia-VIC187-2020	Australia	Female	22	B.2.1	2020-03-19	No	No	No	No	No	No	No	No	No	4560	No	No	No	No	No
Australia-VIC1877-2020	Australia	Male	76	B.1.1	2020-03-29	No	Yes	No	No	No	No	No	No	No	21	No	No	No	No	No
Australia-VIC1878-2020	Australia	Female	31	B.4	2020-03-29	No	No	No	No	No	No	No	No	No	28	No	No	No	No	No
Australia-VIC1881-2020	Australia	Female	72	B.1.1	2020-04-02	No	Yes	No	No	No	No	No	No	No	45	No	No	No	No	No
Australia-VIC188-2020	Australia	Male	28	B.6	2020-03-19	No	Yes	No	No	No	No	No	No	No	21	No	No	No	No	No
Australia-VIC1882-2020	Australia	Male	37	B.1	2020-04-16	No	Yes	No	No	No	No	No	No	No	36	No	No	No	No	No
Australia-VIC1883-2020	Australia	Male	31	B.1.121	2020-05-02	No	Yes	No	No	No	No	No	No	No	21	No	No	No	No	No
Australia-VIC1886-2020	Australia	Female	35	B.1.1	2020-05-29	No	Yes	No	No	No	No	No	No	No	28	No	No	No	No	No
Australia-VIC1887-2020	Australia	Female	34	B.1.36	2020-05-30	No	Yes	No	No	No	No	No	No	No	171	No	No	No	No	No
Australia-VIC1889-2020	Australia	Male	23	B.1.1.25	2020-05-30	No	Yes	No	No	No	No	No	No	No	45	No	No	No	No	No
Australia-VIC1890-2020	Australia	Male	19	B.1.1.25	2020-05-30	No	Yes	No	No	No	No	No	No	No	78	No	No	No	No	No
Australia-VIC189-2020	Australia	Male	37	A.1	2020-03-19	No	No	No	No	No	No	No	No	No	231	No	No	No	No	No
Australia-VIC1892-2020	Australia	Male	23	B.6	2020-05-31	No	Yes	No	No	No	No	No	No	No	78	No	No	No	No	No
Australia-VIC1894-2020	Australia	Female	28	B.1.1	2020-05-31	Yes	Yes	No	No	No	Pocket	No	No	No	91	No	Yes	No	No	No
Australia-VIC1895-2020	Australia	Male	43	B.1.1.1	2020-05-31	Yes	Yes	No	No	Pocket	No	No	No	No	36	Yes	No	No	No	No
Australia-VIC1896-2020	Australia	?	?	B.1.1	2020-05-31	No	Yes	No	No	No	No	No	No	No	91	No	No	No	No	No
Australia-VIC1897-2020	Australia	Male	38	B.1.1	2020-05-31	No	Yes	No	No	No	No	No	No	No	45	No	No	No	No	No
Australia-VIC1898-2020	Australia	Female	22	B.1.1.25	2020-06-01	No	Yes	No	No	No	No	No	No	No	55	No	No	No	No	No
Australia-VIC1899-2020	Australia	Male	40	B.1.36	2020-06-01	No	Yes	No	No	No	No	No	No	No	325	No	No	No	No	No
Australia-VIC191-2020	Australia	Male	41	B.1.1	2020-03-19	No	Yes	No	No	No	No	No	No	No	66	No	No	No	No	No
Australia-VIC19-2020	Australia	Male	74	B.2.2	2020-03-08	No	No	No	No	No	No	No	No	No	153	No	No	No	No	No
Australia-VIC193-2020	Australia	Male	32	B.3	2020-03-19	No	No	No	No	No	No	No	No	No	91	No	No	No	No	No
Australia-VIC194-2020	Australia	Male	31	B.2	2020-03-19	No	No	No	No	No	No	No	No	No	45	No	No	No	No	No
Australia-VIC1944-2020	Australia	Female	29	B.1.1.1	2020-06-07	Yes	Yes	No	No	Pocket	No	No	No	No	36	Yes	No	No	No	No
Australia-VIC1945-2020	Australia	Female	27	B.1.1.1	2020-06-09	Yes	Yes	No	No	Pocket	No	No	No	No	45	Yes	No	No	No	No
Australia-VIC1946-2020	Australia	Male	23	B.1	2020-06-09	No	Yes	No	No	No	No	No	No	No	6	No	No	No	No	No
Australia-VIC1948-2020	Australia	Female	28	B.1.1	2020-06-09	No	Yes	No	No	No	No	No	No	No	36	No	No	No	No	No
Australia-VIC1949-2020	Australia	Female	31	B.1	2020-06-09	No	Yes	No	No	No	No	No	No	No	105	No	No	No	No	No
Australia-VIC1950-2020	Australia	Male	35	B.1	2020-06-09	No	Yes	No	No	No	No	No	No	No	1431	No	No	No	No	No
Australia-VIC1951-2020	Australia	Female	50	B.1.36	2020-06-10	No	Yes	No	No	No	No	No	No	No	496	No	No	No	No	No
Australia-VIC195-2020	Australia	Female	24	B.1	2020-03-19	No	Yes	No	No	No	No	No	No	No	66	No	No	No	No	No
Australia-VIC1952-2020	Australia	Male	23	B.1.1.25	2020-06-09	No	Yes	No	No	No	No	No	No	No	210	No	No	No	No	No
Australia-VIC1953-2020	Australia	Male	53	B.1.36	2020-06-09	No	Yes	No	No	No	No	No	No	No	45	No	No	No	No	No
Australia-VIC1954-2020	Australia	?	?	B.1.36	2020-06-10	No	Yes	No	No	No	No	No	No	No	78	No	No	No	No	No
Australia-VIC1955-2020	Australia	Male	30	B.1.1.1	2020-06-11	Yes	Yes	No	No	Pocket	No	No	No	No	66	Yes	No	No	No	No
Australia-VIC1956-2020	Australia	?	?	B.1.1.1	2020-06-11	Yes	Yes	No	No	Pocket	No	No	No	No	91	Yes	No	No	No	No
Australia-VIC1957-2020	Australia	Male	18	B.1	2020-06-11	No	Yes	No	No	No	No	No	No	No	45	No	No	No	No	No
Australia-VIC1958-2020	Australia	?	?	B.1.1	2020-06-11	No	Yes	No	No	No	No	No	No	No	91	No	No	No	No	No
Australia-VIC1960-2020	Australia	Male	49	B.1.121	2020-06-10	No	Yes	No	No	No	No	No	No	No	136	No	No	No	No	No
Australia-VIC1961-2020	Australia	Female	37	B.2	2020-06-11	No	Yes	No	No	No	No	No	No	No	91	No	No	No	No	No
Australia-VIC196-2020	Australia	Male	25	B.1.13	2020-03-19	No	Yes	No	No	No	No	No	No	No	78	No	No	No	No	No
Australia-VIC1965-2020	Australia	Female	29	B.1.1.1	2020-06-12	Yes	Yes	No	No	Pocket	No	No	No	No	55	Yes	No	No	No	No
Australia-VIC197-2020	Australia	Female	27	B.1.1	2020-03-19	Yes	Yes	No	No	No	No	No	No	No	28	No	No	No	No	No
Australia-VIC1983-2020	Australia	Female	79	B.1.1	2020-06-11	No	Yes	No	No	No	No	No	No	No	105	No	No	No	No	No
Australia-VIC199-2020	Australia	Female	67	B.1.1	2020-03-19	No	Yes	No	No	No	No	No	No	No	595	No	No	No	No	No
Australia-VIC2000-2020	Australia	?	79	B.6	2020-04-01	No	No	No	No	No	No	No	No	No	136	No	No	No	No	No
Australia-VIC2011-2020	Australia	Male	23	B.1.36	2020-06-01	No	Yes	No	No	No	No	No	No	No	55	No	No	No	No	No
Australia-VIC201-2020	Australia	Male	27	B.1	2020-03-19	No	Yes	No	No	No	No	No	No	No	496	No	No	No	No	No
Australia-VIC2012-2020	Australia	Male	33	B.1.1.1	2020-06-01	Yes	Yes	No	No	Pocket	No	No	No	No	45	Yes	No	No	No	No
Australia-VIC2013-2020	Australia	Female	27	B.1.1.1	2020-06-01	Yes	Yes	No	No	Pocket	No	No	No	No	21	Yes	No	No	No	No
Australia-VIC2016-2020	Australia	Male	20	B.1	2020-05-15	No	Yes	No	No	No	No	No	No	No	190	No	No	No	No	No
Australia-VIC2018-2020	Australia	Male	20	B.1.121	2020-05-15	No	Yes	No	No	No	No	No	No	No	28	No	No	No	No	No
Australia-VIC2019-2020	Australia	Male	20	B.1.121	2020-05-15	No	Yes	No	No	No	No	No	No	No	55	No	No	No	No	No
Australia-VIC2020-2020	Australia	Male	29	B.1.1	2020-06-03	No	Yes	No	No	No	No	No	No	No	153	No	No	No	No	No
Australia-VIC20-2020	Australia	Female	20	A.1	2020-03-08	No	No	No	No	No	No	No	No	No	136	No	No	No	No	No
Australia-VIC2021-2020	Australia	Male	58	B.1	2020-06-03	No	Yes	No	No	No	No	No	No	No	210	No	No	No	No	No
Australia-VIC202-2020	Australia	Male	50	B.1.13	2020-03-19	No	Yes	No	No	No	No	No	No	No	78	No	No	No	No	No
Australia-VIC2023-2020	Australia	Female	56	B.1	2020-06-03	No	Yes	No	No	No	No	No	No	No	78	No	No	No	No	No
Australia-VIC2025-2020	Australia	Female	29	B.1.1.1	2020-06-05	Yes	Yes	No	No	Pocket	No	No	No	No	28	Yes	No	No	No	No
Australia-VIC2026-2020	Australia	Male	34	B.1.36	2020-06-06	No	Yes	No	No	No	No	No	No	No	55	No	No	No	No	No
Australia-VIC2027-2020	Australia	Male	28	B.1.36	2020-06-06	No	Yes	No	No	No	No	No	No	No	153	No	No	No	No	No
Australia-VIC2029-2020	Australia	?	26	B.1.1.25	2020-05-27	No	Yes	No	No	No	No	No	No	No	153	No	No	No	No	No
Australia-VIC203-2020	Australia	Female	25	B.2.1	2020-03-19	No	No	No	No	No	No	No	No	No	91	No	No	No	No	No
Australia-VIC2034-2020	Australia	Male	48	B.1.1.25	2020-06-05	No	Yes	No	No	No	No	No	No	No	45	No	No	No	No	No
Australia-VIC2037-2020	Australia	Male	84	B.1.1.25	2020-06-11	No	Yes	No	No	No	No	No	No	No	120	No	No	No	No	No
Australia-VIC2038-2020	Australia	Female	29	B.6	2020-06-12	No	Yes	No	No	No	No	No	No	No	91	No	No	No	No	No
Australia-VIC2040-2020	Australia	Female	29	B.1.1.25	2020-06-12	No	Yes	No	No	No	No	No	No	No	55	No	No	No	No	No
Australia-VIC204-2020	Australia	Male	69	A.1	2020-03-19	No	No	No	No	No	No	No	No	No	120	No	No	No	No	No
Australia-VIC2043-2020	Australia	Male	25	B.1.1.25	2020-06-08	No	Yes	No	No	No	No	No	No	No	153	No	No	No	No	No
Australia-VIC2044-2020	Australia	Male	27	B.1.1.25	2020-06-09	No	Yes	No	No	No	No	No	No	No	210	No	No	No	No	No
Australia-VIC2048-2020	Australia	Male	39	B.1.1.25	2020-06-13	No	Yes	No	No	No	No	No	No	No	28	No	No	No	No	No
Australia-VIC2050-2020	Australia	?	?	B.1.1.25	2020-06-13	No	Yes	No	No	No	No	No	No	No	105	No	No	No	No	No
Australia-VIC205-2020	Australia	Female	49	A.1	2020-03-19	No	No	No	No	No	No	No	No	No	120	No	No	No	No	No
Australia-VIC2053-2020	Australia	Female	33	B.1.1.25	2020-06-10	No	Yes	No	No	No	No	No	No	No	120	No	No	No	No	No
Australia-VIC2054-2020	Australia	Female	63	B.1.1.25	2020-06-12	No	Yes	No	No	No	No	No	No	No	120	No	No	No	No	No
Australia-VIC2055-2020	Australia	?	?	B.1.1.25	2020-06-13	No	Yes	No	No	No	No	No	No	No	21	No	No	No	No	No
Australia-VIC2056-2020	Australia	?	?	B.1.1.25	2020-06-13	No	Yes	No	No	No	No	No	No	No	105	No	No	No	No	No
Australia-VIC2060-2020	Australia	Male	56	B.1.121	2020-05-10	No	Yes	No	No	No	No	No	No	No	120	No	No	No	No	No
Australia-VIC206-2020	Australia	Female	41	B.1	2020-03-19	No	Yes	No	No	No	No	No	No	No	120	No	No	No	No	No
Australia-VIC2065-2020	Australia	Male	32	B.1.1	2020-06-15	No	Yes	No	No	No	No	No	No	No	153	No	No	No	No	No
Australia-VIC2066-2020	Australia	Female	56	B.1.1	2020-06-12	No	Yes	No	No	No	No	No	No	No	120	No	No	No	No	No
Australia-VIC2067-2020	Australia	Female	31	B.1.1	2020-06-12	No	Yes	No	No	No	No	No	No	No	21	No	No	No	No	No
Australia-VIC2068-2020	Australia	?	18	B.1.1.25	2020-06-13	No	Yes	No	No	No	No	No	No	No	120	No	No	No	No	No
Australia-VIC2069-2020	Australia	Female	23	B.1.1.25	2020-06-14	No	Yes	No	No	No	No	No	No	No	66	No	No	No	No	No
Australia-VIC2076-2020	Australia	Male	56	B.1.23	2020-04-02	No	Yes	No	No	No	No	No	No	No	66	No	No	No	No	No
Australia-VIC2077-2020	Australia	Female	47	B.1.23	2020-04-16	No	Yes	No	No	No	No	No	No	No	55	No	No	No	No	No
Australia-VIC208-2020	Australia	Female	56	B.2.6	2020-03-20	No	No	No	No	No	No	No	No	No	105	No	No	No	No	No
Australia-VIC2087-2020	Australia	Female	41	B.1.1.25	2020-06-12	No	Yes	No	No	No	No	No	No	No	136	No	No	No	No	No
Australia-VIC2088-2020	Australia	Female	46	B.1.1	2020-06-13	Yes	Yes	No	No	No	No	No	No	No	630	No	No	No	No	No
Australia-VIC2089-2020	Australia	?	?	B.1.1	2020-06-12	No	Yes	No	No	No	No	No	No	No	1378	No	No	No	No	No
Australia-VIC2091-2020	Australia	Male	40	B.1.36	2020-06-14	Yes	Yes	No	No	No	No	No	No	No	36	No	No	No	No	No
Australia-VIC209-2020	Australia	Female	27	A.3	2020-03-20	No	No	No	No	No	No	No	No	No	120	No	No	No	No	No
Australia-VIC2093-2020	Australia	Male	30	B.6	2020-06-15	No	Yes	Pocket	No	No	No	No	No	No	105	No	No	Yes	No	No
Australia-VIC2095-2020	Australia	Female	19	B.1.1.1	2020-06-15	Yes	Yes	No	No	Pocket	No	No	No	No	55	Yes	No	No	No	No
Australia-VIC2097-2020	Australia	Male	26	B.1.1	2020-06-15	No	Yes	No	No	No	No	No	No	No	120	No	No	No	No	No
Australia-VIC2098-2020	Australia	Female	50	B.1	2020-06-15	No	Yes	No	No	No	No	No	No	No	1128	No	No	No	No	No
Australia-VIC2099-2020	Australia	Male	34	B.1.36	2020-06-15	No	Yes	No	No	No	No	No	No	No	66	No	No	No	No	No
Australia-VIC2101-2020	Australia	Male	48	B.1.1.25	2020-06-15	No	Yes	No	No	No	No	No	No	No	7381	No	No	No	No	No
Australia-VIC210-2020	Australia	Female	28	B.1	2020-03-20	No	Yes	No	No	No	No	No	No	No	153	No	No	No	No	No
Australia-VIC2106-2020	Australia	Male	84	B.1.1.25	2020-06-15	No	Yes	No	No	No	No	No	No	No	78	No	No	No	No	No
Australia-VIC2108-2020	Australia	Female	29	B.1.1.1	2020-06-16	Yes	Yes	No	No	Pocket	No	No	No	No	45	Yes	No	No	No	No
Australia-VIC2110-2020	Australia	Female	61	B.1	2020-06-16	Yes	Yes	No	No	Pocket	No	No	No	No	55	Yes	No	No	No	No
Australia-VIC2111-2020	Australia	?	34	B.1.36	2020-06-16	No	Yes	No	No	No	No	No	No	No	28	No	No	No	No	No
Australia-VIC211-2020	Australia	?	26	B.1	2020-03-20	No	Yes	No	No	No	No	No	No	No	105	No	No	No	No	No
Australia-VIC2113-2020	Australia	Male	32	B.1.1	2020-06-17	No	Yes	No	No	No	No	No	No	No	120	No	No	No	No	No
Australia-VIC2116-2020	Australia	Male	84	B.1.1.25	2020-06-15	No	Yes	No	No	No	No	No	No	No	91	No	No	No	No	No
Australia-VIC2117-2020	Australia	?	?	B.1.1.1	2020-06-17	Yes	Yes	No	No	Pocket	No	No	No	No	28	Yes	No	No	No	No
Australia-VIC2118-2020	Australia	?	27	B.1.1.25	2020-06-17	No	Yes	No	No	No	No	No	No	No	45	No	No	No	No	No
Australia-VIC2119-2020	Australia	?	?	B.1.113	2020-06-17	No	Yes	No	No	No	No	No	No	No	105	No	No	No	No	No
Australia-VIC21-2020	Australia	Female	51	B.2.1	2020-03-09	No	No	No	No	No	No	No	No	No	66	No	No	No	No	No
Australia-VIC2121-2020	Australia	Female	44	B.1.1.25	2020-06-18	No	Yes	No	No	No	No	No	No	No	105	No	No	No	No	No
Australia-VIC212-2020	Australia	Female	27	B.1.1	2020-03-20	No	Yes	No	No	No	No	No	No	No	153	No	No	No	No	No
Australia-VIC2123-2020	Australia	Male	21	B.1.1	2020-06-18	No	Yes	No	No	No	No	No	No	No	120	No	No	No	No	No
Australia-VIC2124-2020	Australia	Male	32	B.1.1.25	2020-06-18	No	Yes	No	No	No	No	No	No	No	66	No	No	No	No	No
Australia-VIC2126-2020	Australia	Male	33	B.1.1	2020-06-18	No	Yes	No	No	No	No	No	No	No	28	No	No	No	No	No
Australia-VIC2127-2020	Australia	Female	62	B.1.1.25	2020-06-19	No	Yes	No	No	No	No	No	No	No	120	No	No	No	No	No
Australia-VIC2129-2020	Australia	?	71	B.4	2020-06-19	No	No	No	No	No	No	No	No	No	66	No	No	No	No	No
Australia-VIC2130-2020	Australia	Male	24	B.1.1	2020-06-19	No	Yes	No	No	No	No	No	No	No	78	No	No	No	No	No
Australia-VIC2133-2020	Australia	Female	20	B.1.1.25	2020-06-19	No	Yes	No	No	No	No	No	No	No	78	No	No	No	No	No
Australia-VIC2134-2020	Australia	?	?	B.1.1.25	2020-06-19	No	Yes	No	No	No	No	No	No	No	120	No	No	No	No	No
Australia-VIC2135-2020	Australia	Female	23	B.1.1.25	2020-06-19	No	Yes	No	No	No	No	No	No	No	91	No	No	No	No	No
Australia-VIC2136-2020	Australia	Male	38	B.1.1.25	2020-06-20	No	Yes	No	No	No	No	No	No	No	55	No	No	No	No	No
Australia-VIC2137-2020	Australia	?	28	B.1	2020-06-20	No	Yes	No	No	No	No	No	No	No	120	No	No	No	No	No
Australia-VIC2138-2020	Australia	?	?	B.1.1.1	2020-06-20	Yes	Yes	No	No	Pocket	No	No	No	No	105	Yes	No	No	No	No
Australia-VIC2139-2020	Australia	Female	30	B.1.1.1	2020-06-20	Yes	Yes	No	No	Pocket	No	No	No	No	153	Yes	No	No	No	No
Australia-VIC2140-2020	Australia	Female	35	B.1.113	2020-06-20	No	Yes	No	No	No	No	No	No	No	136	No	No	No	No	No
Australia-VIC2141-2020	Australia	Female	29	B.1.113	2020-06-20	No	Yes	No	No	No	No	No	No	No	36	No	No	No	No	No
Australia-VIC214-2020	Australia	Male	45	B.1	2020-03-20	No	Yes	No	No	No	No	No	No	No	153	No	No	No	No	No
Australia-VIC2142-2020	Australia	Female	34	B.1.36	2020-06-19	No	Yes	No	No	No	No	No	No	No	120	No	No	No	No	No
Australia-VIC2143-2020	Australia	Male	26	B.1.1	2020-06-20	No	Yes	No	No	No	No	No	No	No	28	No	No	No	No	No
Australia-VIC2149-2020	Australia	Female	56	B.1.1	2020-06-17	No	Yes	No	No	No	No	No	No	No	78	No	No	No	No	No
Australia-VIC2150-2020	Australia	Female	59	B.1.1	2020-06-17	No	Yes	No	No	No	No	No	No	No	78	No	No	No	No	No
Australia-VIC2151-2020	Australia	Male	35	B.1.1	2020-06-18	No	Yes	No	No	No	No	No	No	No	105	No	No	No	No	No
Australia-VIC215-2020	Australia	?	48	A.3	2020-03-20	No	No	No	No	No	No	No	No	No	171	No	No	No	No	No
Australia-VIC2152-2020	Australia	Male	27	B.1.1.25	2020-06-17	No	Yes	No	No	No	No	No	No	No	66	No	No	No	No	No
Australia-VIC2154-2020	Australia	Male	59	B.1.1.25	2020-06-15	No	Yes	No	No	No	No	No	No	No	66	No	No	No	No	No
Australia-VIC2155-2020	Australia	Male	19	B.1.1.25	2020-06-16	No	Yes	No	No	No	No	No	No	No	66	No	No	No	No	No
Australia-VIC2156-2020	Australia	Male	18	B.1.1.25	2020-06-16	No	Yes	No	No	No	No	No	No	No	66	No	No	No	No	No
Australia-VIC2157-2020	Australia	Female	35	B.1.1.25	2020-06-15	No	Yes	No	No	No	No	No	No	No	91	No	No	No	No	No
Australia-VIC2158-2020	Australia	Male	22	B.1.1.25	2020-06-14	No	Yes	No	No	No	No	No	No	No	105	No	No	No	No	No
Australia-VIC2159-2020	Australia	Male	22	B.1.1.25	2020-06-15	No	Yes	No	No	No	No	No	No	No	105	No	No	No	No	No
Australia-VIC2160-2020	Australia	Male	28	B.1.1	2020-06-16	No	Yes	No	No	No	No	No	No	No	91	No	No	No	No	No
Australia-VIC2161-2020	Australia	Male	18	B.1.1.25	2020-06-17	Yes	Yes	No	No	No	No	No	No	No	105	No	No	No	No	No
Australia-VIC2162-2020	Australia	Female	22	B.1.1.25	2020-06-18	No	Yes	No	No	No	No	No	No	No	91	No	No	No	No	No
Australia-VIC2163-2020	Australia	Female	62	B.1.1.25	2020	No	Yes	No	No	No	No	No	No	No	91	No	No	No	No	No
Australia-VIC2164-2020	Australia	Female	22	B.1.1.25	2020-06-19	No	Yes	No	No	No	No	No	No	No	66	No	No	No	No	No
Australia-VIC2165-2020	Australia	Male	25	B.1.1.25	2020-03-19	No	Yes	No	No	No	No	No	No	No	120	No	No	No	No	No
Australia-VIC2166-2020	Australia	Female	24	B.1.1.25	2020-06-19	No	Yes	No	No	No	No	No	No	No	105	No	No	No	No	No
Australia-VIC2167-2020	Australia	Male	32	B.1.1.25	2020-06-19	No	Yes	No	No	No	No	No	No	No	91	No	No	No	No	No
Australia-VIC217-2020	Australia	?	65	B.1	2020-03-20	No	Yes	No	No	No	No	No	No	No	120	No	No	No	No	No
Australia-VIC218-2020	Australia	Female	28	B.2.1	2020-03-20	No	Yes	No	No	No	No	No	No	No	105	No	No	No	No	No
Australia-VIC220-2020	Australia	Female	57	B.1	2020-03-20	No	Yes	No	No	No	No	No	No	No	105	No	No	No	No	No
Australia-VIC221-2020	Australia	Male	40	B.1	2020-03-20	No	Yes	No	No	No	No	No	No	No	78	No	No	No	No	No
Australia-VIC22-2020	Australia	Male	54	B.1	2020-03-09	No	Yes	No	No	No	No	No	No	No	21	No	No	No	No	No
Australia-VIC222-2020	Australia	Male	74	A.1	2020-03-20	No	No	No	No	No	No	No	No	No	55	No	No	No	No	No
Australia-VIC223-2020	Australia	Male	59	B.2.4	2020-03-20	No	Yes	No	No	No	No	No	No	No	36	No	No	No	No	No
Australia-VIC224-2020	Australia	Male	22	B.1	2020-03-20	No	Yes	No	No	No	No	No	No	No	66	No	No	No	No	No
Australia-VIC225-2020	Australia	Male	63	A.1	2020-03-20	No	No	No	No	No	No	No	No	No	36	No	No	No	No	No
Australia-VIC226-2020	Australia	Male	67	B.1.1	2020-03-20	No	Yes	No	No	No	No	No	No	No	45	No	No	No	No	No
Australia-VIC227-2020	Australia	Male	75	B.1	2020-03-20	No	Yes	No	No	No	No	No	No	No	45	No	No	No	No	No
Australia-VIC228-2020	Australia	?	67	B.1.1	2020-03-20	No	Yes	No	No	No	No	No	No	No	21	No	No	No	No	No
Australia-VIC229-2020	Australia	Female	51	A.1	2020-03-21	No	No	No	No	No	No	No	No	No	28	No	No	No	No	No
Australia-VIC230-2020	Australia	Male	41	B.1.1	2020-03-21	No	Yes	No	No	No	No	No	No	No	55	No	No	No	No	No
Australia-VIC231-2020	Australia	Female	85	B.6	2020-03-21	No	Yes	No	No	No	No	No	No	No	78	No	No	No	No	No
Australia-VIC23-2020	Australia	Male	48	B.2.1	2020-03-09	No	No	No	No	No	No	No	No	No	55	No	No	No	No	No
Australia-VIC232-2020	Australia	Male	69	A.2	2020-03-21	No	No	No	No	No	No	No	No	No	21	No	No	No	No	No
Australia-VIC233-2020	Australia	Female	37	B.2.6	2020-03-21	No	No	No	No	No	No	No	No	No	45	No	No	No	No	No
Australia-VIC234-2020	Australia	Female	62	B.1	2020-03-21	No	Yes	No	No	No	No	No	No	No	36	No	No	No	No	No
Australia-VIC236-2020	Australia	Female	45	B.1	2020-03-21	No	Yes	No	No	No	No	No	No	No	21	No	No	No	No	No
Australia-VIC237-2020	Australia	Female	49	B.6	2020-03-21	No	Yes	No	No	No	No	No	No	No	45	No	No	No	No	No
Australia-VIC239-2020	Australia	Female	26	B.1.1	2020-03-21	No	Yes	No	No	No	No	No	No	No	55	No	No	No	No	No
Australia-VIC240-2020	Australia	Male	59	B.1.1	2020-03-21	No	Yes	No	No	No	No	No	No	No	36	No	No	No	No	No
Australia-VIC241-2020	Australia	Male	54	A.1	2020-03-21	No	No	No	No	No	No	No	No	No	28	No	No	No	No	No
Australia-VIC24-2020	Australia	Male	69	A.1	2020-03-09	No	No	No	No	No	No	No	No	No	45	No	No	No	No	No
Australia-VIC243-2020	Australia	Female	57	B.1	2020-03-21	Yes	Yes	No	No	No	No	No	No	No	36	No	No	No	No	No
Australia-VIC245-2020	Australia	Female	38	B.1	2020-03-21	Yes	Yes	No	No	No	No	No	No	No	28	No	No	No	No	No
Australia-VIC246-2020	Australia	Male	45	B.1	2020-03-21	No	Yes	No	No	No	No	No	No	No	55	No	No	No	No	No
Australia-VIC247-2020	Australia	?	?	B.1	2020-03-21	Yes	Yes	No	No	No	No	No	No	No	28	No	No	No	No	No
Australia-VIC248-2020	Australia	Female	68	B.1.31	2020-03-21	Yes	Yes	No	No	No	No	No	No	No	36	No	No	No	No	No
Australia-VIC249-2020	Australia	Male	58	B.1.1	2020-03-21	No	Yes	No	No	No	No	No	No	No	36	No	No	No	No	No
Australia-VIC251-2020	Australia	Male	72	B.6	2020-03-21	No	Yes	No	No	No	No	No	No	No	36	No	No	No	No	No
Australia-VIC25-2020	Australia	Female	62	B.2.2	2020-03-10	No	No	No	No	No	No	No	No	No	28	No	No	No	No	No
Australia-VIC252-2020	Australia	Female	63	B.1.1	2020-03-21	No	Yes	No	No	No	No	No	No	No	45	No	No	No	No	No
Australia-VIC254-2020	Australia	Male	67	B.1	2020-03-21	No	Yes	No	No	No	No	No	No	No	45	No	No	No	No	No
Australia-VIC257-2020	Australia	Female	61	B.1	2020-03-21	No	Yes	No	No	No	No	No	No	No	28	No	No	No	No	No
Australia-VIC258-2020	Australia	Male	46	B.1	2020-03-21	No	Yes	No	No	No	No	No	No	No	28	No	No	No	No	No
Australia-VIC259-2020	Australia	Male	54	B.1	2020-03-21	No	Yes	No	No	No	No	No	No	No	45	No	No	No	No	No
Australia-VIC260-2020	Australia	?	31	B.1	2020-03-21	No	Yes	No	No	No	No	No	No	No	28	No	No	No	No	No
Australia-VIC261-2020	Australia	Male	40	B.1	2020-03-21	No	Yes	No	No	No	No	No	No	No	28	No	No	No	No	No
Australia-VIC26-2020	Australia	Male	46	B.3	2020-03-10	No	No	No	No	No	No	No	No	No	36	No	No	No	No	No
Australia-VIC262-2020	Australia	Female	27	B.4	2020-03-21	No	No	No	No	No	No	No	No	No	36	No	No	No	No	No
Australia-VIC263-2020	Australia	Female	47	B.1	2020-03-21	Yes	Yes	No	No	No	No	No	No	No	6	No	No	No	No	No
Australia-VIC264-2020	Australia	?	20	B.1	2020-03-22	No	Yes	No	No	No	No	No	No	No	78	No	No	No	No	No
Australia-VIC265-2020	Australia	Male	55	A.1	2020-03-22	No	No	No	No	No	No	No	No	No	28	No	No	No	No	No
Australia-VIC266-2020	Australia	?	49	B.1	2020-03-22	No	Yes	No	No	No	No	No	No	No	45	No	No	No	No	No
Australia-VIC267-2020	Australia	Male	50	B.1	2020-03-22	No	Yes	No	No	No	No	No	No	No	36	No	No	No	No	No
Australia-VIC268-2020	Australia	Female	21	B.2.6	2020-03-22	No	No	No	No	No	No	No	No	No	28	No	No	No	No	No
Australia-VIC269-2020	Australia	Male	50	B.1.1	2020-03-22	No	Yes	No	No	No	No	No	No	No	28	No	No	No	No	No
Australia-VIC270-2020	Australia	Male	56	B.1	2020-03-22	No	Yes	No	No	No	No	No	No	No	21	No	No	No	No	No
Australia-VIC271-2020	Australia	Female	51	B.1	2020-03-22	No	Yes	No	No	No	No	No	No	No	28	No	No	No	No	No
Australia-VIC27-2020	Australia	Male	37	A.3	2020-03-10	No	No	No	No	No	No	No	No	No	45	No	No	No	No	No
Australia-VIC274-2020	Australia	Female	80	B.1	2020-03-22	No	Yes	No	No	No	No	No	No	No	45	No	No	No	No	No
Australia-VIC275-2020	Australia	Male	44	B.1	2020-03-22	No	Yes	No	No	No	No	No	No	No	78	No	No	No	No	No
Australia-VIC276-2020	Australia	?	54	B.6	2020-03-22	No	Yes	No	No	No	No	No	No	No	15	No	No	No	No	No
Australia-VIC278-2020	Australia	Male	40	B.1.5	2020-03-22	No	Yes	No	No	No	No	No	No	No	15	No	No	No	No	No
Australia-VIC280-2020	Australia	Male	66	B.2.4	2020-03-22	No	Yes	No	No	No	No	No	No	No	21	No	No	No	No	No
Australia-VIC283-2020	Australia	Female	52	B.1	2020-03-22	No	Yes	No	No	No	No	No	No	No	21	No	No	No	No	No
Australia-VIC284-2020	Australia	?	?	B.1	2020-03-22	No	Yes	No	No	No	No	No	No	No	36	No	No	No	No	No
Australia-VIC285-2020	Australia	Male	46	B.1	2020-03-22	No	Yes	No	No	No	No	No	No	No	28	No	No	No	No	No
Australia-VIC286-2020	Australia	Male	46	B.1	2020-03-22	No	Yes	No	No	No	No	No	No	No	45	No	No	No	No	No
Australia-VIC287-2020	Australia	Male	47	B.1	2020-03-22	No	Yes	No	No	No	No	No	No	No	28	No	No	No	No	No
Australia-VIC288-2020	Australia	Female	37	A.1	2020-03-22	No	No	No	No	No	No	No	No	No	15	No	No	No	No	No
Australia-VIC289-2020	Australia	Male	62	B.1.23	2020-03-22	No	Yes	No	No	No	No	No	No	No	15	No	No	No	No	No
Australia-VIC290-2020	Australia	Female	58	B.2.4	2020-03-22	No	Yes	No	No	No	No	No	No	No	21	No	No	No	No	No
Australia-VIC291-2020	Australia	Female	?	B.1.25	2020-03-23	No	Yes	No	No	No	No	No	No	No	28	No	No	No	No	No
Australia-VIC29-2020	Australia	Male	31	B.1.1	2020-03-10	No	Yes	No	No	No	No	No	No	No	36	No	No	No	No	No
Australia-VIC292-2020	Australia	Female	39	B.1	2020-03-23	No	Yes	No	No	No	No	No	No	No	21	No	No	No	No	No
Australia-VIC293-2020	Australia	Female	48	A.5	2020-03-23	Yes	Yes	No	No	No	No	No	No	No	66	No	No	No	No	No
Australia-VIC294-2020	Australia	Female	23	B.4	2020-03-23	No	No	No	No	No	No	No	No	No	66	No	No	No	No	No
Australia-VIC295-2020	Australia	Male	55	A.2	2020-03-23	No	No	No	No	No	No	No	No	No	325	No	No	No	No	No
Australia-VIC296-2020	Australia	Male	50	B.1.1	2020-03-23	No	Yes	No	No	No	No	No	No	No	28	No	No	No	No	No
Australia-VIC297-2020	Australia	Female	46	B.1.1.7	2020-03-23	No	Yes	No	No	No	No	No	No	No	28	No	No	No	No	No
Australia-VIC298-2020	Australia	Female	18	B.1	2020-03-23	No	Yes	No	No	No	No	No	No	No	21	No	No	No	No	No
Australia-VIC299-2020	Australia	Female	74	B.2.1	2020-03-23	No	No	No	No	No	No	No	No	No	55	No	No	No	No	No
Australia-VIC300-2020	Australia	?	35	B.1.5	2020-03-23	No	Yes	No	No	No	No	No	No	No	45	No	No	No	No	No
Australia-VIC30-2020	Australia	Male	52	B.4	2020-03-10	No	No	No	No	No	No	No	No	No	91	No	No	No	No	No
Australia-VIC302-2020	Australia	Female	61	B.1	2020-03-23	No	Yes	No	No	No	No	No	No	No	28	No	No	No	No	No
Australia-VIC303-2020	Australia	?	39	B.1.88	2020-03-23	No	Yes	No	No	No	No	No	No	No	15	No	No	No	No	No
Australia-VIC304-2020	Australia	Female	69	A.2	2020-03-23	No	No	No	No	No	No	No	No	No	21	No	No	No	No	No
Australia-VIC305-2020	Australia	Male	62	B.2.4	2020-03-23	No	Yes	No	No	No	No	No	No	No	28	No	No	No	No	No
Australia-VIC306-2020	Australia	Male	56	B.1	2020-03-23	No	Yes	No	No	No	No	No	No	No	28	No	No	No	No	No
Australia-VIC307-2020	Australia	Male	87	B.1.13	2020-03-23	No	Yes	No	No	No	No	No	No	No	28	No	No	No	No	No
Australia-VIC308-2020	Australia	Female	32	B.1	2020-03-23	No	Yes	No	No	No	No	No	No	No	45	No	No	No	No	No
Australia-VIC312-2020	Australia	Male	63	B.1	2020-03-23	No	Yes	No	No	No	No	No	No	No	45	No	No	No	No	No
Australia-VIC313-2020	Australia	Male	68	B.4	2020-03-24	No	Yes	No	No	No	No	No	No	No	55	No	No	No	No	No
Australia-VIC314-2020	Australia	Male	43	B.4	2020-03-24	No	No	No	No	No	No	No	No	No	66	No	No	No	No	No
Australia-VIC315-2020	Australia	Male	61	B.1.1	2020-03-24	No	Yes	No	No	No	No	No	No	No	45	No	No	No	No	No
Australia-VIC316-2020	Australia	Female	59	A.1	2020-03-24	No	No	No	No	No	No	No	No	No	36	No	No	No	No	No
Australia-VIC317-2020	Australia	Male	65	A.1	2020-03-24	No	No	No	No	No	No	No	No	No	325	No	No	No	No	No
Australia-VIC318-2020	Australia	Female	65	B.1.23	2020-03-24	No	Yes	No	No	No	No	No	No	No	21	No	No	No	No	No
Australia-VIC319-2020	Australia	Male	59	B.1.23	2020-03-24	No	Yes	No	No	No	No	No	No	No	36	No	No	No	No	No
Australia-VIC320-2020	Australia	Female	35	B.1.23	2020-03-24	No	Yes	No	No	No	No	No	No	No	28	No	No	No	No	No
Australia-VIC321-2020	Australia	Female	53	B.1	2020-03-24	Yes	Yes	No	No	No	No	No	No	No	21	No	No	No	No	No
Australia-VIC322-2020	Australia	Male	29	B.2.2	2020-03-24	No	Yes	No	No	No	No	No	No	No	21	No	No	No	No	No
Australia-VIC323-2020	Australia	Male	31	B.1.23	2020-03-24	No	Yes	No	No	No	No	No	No	No	28	No	No	No	No	No
Australia-VIC324-2020	Australia	Female	25	B.1.1	2020-03-24	No	Yes	No	No	No	No	No	No	No	21	No	No	No	No	No
Australia-VIC326-2020	Australia	Female	25	B.2.4	2020-03-24	No	Yes	No	No	No	No	No	No	No	28	No	No	No	No	No
Australia-VIC329-2020	Australia	Female	47	B.1	2020-03-17	No	Yes	No	No	No	No	No	No	No	45	No	No	No	No	No
Australia-VIC330-2020	Australia	Male	64	A.3	2020-03-18	No	No	No	No	No	No	No	No	No	28	No	No	No	No	No
Australia-VIC332-2020	Australia	Female	18	B.2.1	2020-03-18	No	No	No	No	No	No	No	No	No	36	No	No	No	No	No
Australia-VIC333-2020	Australia	Female	68	B.1.1	2020-03-18	No	Yes	No	No	No	No	No	No	No	36	No	No	No	No	No
Australia-VIC337-2020	Australia	Male	18	B.1	2020-03-20	No	Yes	No	No	No	No	No	No	No	21	No	No	No	No	No
Australia-VIC338-2020	Australia	Female	24	A.2	2020-03-20	Yes	No	No	No	No	No	No	No	No	66	No	No	No	No	No
Australia-VIC339-2020	Australia	Male	22	B.1.1	2020-03-20	No	Yes	No	No	No	No	No	No	No	21	No	No	No	No	No
Australia-VIC340-2020	Australia	Female	47	B.1	2020-03-20	No	Yes	No	No	No	No	No	No	No	45	No	No	No	No	No
Australia-VIC341-2020	Australia	Male	29	B.1	2020-03-20	No	Yes	No	No	No	No	No	No	No	15	No	No	No	No	No
Australia-VIC34-2020	Australia	Male	37	B.4	2020-03-10	No	No	No	No	No	No	No	No	No	55	No	No	No	No	No
Australia-VIC342-2020	Australia	Female	55	B.2.4	2020-03-20	No	Yes	No	No	No	No	No	No	No	55	No	No	No	No	No
Australia-VIC343-2020	Australia	Male	22	B.1.5	2020-03-20	No	Yes	No	No	No	No	No	No	No	45	No	No	No	No	No
Australia-VIC344-2020	Australia	Male	63	B.2.4	2020-03-20	No	Yes	No	No	No	No	No	No	No	55	No	No	No	No	No
Australia-VIC345-2020	Australia	Male	20	B.1	2020-03-20	No	Yes	No	No	No	No	No	No	No	28	No	No	No	No	No
Australia-VIC346-2020	Australia	Male	18	B.1.3	2020-03-20	No	Yes	No	No	No	No	No	No	No	36	No	No	No	No	No
Australia-VIC347-2020	Australia	Female	46	B.1	2020-03-20	No	Yes	No	No	No	No	No	No	No	21	No	No	No	No	No
Australia-VIC348-2020	Australia	Male	44	B.1	2020-03-20	No	Yes	No	No	No	No	No	No	No	36	No	No	No	No	No
Australia-VIC349-2020	Australia	?	?	A.3	2020-03-20	No	No	No	No	No	No	No	No	No	36	No	No	No	No	No
Australia-VIC350-2020	Australia	Female	58	A.3	2020-03-20	No	No	No	No	No	No	No	No	No	45	No	No	No	No	No
Australia-VIC351-2020	Australia	Male	80	A.2	2020-03-20	No	No	No	No	No	No	No	No	No	45	No	No	No	No	No
Australia-VIC352-2020	Australia	Female	57	B.3	2020-03-20	No	No	No	No	No	No	No	No	No	45	No	No	No	No	No
Australia-VIC353-2020	Australia	Female	27	B.1.1	2020-03-21	No	Yes	No	No	No	No	No	No	No	78	No	No	No	No	No
Australia-VIC354-2020	Australia	Male	21	B.1.1.1	2020-03-21	Yes	Yes	No	No	Pocket	No	No	No	No	78	Yes	No	No	No	No
Australia-VIC355-2020	Australia	Female	63	A.1	2020-03-21	No	No	No	No	No	No	No	No	No	45	No	No	No	No	No
Australia-VIC358-2020	Australia	Female	65	A.2	2020-03-21	No	No	No	No	No	No	No	No	No	15	No	No	No	No	No
Australia-VIC359-2020	Australia	Male	69	A.1	2020-03-22	No	No	No	No	No	No	No	No	No	36	No	No	No	No	No
Australia-VIC360-2020	Australia	Male	23	B.1	2020-03-22	No	Yes	No	No	No	No	No	No	No	120	No	No	No	No	No
Australia-VIC361-2020	Australia	Male	29	B.1.1	2020-03-22	No	Yes	No	No	No	No	No	No	No	28	No	No	No	No	No
Australia-VIC36-2020	Australia	Male	29	B.2	2020-03-10	No	No	No	No	No	No	No	No	No	66	No	No	No	No	No
Australia-VIC362-2020	Australia	Female	57	B.1.1	2020-03-22	No	Yes	No	No	No	No	No	No	No	28	No	No	No	No	No
Australia-VIC363-2020	Australia	Female	32	B.1.1	2020-03-22	No	Yes	No	No	No	No	No	No	No	15	No	No	No	No	No
Australia-VIC364-2020	Australia	Female	52	A.1	2020-03-22	No	No	No	No	No	No	No	No	No	45	No	No	No	No	No
Australia-VIC365-2020	Australia	Male	55	A.1	2020-03-22	No	No	No	No	No	No	No	No	No	55	No	No	No	No	No
Australia-VIC366-2020	Australia	Male	58	B.1.1	2020-03-22	No	Yes	No	No	No	No	No	No	No	45	No	No	No	No	No
Australia-VIC367-2020	Australia	Female	20	A.2	2020-03-22	No	No	No	No	No	No	No	No	No	28	No	No	No	No	No
Australia-VIC368-2020	Australia	Male	24	B.1.1	2020-03-22	No	Yes	No	No	No	No	No	No	No	36	No	No	No	No	No
Australia-VIC369-2020	Australia	Female	74	B.1.25	2020-03-22	No	Yes	No	No	No	No	No	No	No	36	No	No	No	No	No
Australia-VIC370-2020	Australia	Male	31	B.1.25	2020-03-22	No	Yes	No	No	No	No	No	No	No	55	No	No	No	No	No
Australia-VIC37-2020	Australia	Male	24	B.1.1	2020-03-11	No	Yes	No	No	No	No	No	No	No	36	No	No	No	No	No
Australia-VIC372-2020	Australia	Male	36	B.1.1	2020-03-22	No	Yes	No	No	No	No	No	No	No	55	No	No	No	No	No
Australia-VIC373-2020	Australia	Male	59	B	2020-03-22	No	No	No	No	No	No	No	No	No	91	No	No	No	No	No
Australia-VIC374-2020	Australia	Male	63	B.1	2020-03-22	No	Yes	No	No	No	No	No	No	No	36	No	No	No	No	No
Australia-VIC375-2020	Australia	Female	60	B.1	2020-03-22	No	Yes	No	No	No	No	No	No	No	136	No	No	No	No	No
Australia-VIC376-2020	Australia	Male	26	B.1	2020-03-22	No	Yes	No	No	No	No	No	No	No	66	No	No	No	No	No
Australia-VIC377-2020	Australia	Male	56	B.1.1	2020-03-22	No	Yes	No	No	No	No	No	No	No	6	No	No	No	No	No
Australia-VIC379-2020	Australia	Male	21	A.1.3	2020-03-22	No	No	No	No	No	No	No	No	No	36	No	No	No	No	No
Australia-VIC380-2020	Australia	Male	37	B.1	2020-03-23	No	Yes	No	No	No	No	No	No	No	36	No	No	No	No	No
Australia-VIC381-2020	Australia	Male	48	A.2	2020-03-23	No	No	No	No	No	No	No	No	No	55	No	No	No	No	No
Australia-VIC38-2020	Australia	Male	50	B.1.6	2020-03-11	Yes	Yes	No	No	No	No	No	No	Pocket	45	No	No	No	No	No
Australia-VIC382-2020	Australia	Male	47	B.1	2020-03-23	No	Yes	No	No	No	No	No	No	No	45	No	No	No	No	No
Australia-VIC383-2020	Australia	Female	77	B.1	2020-03-23	No	Yes	No	No	No	No	No	No	No	36	No	No	No	No	No
Australia-VIC384-2020	Australia	Male	26	B.1	2020-03-23	No	Yes	No	No	No	No	No	No	No	28	No	No	No	No	No
Australia-VIC386-2020	Australia	Male	71	A.3	2020-03-23	No	No	No	No	No	No	No	No	No	45	No	No	No	No	No
Australia-VIC388-2020	Australia	Male	46	B.1.1	2020-03-23	No	Yes	No	No	No	No	No	No	No	55	No	No	No	No	No
Australia-VIC389-2020	Australia	Male	73	B.2	2020-03-23	No	No	No	No	No	No	No	No	No	36	No	No	No	No	No
Australia-VIC390-2020	Australia	Male	49	B.6	2020-03-23	No	Yes	No	No	No	No	No	No	No	28	No	No	No	No	No
Australia-VIC39-2020	Australia	Male	34	B.1	2020-03-11	No	Yes	No	No	No	No	No	No	No	91	No	No	No	No	No
Australia-VIC394-2020	Australia	Female	32	B.1.1.7	2020-03-24	No	Yes	No	No	No	No	No	No	No	55	No	No	No	No	No
Australia-VIC395-2020	Australia	Female	33	B.1.25	2020-03-24	No	Yes	No	No	No	No	No	No	No	21	No	No	No	No	No
Australia-VIC396-2020	Australia	Female	20	B.21	2020-03-24	No	Yes	No	No	No	No	No	No	No	36	No	No	No	No	No
Australia-VIC397-2020	Australia	Female	68	B.6	2020-03-24	No	Yes	No	No	No	No	No	No	No	45	No	No	No	No	No
Australia-VIC398-2020	Australia	Male	20	B.1	2020-03-24	No	Yes	No	No	No	No	No	No	No	55	No	No	No	No	No
Australia-VIC399-2020	Australia	Female	46	B.1	2020-03-24	No	Yes	No	No	No	No	No	No	No	66	No	No	No	No	No
Australia-VIC400-2020	Australia	Male	61	B.1.1	2020-03-24	No	Yes	No	No	No	No	No	No	No	36	No	No	No	No	No
Australia-VIC40-2020	Australia	Male	62	A.1	2020-03-11	No	No	No	No	No	No	No	No	No	36	No	No	No	No	No
Australia-VIC402-2020	Australia	Female	19	B.1	2020-03-24	No	Yes	No	No	No	No	No	No	No	15	No	No	No	No	No
Australia-VIC403-2020	Australia	Female	63	B.2.4	2020-03-22	No	Yes	No	No	No	No	No	No	No	36	No	No	No	No	No
Australia-VIC404-2020	Australia	Male	27	B.1.1	2020-03-24	No	Yes	No	No	No	No	No	No	No	28	No	No	No	No	No
Australia-VIC406-2020	Australia	Female	64	B.4	2020-03-25	No	No	No	No	No	No	No	No	No	105	No	No	No	No	No
Australia-VIC407-2020	Australia	Male	32	B.4	2020-03-25	No	No	No	No	No	No	No	No	No	105	No	No	No	No	No
Australia-VIC408-2020	Australia	Female	64	B.1	2020-03-26	No	Yes	No	No	No	No	No	No	No	78	No	No	No	No	No
Australia-VIC409-2020	Australia	Male	42	B.1.1	2020-03-26	No	Yes	No	No	No	No	No	No	No	36	No	No	No	No	No
Australia-VIC410-2020	Australia	Male	24	B.1.5	2020-03-26	No	Yes	No	No	No	No	No	No	No	28	No	No	No	No	No
Australia-VIC41-2020	Australia	Male	54	A.1	2020-03-11	No	No	No	No	No	No	No	No	No	36	No	No	No	No	No
Australia-VIC413-2020	Australia	Female	72	B.1	2020-03-26	No	Yes	No	No	No	No	No	No	No	15	No	No	No	No	No
Australia-VIC414-2020	Australia	Female	31	B.1.23	2020-03-26	No	Yes	No	No	No	No	No	No	No	28	No	No	No	No	No
Australia-VIC415-2020	Australia	Female	72	A.2	2020-03-25	No	No	No	No	No	No	No	No	No	36	No	No	No	No	No
Australia-VIC416-2020	Australia	Female	73	B.2	2020-03-23	No	No	No	No	No	No	No	No	No	55	No	No	No	No	No
Australia-VIC417-2020	Australia	Female	67	B.1.23	2020-03-25	No	Yes	No	No	No	No	No	No	No	66	No	No	No	No	No
Australia-VIC418-2020	Australia	Female	61	B.1	2020-03-25	No	Yes	No	No	No	No	No	No	No	28	No	No	No	No	No
Australia-VIC419-2020	Australia	Male	69	B.1.23	2020-03-25	No	Yes	No	No	No	No	No	No	No	45	No	No	No	No	No
Australia-VIC420-2020	Australia	Male	52	B.1	2020-03-25	No	Yes	No	No	No	No	No	No	No	45	No	No	No	No	No
Australia-VIC421-2020	Australia	Male	27	B.1.1	2020-03-25	No	Yes	No	No	No	No	No	No	No	28	No	No	No	No	No
Australia-VIC422-2020	Australia	Female	59	B.2.4	2020-03-25	No	Yes	No	No	No	No	No	No	No	36	No	No	No	No	No
Australia-VIC423-2020	Australia	Female	29	A.1	2020-03-25	No	No	No	No	No	No	No	No	No	45	No	No	No	No	No
Australia-VIC424-2020	Australia	Female	56	B.1	2020-03-25	No	Yes	No	No	No	No	No	No	No	55	No	No	No	No	No
Australia-VIC425-2020	Australia	Male	53	B.1.31	2020-03-25	Yes	Yes	No	No	No	No	No	No	No	45	No	No	No	No	No
Australia-VIC426-2020	Australia	Male	30	B.2.1	2020-03-25	No	No	No	No	No	No	No	No	No	66	No	No	No	No	No
Australia-VIC427-2020	Australia	Female	30	B.1.1	2020-03-25	No	Yes	No	No	No	No	No	No	No	21	No	No	No	No	No
Australia-VIC428-2020	Australia	Female	34	B.2.1	2020-03-25	No	No	No	No	No	No	No	No	No	21	No	No	No	No	No
Australia-VIC429-2020	Australia	Female	47	B.1.31	2020-03-26	Yes	Yes	No	No	No	No	No	No	No	45	No	No	No	No	No
Australia-VIC430-2020	Australia	Male	25	A.1.3	2020-03-26	No	No	No	No	No	No	No	No	No	28	No	No	No	No	No
Australia-VIC431-2020	Australia	Female	25	B.1	2020-03-25	No	Yes	No	No	No	No	No	No	No	45	No	No	No	No	No
Australia-VIC43-2020	Australia	Female	47	B.1.1	2020-03-11	No	Yes	No	No	No	No	No	No	No	28	No	No	No	No	No
Australia-VIC433-2020	Australia	Female	74	A.2	2020-03-25	No	No	No	No	No	No	No	No	No	45	No	No	No	No	No
Australia-VIC434-2020	Australia	Male	74	A.1	2020-03-25	No	No	No	No	No	No	No	No	No	36	No	No	No	No	No
Australia-VIC437-2020	Australia	Female	71	B.1	2020-03-26	No	Yes	No	No	No	No	No	No	No	55	No	No	No	No	No
Australia-VIC438-2020	Australia	Female	38	B.1.1	2020-03-26	No	Yes	No	No	No	No	No	No	No	28	No	No	No	No	No
Australia-VIC440-2020	Australia	Male	58	B.1	2020-03-26	Yes	Yes	No	No	No	No	No	No	No	66	No	No	No	No	No
Australia-VIC441-2020	Australia	Male	54	B.1.5	2020-03-27	No	Yes	No	No	No	No	No	No	No	36	No	No	No	No	No
Australia-VIC442-2020	Australia	Female	27	B.1	2020-03-27	No	Yes	No	No	No	No	No	No	No	21	No	No	No	No	No
Australia-VIC443-2020	Australia	Female	23	B.1.1	2020-03-27	No	Yes	No	No	No	No	No	No	No	28	No	No	No	No	No
Australia-VIC444-2020	Australia	Male	19	B.1	2020-03-27	No	Yes	No	No	No	No	No	No	No	21	No	No	No	No	No
Australia-VIC447-2020	Australia	Female	45	B.4	2020-03-27	No	No	No	No	No	No	No	No	No	15	No	No	No	No	No
Australia-VIC448-2020	Australia	Male	33	B.1	2020-03-24	No	Yes	No	No	No	No	No	No	No	15	No	No	No	No	No
Australia-VIC449-2020	Australia	Male	58	B.1	2020-03-24	No	Yes	No	No	No	No	No	No	No	28	No	No	No	No	No
Australia-VIC450-2020	Australia	Male	?	B.1	2020-03-25	No	Yes	No	No	No	No	No	No	No	105	No	No	No	No	No
Australia-VIC451-2020	Australia	Female	45	B.1	2020-03-25	No	Yes	No	No	No	No	No	No	No	36	No	No	No	No	No
Australia-VIC452-2020	Australia	Female	64	B.1	2020-03-25	No	Yes	No	No	No	No	No	No	No	28	No	No	No	No	No
Australia-VIC453-2020	Australia	Female	53	B.1	2020-03-25	No	Yes	No	No	No	No	No	No	No	28	No	No	No	No	No
Australia-VIC454-2020	Australia	Female	29	B.2	2020-03-25	No	No	No	No	No	No	No	No	No	36	No	No	No	No	No
Australia-VIC456-2020	Australia	Male	38	B.2	2020-03-25	No	No	No	No	No	No	No	No	No	21	No	No	No	No	No
Australia-VIC460-2020	Australia	Male	74	B.1	2020-03-26	No	Yes	No	No	No	No	No	No	No	28	No	No	No	No	No
Australia-VIC461-2020	Australia	Female	85	B.6	2020-03-27	No	Yes	No	No	No	No	No	No	No	36	No	No	No	No	No
Australia-VIC46-2020	Australia	Male	46	A.1	2020-03-11	No	No	No	No	No	No	No	No	No	45	No	No	No	No	No
Australia-VIC462-2020	Australia	Female	21	B.1	2020-03-27	No	Yes	No	No	No	No	No	No	No	10	No	No	No	No	No
Australia-VIC463-2020	Australia	Female	45	B.1	2020-03-26	No	Yes	No	No	No	No	No	No	No	21	No	No	No	No	No
Australia-VIC464-2020	Australia	Female	70	B.1.23	2020-03-26	No	Yes	No	No	No	No	No	No	No	15	No	No	No	No	No
Australia-VIC465-2020	Australia	Male	22	B.1	2020-03-27	No	Yes	No	No	No	No	No	No	No	21	No	No	No	No	No
Australia-VIC466-2020	Australia	Female	19	B.1	2020-03-27	No	Yes	No	No	No	No	No	No	No	55	No	No	No	No	No
Australia-VIC467-2020	Australia	Female	73	B.1	2020-03-27	No	Yes	No	No	No	No	No	No	No	36	No	No	No	No	No
Australia-VIC468-2020	Australia	Female	71	B.1	2020-03-27	No	Yes	No	No	No	No	No	No	No	66	No	No	No	No	No
Australia-VIC470-2020	Australia	Male	62	A.1	2020-03-26	No	No	No	No	No	No	No	No	No	15	No	No	No	No	No
Australia-VIC471-2020	Australia	Male	53	A.1	2020-03-26	No	No	No	No	No	No	No	No	No	36	No	No	No	No	No
Australia-VIC47-2020	Australia	?	?	B.2.1	2020-03-12	No	No	No	No	No	No	No	No	No	21	No	No	No	No	No
Australia-VIC472-2020	Australia	Female	70	B.1	2020-03-26	No	Yes	No	No	No	No	No	No	No	36	No	No	No	No	No
Australia-VIC473-2020	Australia	Male	23	B.1.1	2020-03-28	No	Yes	No	No	No	No	No	No	No	55	No	No	No	No	No
Australia-VIC475-2020	Australia	Female	35	B.1.23	2020-03-28	No	Yes	No	No	No	No	No	No	No	66	No	No	No	No	No
Australia-VIC476-2020	Australia	Male	71	B.1.23	2020-03-28	No	Yes	No	No	No	No	No	No	No	66	No	No	No	No	No
Australia-VIC477-2020	Australia	Female	42	B.1.23	2020-03-28	No	Yes	No	No	No	No	No	No	No	36	No	No	No	No	No
Australia-VIC478-2020	Australia	Male	67	B.1.23	2020-03-28	No	Yes	No	No	No	No	No	No	No	55	No	No	No	No	No
Australia-VIC479-2020	Australia	Female	69	B.1.23	2020-03-28	No	Yes	No	No	No	No	No	No	No	36	No	No	No	No	No
Australia-VIC481-2020	Australia	Female	34	B.1.5	2020-03-29	No	Yes	No	No	No	No	No	No	No	55	No	No	No	No	No
Australia-VIC48-2020	Australia	Male	34	B.1	2020-03-12	No	Yes	No	No	No	No	No	No	No	28	No	No	No	No	No
Australia-VIC482-2020	Australia	Male	30	B.1.23	2020-03-28	No	Yes	No	No	No	No	No	No	No	36	No	No	No	No	No
Australia-VIC483-2020	Australia	Male	26	B.1.1.1	2020-03-29	Yes	Yes	No	No	Pocket	No	No	No	No	45	Yes	No	No	No	No
Australia-VIC484-2020	Australia	Female	46	B.1.5	2020-03-29	No	Yes	No	No	No	No	No	No	No	28	No	No	No	No	No
Australia-VIC485-2020	Australia	Male	19	B.1.23	2020-03-29	No	Yes	No	No	No	No	No	No	No	28	No	No	No	No	No
Australia-VIC486-2020	Australia	Male	59	B.1.23	2020-03-29	No	Yes	No	No	No	No	No	No	No	36	No	No	No	No	No
Australia-VIC487-2020	Australia	Male	27	B.1.1	2020-03-29	No	Yes	No	No	No	No	No	No	No	91	No	No	No	No	No
Australia-VIC488-2020	Australia	Male	20	B.1.23	2020-03-29	No	Yes	No	No	No	No	No	No	No	21	No	No	No	No	No
Australia-VIC489-2020	Australia	Female	23	B.1	2020-03-29	No	Yes	No	No	No	No	No	No	No	36	No	No	No	No	No
Australia-VIC490-2020	Australia	Female	58	B.1.23	2020-03-30	No	Yes	No	No	No	No	No	No	No	36	No	No	No	No	No
Australia-VIC491-2020	Australia	Male	54	B.1.23	2020-03-30	No	Yes	No	No	No	No	No	No	No	36	No	No	No	No	No
Australia-VIC49-2020	Australia	Male	35	B.1	2020-03-12	No	Yes	No	No	No	No	No	No	No	36	No	No	No	No	No
Australia-VIC493-2020	Australia	?	44	B.1.25	2020-03-22	No	Yes	No	No	No	No	No	No	No	10	No	No	No	No	No
Australia-VIC494-2020	Australia	Male	72	B.6	2020-03-23	No	Yes	No	No	No	No	No	No	No	28	No	No	No	No	No
Australia-VIC495-2020	Australia	Male	19	B.1	2020-03-23	No	Yes	No	No	No	No	No	No	No	45	No	No	No	No	No
Australia-VIC496-2020	Australia	Male	24	B.1.1	2020-03-23	No	Yes	No	No	No	No	No	No	No	45	No	No	No	No	No
Australia-VIC497-2020	Australia	Male	42	B.1.25	2020-03-23	No	Yes	No	No	No	No	No	No	No	55	No	No	No	No	No
Australia-VIC498-2020	Australia	Female	59	B.1	2020-03-23	Yes	Yes	No	No	No	No	No	No	No	28	No	No	No	No	No
Australia-VIC500-2020	Australia	Male	28	B.1.1	2020-03-24	No	Yes	No	No	No	No	No	No	No	78	No	No	No	No	No
Australia-VIC502-2020	Australia	Male	60	A.1	2020-03-22	No	Yes	No	No	No	No	No	No	No	45	No	No	No	No	No
Australia-VIC503-2020	Australia	Female	54	B.1.25	2020-03-23	No	Yes	No	No	No	No	No	No	No	66	No	No	No	No	No
Australia-VIC505-2020	Australia	Female	21	B.2.4	2020-03-22	No	Yes	No	No	No	No	No	No	No	36	No	No	No	No	No
Australia-VIC506-2020	Australia	Male	28	B.1.1.19	2020-03-23	No	Yes	No	No	No	No	No	No	No	45	No	No	No	No	No
Australia-VIC508-2020	Australia	Female	50	B.1.1.19	2020-03-23	No	Yes	No	No	No	No	No	No	No	55	No	No	No	No	No
Australia-VIC509-2020	Australia	Female	60	B.2.4	2020-03-22	No	Yes	No	No	No	No	No	No	No	91	No	No	No	No	No
Australia-VIC510-2020	Australia	Male	34	B.1.25	2020-03-23	No	Yes	No	No	No	No	No	No	No	55	No	No	No	No	No
Australia-VIC511-2020	Australia	Male	72	B.2.4	2020-03-23	No	Yes	No	No	No	No	No	No	No	78	No	No	No	No	No
Australia-VIC51-2020	Australia	Male	64	A.3	2020-03-12	No	No	No	No	No	No	No	No	No	55	No	No	No	No	No
Australia-VIC512-2020	Australia	Female	25	B.1.1	2020-03-23	No	Yes	No	No	No	No	No	No	No	66	No	No	No	No	No
Australia-VIC513-2020	Australia	Male	27	B.1	2020-03-23	No	Yes	No	No	No	No	No	No	No	78	No	No	No	No	No
Australia-VIC514-2020	Australia	Female	27	B.1	2020-03-23	No	Yes	No	No	No	No	No	No	No	55	No	No	No	No	No
Australia-VIC515-2020	Australia	Female	52	B.1.25	2020-03-23	No	Yes	No	No	No	No	No	No	No	136	No	No	No	No	No
Australia-VIC516-2020	Australia	Male	53	B.1.1	2020-03-23	No	Yes	No	No	No	No	No	No	No	55	No	No	No	No	No
Australia-VIC517-2020	Australia	Male	65	B.1	2020-03-23	No	Yes	No	No	No	No	No	No	No	78	No	No	No	No	No
Australia-VIC518-2020	Australia	Female	69	B.2.4	2020-03-23	No	Yes	No	No	No	No	No	No	No	136	No	No	No	No	No
Australia-VIC520-2020	Australia	Female	58	B.1.23	2020-03-23	No	Yes	No	No	No	No	No	No	No	120	No	No	No	No	No
Australia-VIC52-2020	Australia	Female	28	B.1.1	2020-03-12	No	Yes	No	No	No	No	No	No	No	78	No	No	No	No	No
Australia-VIC522-2020	Australia	Female	21	B.1.1.19	2020-03-23	No	Yes	No	No	No	No	No	No	No	78	No	No	No	No	No
Australia-VIC523-2020	Australia	Female	72	B.1	2020-03-24	No	Yes	No	No	No	No	No	No	No	210	No	No	No	No	No
Australia-VIC525-2020	Australia	Female	28	B.2	2020-03-24	No	No	No	No	No	No	No	No	No	55	No	No	No	No	No
Australia-VIC528-2020	Australia	Male	22	A.1	2020-03-24	No	No	No	No	No	No	No	No	No	36	No	No	No	No	No
Australia-VIC529-2020	Australia	Male	21	B.1.39	2020-03-24	No	Yes	No	No	No	No	No	No	No	91	No	No	No	No	No
Australia-VIC530-2020	Australia	Female	49	B.1	2020-03-23	No	Yes	No	No	No	No	No	No	No	21	No	No	No	No	No
Australia-VIC53-2020	Australia	Male	48	A.3	2020-03-12	No	No	No	No	No	No	No	No	No	21	No	No	No	No	No
Australia-VIC532-2020	Australia	Female	57	A.1	2020-03-23	No	No	No	No	No	No	No	No	No	45	No	No	No	No	No
Australia-VIC533-2020	Australia	Male	27	B.1	2020-03-24	No	Yes	No	No	No	No	No	No	No	36	No	No	No	No	No
Australia-VIC534-2020	Australia	Female	21	B.1.23	2020-03-25	No	Yes	No	No	No	No	No	No	No	66	No	No	No	No	No
Australia-VIC536-2020	Australia	Male	22	B.1	2020-03-24	No	Yes	No	No	No	No	No	No	No	21	No	No	No	No	No
Australia-VIC537-2020	Australia	?	73	B.1	2020-03-24	No	Yes	No	No	No	No	No	No	No	28	No	No	No	No	No
Australia-VIC540-2020	Australia	Female	50	B.1	2020-03-24	No	Yes	No	No	No	No	No	No	No	55	No	No	No	No	No
Australia-VIC541-2020	Australia	Female	49	B.1	2020-03-24	No	Yes	No	No	No	No	No	No	No	36	No	No	No	No	No
Australia-VIC54-2020	Australia	Male	46	B.1	2020-03-12	No	Yes	No	No	No	No	No	No	No	36	No	No	No	No	No
Australia-VIC544-2020	Australia	Male	82	B.1	2020-03-23	No	Yes	No	No	No	No	No	No	No	45	No	No	No	No	No
Australia-VIC545-2020	Australia	Female	31	B.1	2020-03-24	No	Yes	No	No	No	No	No	No	No	15	No	No	No	No	No
Australia-VIC546-2020	Australia	Male	25	B.1	2020-03-24	No	Yes	No	No	No	No	No	No	No	66	No	No	No	No	No
Australia-VIC547-2020	Australia	Female	45	B.4	2020-03-25	No	No	No	No	No	No	No	No	No	21	No	No	No	No	No
Australia-VIC549-2020	Australia	Male	31	B.1.25	2020-03-23	No	Yes	No	No	No	No	No	No	No	28	No	No	No	No	No
Australia-VIC550-2020	Australia	Male	72	B.6	2020-03-23	No	Yes	No	No	No	No	No	No	No	45	No	No	No	No	No
Australia-VIC551-2020	Australia	Female	62	B.1.25	2020-03-25	No	Yes	No	No	No	No	No	No	No	55	No	No	No	No	No
Australia-VIC55-2020	Australia	Female	30	B.2	2020-03-12	No	No	No	No	No	No	No	No	No	36	No	No	No	No	No
Australia-VIC553-2020	Australia	Male	38	B.1	2020-03-25	No	Yes	No	No	No	No	No	No	No	66	No	No	No	No	No
Australia-VIC554-2020	Australia	Male	32	B.1.25	2020-03-25	No	Yes	No	No	No	No	No	No	No	15	No	No	No	No	No
Australia-VIC555-2020	Australia	Male	45	B.1	2020-03-25	No	Yes	No	No	No	No	No	No	No	378	No	No	No	No	No
Australia-VIC556-2020	Australia	Male	50	B.2.1	2020-03-25	No	No	No	No	No	No	No	No	No	45	No	No	No	No	No
Australia-VIC557-2020	Australia	Male	64	B.1.23	2020-03-25	No	Yes	No	No	No	No	No	No	No	28	No	No	No	No	No
Australia-VIC558-2020	Australia	Male	41	B.1	2020-03-25	No	Yes	No	No	No	No	No	No	No	120	No	No	No	No	No
Australia-VIC559-2020	Australia	Female	30	B.1	2020-03-24	No	Yes	No	No	No	No	No	No	No	36	No	No	No	No	No
Australia-VIC560-2020	Australia	Male	32	B.1.3	2020-03-25	No	Yes	No	No	No	No	No	No	No	21	No	No	No	No	No
Australia-VIC561-2020	Australia	Female	62	B.1.1	2020-03-25	No	Yes	No	No	No	No	No	No	No	91	No	No	No	No	No
Australia-VIC56-2020	Australia	Male	63	A.3	2020-03-12	No	No	No	No	No	No	No	No	No	28	No	No	No	No	No
Australia-VIC562-2020	Australia	Male	72	B.1	2020-03-24	No	Yes	No	No	No	No	No	No	No	36	No	No	No	No	No
Australia-VIC563-2020	Australia	Female	67	B.1.23	2020-03-24	No	Yes	No	No	No	No	No	No	No	78	No	No	No	No	No
Australia-VIC565-2020	Australia	Female	67	A.2	2020-03-25	No	No	No	No	No	No	No	No	No	66	No	No	No	No	No
Australia-VIC567-2020	Australia	Female	54	B.1	2020-03-25	No	Yes	No	No	No	No	No	No	No	55	No	No	No	No	No
Australia-VIC568-2020	Australia	Female	54	A.1	2020-03-25	No	No	No	No	No	No	No	No	No	28	No	No	No	No	No
Australia-VIC569-2020	Australia	Male	32	B	2020-03-25	No	No	No	No	No	No	No	No	No	28	No	No	No	No	No
Australia-VIC570-2020	Australia	Female	76	B.1	2020-03-25	No	Yes	No	No	No	No	No	No	No	55	No	No	No	No	No
Australia-VIC57-2020	Australia	Male	54	A.1	2020-03-12	No	No	No	No	No	No	No	No	No	136	No	No	No	No	No
Australia-VIC572-2020	Australia	Female	21	B.2.1	2020-03-25	Yes	No	No	No	No	No	No	No	No	55	No	No	No	No	No
Australia-VIC574-2020	Australia	Female	22	B.1.1	2020-03-26	No	Yes	No	No	No	No	No	No	No	36	No	No	No	No	No
Australia-VIC575-2020	Australia	Female	22	B.1.1.19	2020-03-26	No	Yes	No	No	No	No	No	No	No	21	No	No	No	No	No
Australia-VIC576-2020	Australia	Male	23	B.1.5	2020-03-26	No	Yes	No	No	No	No	No	No	No	120	No	No	No	No	No
Australia-VIC578-2020	Australia	Male	19	B.1	2020-03-26	No	Yes	No	No	No	No	No	No	No	66	No	No	No	No	No
Australia-VIC580-2020	Australia	Male	60	B.1.31	2020-03-25	Yes	Yes	No	No	No	No	No	No	No	120	No	No	No	No	No
Australia-VIC581-2020	Australia	Male	58	B.1.5	2020-03-25	No	Yes	No	No	No	No	No	No	No	120	No	No	No	No	No
Australia-VIC58-2020	Australia	Female	46	B.4	2020-03-12	No	No	No	No	No	No	No	No	No	21	No	No	No	No	No
Australia-VIC582-2020	Australia	Male	34	B.1.26	2020-03-25	No	Yes	No	No	No	No	No	No	No	28	No	No	No	No	No
Australia-VIC583-2020	Australia	Female	52	B.1.5	2020-03-25	No	Yes	No	No	No	No	No	No	No	15	No	No	No	No	No
Australia-VIC585-2020	Australia	Female	67	A.2	2020-03-25	No	No	No	No	No	No	No	No	No	45	No	No	No	No	No
Australia-VIC586-2020	Australia	Male	86	B.2.1	2020-03-24	No	No	No	No	No	No	No	No	No	28	No	No	No	No	No
Australia-VIC587-2020	Australia	Female	80	B.1	2020-03-25	No	Yes	No	No	No	No	No	No	No	66	No	No	No	No	No
Australia-VIC588-2020	Australia	Male	23	A.1	2020-03-21	No	Yes	No	No	No	No	No	No	No	28	No	No	No	No	No
Australia-VIC589-2020	Australia	Male	25	B.1.5	2020-03-22	No	Yes	No	No	No	No	No	No	No	55	No	No	No	No	No
Australia-VIC590-2020	Australia	Female	21	B.1.5	2020-03-22	No	Yes	No	No	No	No	No	No	No	36	No	No	No	No	No
Australia-VIC591-2020	Australia	Male	44	B.3	2020-03-22	No	No	No	No	No	No	No	No	No	21	No	No	No	No	No
Australia-VIC59-2020	Australia	Female	33	B.6	2020-03-13	No	Yes	No	No	No	No	No	No	No	105	No	No	No	No	No
Australia-VIC592-2020	Australia	Female	69	B.1.1	2020-03-23	No	Yes	No	No	No	No	No	No	No	21	No	No	No	No	No
Australia-VIC593-2020	Australia	Male	36	B.3	2020-03-23	No	No	No	No	No	No	No	No	No	28	No	No	No	No	No
Australia-VIC594-2020	Australia	Female	31	B.1.1	2020-03-25	No	Yes	No	No	No	No	No	No	No	21	No	No	No	No	No
Australia-VIC595-2020	Australia	Female	74	A.2	2020-03-25	No	No	No	No	No	No	No	No	No	55	No	No	No	No	No
Australia-VIC596-2020	Australia	Male	72	A.2	2020-03-25	No	No	No	No	No	No	No	No	No	36	No	No	No	No	No
Australia-VIC597-2020	Australia	Female	30	B.1.1	2020-03-25	No	Yes	No	No	No	No	No	No	No	6	No	No	No	No	No
Australia-VIC601-2020	Australia	Female	51	A.2	2020-03-26	No	No	No	No	No	No	No	No	No	36	No	No	No	No	No
Australia-VIC60-2020	Australia	Male	42	A.5	2020-03-13	No	No	No	No	No	No	No	No	No	55	No	No	No	No	No
Australia-VIC603-2020	Australia	Male	48	B.1.1	2020-03-26	No	Yes	No	No	No	No	No	No	No	136	No	No	No	No	No
Australia-VIC604-2020	Australia	Female	23	B.1	2020-03-26	No	Yes	No	No	No	No	No	No	No	45	No	No	No	No	No
Australia-VIC605-2020	Australia	Male	56	B.1.31	2020-03-27	Yes	Yes	No	No	No	No	No	No	No	21	No	No	No	No	No
Australia-VIC607-2020	Australia	Female	57	B.1.31	2020-03-27	Yes	Yes	No	No	No	No	No	No	No	55	No	No	No	No	No
Australia-VIC609-2020	Australia	Female	30	B.1	2020-03-27	No	Yes	No	No	No	No	No	No	No	36	No	No	No	No	No
Australia-VIC610-2020	Australia	Male	70	B.1.23	2020-03-26	No	Yes	No	No	No	No	No	No	No	28	No	No	No	No	No
Australia-VIC611-2020	Australia	Female	80	B.1	2020-03-27	No	Yes	No	No	No	No	No	No	No	55	No	No	No	No	No
Australia-VIC61-2020	Australia	Male	45	B.2	2020-03-13	No	No	No	No	No	No	No	No	No	55	No	No	No	No	No
Australia-VIC612-2020	Australia	Female	52	B.1	2020-03-26	No	Yes	No	No	No	No	No	No	No	28	No	No	No	No	No
Australia-VIC613-2020	Australia	Male	40	B.1.1	2020-03-26	No	Yes	No	No	No	No	No	No	No	15	No	No	No	No	No
Australia-VIC614-2020	Australia	Female	60	A.1	2020-03-26	No	No	No	No	No	No	No	No	No	28	No	No	No	No	No
Australia-VIC615-2020	Australia	Female	27	B.4	2020-03-28	No	No	No	No	No	No	No	No	No	21	No	No	No	No	No
Australia-VIC616-2020	Australia	Male	26	B.1.1	2020-03-26	No	Yes	No	No	No	No	No	No	No	28	No	No	No	No	No
Australia-VIC617-2020	Australia	Male	32	B.1	2020-03-26	No	Yes	No	No	No	No	No	No	No	55	No	No	No	No	No
Australia-VIC620-2020	Australia	?	?	B.1.5	2020-03-28	No	Yes	No	No	No	No	No	No	No	36	No	No	No	No	No
Australia-VIC621-2020	Australia	?	?	B.1.5	2020-03-28	No	Yes	No	No	No	No	No	No	No	21	No	No	No	No	No
Australia-VIC62-2020	Australia	Female	32	B.1	2020-03-13	No	Yes	No	No	No	No	No	No	No	45	No	No	No	No	No
Australia-VIC623-2020	Australia	Male	27	A.5	2020-03-28	No	No	No	No	No	No	No	No	No	28	No	No	No	No	No
Australia-VIC624-2020	Australia	Female	51	B.1	2020-03-28	No	Yes	No	No	No	No	No	No	No	15	No	No	No	No	No
Australia-VIC625-2020	Australia	Female	20	B.1	2020-03-28	No	Yes	No	No	No	No	No	No	No	15	No	No	No	No	No
Australia-VIC626-2020	Australia	Male	60	B.4	2020-03-28	No	No	No	No	No	No	No	No	No	15	No	No	No	No	No
Australia-VIC627-2020	Australia	Male	28	B.4	2020-03-29	No	No	No	No	No	No	No	No	No	10	No	No	No	No	No
Australia-VIC628-2020	Australia	Male	21	B.1.23	2020-03-29	No	Yes	No	No	No	No	No	No	No	45	No	No	No	No	No
Australia-VIC629-2020	Australia	Male	43	B.4	2020-03-25	No	No	No	No	No	No	No	No	No	28	No	No	No	No	No
Australia-VIC630-2020	Australia	Male	68	B.4	2020-03-26	No	No	No	No	No	No	No	No	No	91	No	No	No	No	No
Australia-VIC63-2020	Australia	Female	48	B.1	2020-03-13	No	Yes	No	No	No	No	No	No	No	21	No	No	No	No	No
Australia-VIC633-2020	Australia	?	?	B.1.29	2020-03-27	No	Yes	No	No	No	No	No	No	No	28	No	No	No	No	No
Australia-VIC635-2020	Australia	Male	54	B.1	2020-03-28	No	Yes	No	No	No	No	No	No	No	21	No	No	No	No	No
Australia-VIC637-2020	Australia	Male	51	B.1	2020-03-28	No	Yes	No	No	No	No	No	No	No	15	No	No	No	No	No
Australia-VIC639-2020	Australia	Male	57	B.1	2020-03-29	No	Yes	No	No	No	No	No	No	No	36	No	No	No	No	No
Australia-VIC640-2020	Australia	Male	75	B.1	2020-03-27	No	Yes	No	No	No	No	No	No	No	36	No	No	No	No	No
Australia-VIC641-2020	Australia	Female	32	B.1	2020-03-29	No	Yes	No	No	No	No	No	No	No	10	No	No	No	No	No
Australia-VIC64-2020	Australia	?	?	B.1	2020-03-13	No	Yes	No	No	No	No	No	No	No	28	No	No	No	No	No
Australia-VIC642-2020	Australia	Male	23	B.1	2020-03-29	No	Yes	No	No	No	No	No	No	No	28	No	No	No	No	No
Australia-VIC643-2020	Australia	Male	44	B.1	2020-03-28	No	Yes	No	No	No	No	No	No	No	36	No	No	No	No	No
Australia-VIC644-2020	Australia	Female	28	B.1	2020-03-28	No	Yes	No	No	No	No	No	No	No	36	No	No	No	No	No
Australia-VIC645-2020	Australia	Female	64	B.4	2020-03-28	No	No	No	No	No	No	No	No	No	28	No	No	No	No	No
Australia-VIC648-2020	Australia	Male	63	B.1.1	2020-03-28	No	No	No	No	No	No	No	No	No	10	No	No	No	No	No
Australia-VIC649-2020	Australia	Female	74	A.2	2020-03-28	No	No	No	No	No	No	No	No	No	45	No	No	No	No	No
Australia-VIC651-2020	Australia	Female	22	B.1.1	2020-03-28	No	Yes	No	No	No	No	No	No	No	55	No	No	No	No	No
Australia-VIC653-2020	Australia	Female	55	B.1.1	2020-03-28	No	Yes	No	No	No	No	No	No	No	21	No	No	No	No	No
Australia-VIC654-2020	Australia	Female	21	B.1.1	2020-03-28	No	Yes	No	No	No	No	No	No	No	66	No	No	No	No	No
Australia-VIC655-2020	Australia	Female	33	B.1	2020-03-28	No	Yes	No	No	No	No	No	No	No	45	No	No	No	No	No
Australia-VIC656-2020	Australia	Male	81	A.2	2020-03-28	No	No	No	No	No	No	No	No	No	36	No	No	No	No	No
Australia-VIC657-2020	Australia	Male	21	B.1	2020-03-28	No	Yes	No	No	No	No	No	No	No	55	No	No	No	No	No
Australia-VIC658-2020	Australia	Male	21	B.1.1	2020-03-28	No	Yes	No	No	No	No	No	No	No	36	No	No	No	No	No
Australia-VIC659-2020	Australia	Male	45	B.3	2020-03-27	No	No	No	No	No	No	No	No	No	45	No	No	No	No	No
Australia-VIC660-2020	Australia	Female	69	B.6	2020-03-28	No	Yes	No	No	No	No	No	No	No	55	No	No	No	No	No
Australia-VIC661-2020	Australia	Female	30	B.2	2020-03-27	No	No	No	No	No	No	No	No	No	21	No	No	No	No	No
Australia-VIC66-2020	Australia	Male	33	B.4	2020-03-13	No	No	No	No	No	No	No	No	No	28	No	No	No	No	No
Australia-VIC662-2020	Australia	Female	24	A.1	2020-03-27	No	No	No	No	No	No	No	No	No	10	No	No	No	No	No
Australia-VIC663-2020	Australia	Male	77	B.9	2020-03-28	No	No	No	No	No	No	No	No	No	15	No	No	No	No	No
Australia-VIC664-2020	Australia	Female	35	B.1.1	2020-03-27	No	Yes	No	No	No	No	No	No	No	21	No	No	No	No	No
Australia-VIC665-2020	Australia	Female	20	B.1	2020-03-27	No	Yes	No	No	No	No	No	No	No	10	No	No	No	No	No
Australia-VIC666-2020	Australia	Male	25	B.1	2020-03-27	No	Yes	No	No	No	No	No	No	No	45	No	No	No	No	No
Australia-VIC667-2020	Australia	Male	28	B.3	2020-03-27	No	No	No	No	No	No	No	No	No	15	No	No	No	No	No
Australia-VIC668-2020	Australia	Male	25	B.2	2020-03-27	No	No	No	No	No	No	No	No	No	45	No	No	No	No	No
Australia-VIC669-2020	Australia	Female	48	A.3	2020-03-27	No	No	No	No	No	No	No	No	No	28	No	No	No	No	No
Australia-VIC670-2020	Australia	Female	73	B.1	2020-03-27	No	Yes	No	No	No	No	No	No	No	21	No	No	No	No	No
Australia-VIC671-2020	Australia	Female	74	A.2	2020-03-27	No	No	No	No	No	No	No	No	No	10	No	No	No	No	No
Australia-VIC672-2020	Australia	Male	54	B.1.1	2020-03-27	No	Yes	No	No	No	No	No	No	No	21	No	No	No	No	No
Australia-VIC673-2020	Australia	Male	61	B.1	2020-03-26	Yes	Yes	No	No	No	No	No	No	No	78	No	No	No	No	No
Australia-VIC674-2020	Australia	Female	31	B.1.1	2020-03-27	No	Yes	No	No	No	No	No	No	No	21	No	No	No	No	No
Australia-VIC676-2020	Australia	Male	55	A.2	2020-03-27	No	No	No	No	No	No	No	No	No	66	No	No	No	No	No
Australia-VIC677-2020	Australia	Female	49	B.1	2020-03-27	No	Yes	No	No	No	No	No	No	No	55	No	No	No	No	No
Australia-VIC678-2020	Australia	Male	75	B.6	2020-03-27	No	Yes	No	No	No	No	No	No	No	21	No	No	No	No	No
Australia-VIC679-2020	Australia	Male	77	B.9	2020-03-27	No	No	No	No	No	No	No	No	No	28	No	No	No	No	No
Australia-VIC681-2020	Australia	Male	68	B.4	2020-03-27	No	No	No	No	No	No	No	No	No	45	No	No	No	No	No
Australia-VIC68-2020	Australia	Male	65	A.1	2020-03-13	No	No	No	No	No	No	No	No	No	36	No	No	No	No	No
Australia-VIC683-2020	Australia	Female	23	B.4	2020-03-29	No	No	No	No	No	No	No	No	No	15	No	No	No	No	No
Australia-VIC684-2020	Australia	Male	21	B.1	2020-03-29	No	Yes	No	No	No	No	No	No	No	10	No	No	No	No	No
Australia-VIC687-2020	Australia	Male	86	A.1	2020-03-29	No	No	No	No	No	No	No	No	No	28	No	No	No	No	No
Australia-VIC689-2020	Australia	Male	47	B.1	2020-03-29	No	Yes	No	No	No	No	No	No	No	21	No	No	No	No	No
Australia-VIC691-2020	Australia	Male	47	B.1	2020-03-27	No	Yes	No	No	No	No	No	No	No	21	No	No	No	No	No
Australia-VIC69-2020	Australia	Female	62	A.1	2020-03-13	No	No	No	No	No	No	No	No	No	66	No	No	No	No	No
Australia-VIC692-2020	Australia	Male	55	B.1	2020-03-27	No	Yes	No	No	No	No	No	No	No	21	No	No	No	No	No
Australia-VIC693-2020	Australia	Female	39	B.1.1.1	2020-03-27	Yes	Yes	No	No	Pocket	No	No	No	No	21	Yes	No	No	No	No
Australia-VIC694-2020	Australia	Female	29	B.1.5	2020-03-28	No	Yes	No	No	No	No	No	No	No	28	No	No	No	No	No
Australia-VIC695-2020	Australia	Female	20	B.1	2020-03-28	No	Yes	No	No	No	No	No	No	No	55	No	No	No	No	No
Australia-VIC696-2020	Australia	Male	26	B.1.1	2020-03-28	No	Yes	No	No	No	No	No	No	No	120	No	No	No	No	No
Australia-VIC697-2020	Australia	Male	21	B.2.1	2020-03-28	Yes	No	No	No	No	No	No	No	No	66	No	No	No	No	No
Australia-VIC700-2020	Australia	Male	73	B.1	2020-03-27	No	Yes	No	No	No	No	No	No	No	45	No	No	No	No	No
Australia-VIC701-2020	Australia	Female	36	A.1	2020-03-21	No	No	No	No	No	No	No	No	No	36	No	No	No	No	No
Australia-VIC70-2020	Australia	Male	48	B.2	2020-03-13	No	No	No	No	No	No	No	No	No	36	No	No	No	No	No
Australia-VIC704-2020	Australia	Female	45	B.1	2020-03-26	No	Yes	No	No	No	No	No	No	No	55	No	No	No	No	No
Australia-VIC705-2020	Australia	Female	21	B.1.1	2020-03-30	No	Yes	No	No	No	No	No	No	No	10	No	No	No	No	No
Australia-VIC706-2020	Australia	Female	25	B.1	2020-03-30	No	Yes	No	No	No	No	No	No	No	28	No	No	No	No	No
Australia-VIC707-2020	Australia	Female	49	B.1	2020-03-29	No	Yes	No	No	No	No	No	No	No	55	No	No	No	No	No
Australia-VIC708-2020	Australia	Male	86	B.1	2020-03-29	No	Yes	No	No	No	No	No	No	No	36	No	No	No	No	No
Australia-VIC709-2020	Australia	Male	63	B.9	2020-03-29	No	No	No	No	No	No	No	No	No	45	No	No	No	No	No
Australia-VIC710-2020	Australia	Female	61	B.9	2020-03-29	No	No	No	No	No	No	No	No	No	21	No	No	No	No	No
Australia-VIC711-2020	Australia	Female	25	A.3	2020-03-29	No	No	No	No	No	No	No	No	No	36	No	No	No	No	No
Australia-VIC713-2020	Australia	Male	44	B.1	2020-03-29	No	Yes	No	No	No	No	No	No	No	10	No	No	No	No	No
Australia-VIC716-2020	Australia	Male	27	B.2	2020-03-27	No	No	No	No	No	No	No	No	No	15	No	No	No	No	No
Australia-VIC718-2020	Australia	Male	64	B.1.23	2020-03-27	No	Yes	No	No	No	No	No	No	No	10	No	No	No	No	No
Australia-VIC720-2020	Australia	Male	20	B.1.1	2020-03-28	No	Yes	No	No	No	No	No	No	No	78	No	No	No	No	No
Australia-VIC721-2020	Australia	Male	26	A.1	2020-03-27	No	No	No	No	No	No	No	No	No	21	No	No	No	No	No
Australia-VIC722-2020	Australia	Female	30	B.1.1	2020-03-29	No	Yes	No	No	No	No	No	No	No	55	No	No	No	No	No
Australia-VIC725-2020	Australia	Female	34	B.1	2020-03-28	No	Yes	No	No	No	No	No	No	No	28	No	No	No	No	No
Australia-VIC727-2020	Australia	Male	65	B.3	2020-03-29	No	No	No	No	No	No	No	No	No	45	No	No	No	No	No
Australia-VIC729-2020	Australia	Female	25	B.1.23	2020-03-29	No	Yes	No	No	No	No	No	No	No	36	No	No	No	No	No
Australia-VIC730-2020	Australia	Male	56	B.1.1	2020-03-30	No	Yes	No	No	No	No	No	No	No	45	No	No	No	No	No
Australia-VIC731-2020	Australia	Male	31	B.1.1	2020-03-30	No	Yes	No	No	No	No	No	No	No	55	No	No	No	No	No
Australia-VIC732-2020	Australia	Female	49	B.1	2020-03-30	No	Yes	No	No	No	No	No	No	No	28	No	No	No	No	No
Australia-VIC733-2020	Australia	Male	18	A.1	2020-03-30	No	No	No	No	No	No	No	No	No	36	No	No	No	No	No
Australia-VIC734-2020	Australia	Female	21	A.1	2020-03-30	No	No	No	No	No	No	No	No	No	45	No	No	No	No	No
Australia-VIC735-2020	Australia	Male	53	B.1.23	2020-03-30	No	Yes	No	No	No	No	No	No	No	45	No	No	No	No	No
Australia-VIC736-2020	Australia	Female	82	A.1	2020-03-30	No	No	No	No	No	No	No	No	No	28	No	No	No	No	No
Australia-VIC737-2020	Australia	Female	23	B.1.23	2020-03-30	No	Yes	No	No	No	No	No	No	No	28	No	No	No	No	No
Australia-VIC738-2020	Australia	Female	51	B.1.23	2020-03-30	No	Yes	No	No	No	No	No	No	No	21	No	No	No	No	No
Australia-VIC739-2020	Australia	Female	29	B.1	2020-03-30	No	Yes	No	No	No	No	No	No	No	21	No	No	No	No	No
Australia-VIC742-2020	Australia	Male	63	B.1.1	2020-03-29	No	Yes	No	No	No	No	No	No	No	21	No	No	No	No	No
Australia-VIC743-2020	Australia	Male	20	B.1	2020-03-29	No	Yes	No	No	No	No	No	No	No	21	No	No	No	No	No
Australia-VIC744-2020	Australia	?	?	B.1.1	2020-03-29	No	Yes	No	No	No	No	No	No	No	21	No	No	No	No	No
Australia-VIC745-2020	Australia	Male	47	B.1.1	2020-03-29	No	Yes	No	No	No	No	No	No	No	28	No	No	No	No	No
Australia-VIC746-2020	Australia	Female	71	A.3	2020-03-29	No	No	No	No	No	No	No	No	No	36	No	No	No	No	No
Australia-VIC747-2020	Australia	Female	32	B.4	2020-03-31	Yes	No	No	No	No	No	No	No	No	28	No	No	No	No	No
Australia-VIC748-2020	Australia	Male	74	B.1.1	2020-03-30	Yes	Yes	No	No	No	No	No	No	No	45	No	No	No	No	No
Australia-VIC751-2020	Australia	Female	59	B.2.4	2020-03-30	No	Yes	No	No	No	No	No	No	No	45	No	No	No	No	No
Australia-VIC75-2020	Australia	Female	40	B.1	2020-03-14	No	Yes	No	No	No	No	No	No	No	78	No	No	No	No	No
Australia-VIC752-2020	Australia	Male	48	B.4	2020-03-30	No	No	No	No	No	No	No	No	No	45	No	No	No	No	No
Australia-VIC753-2020	Australia	Female	58	B.2.4	2020-03-30	No	Yes	No	No	No	No	No	No	No	36	No	No	No	No	No
Australia-VIC754-2020	Australia	Male	66	B.1.1	2020-03-30	No	Yes	No	No	No	No	No	No	No	15	No	No	No	No	No
Australia-VIC755-2020	Australia	Male	66	B.1	2020-03-30	No	Yes	No	No	No	No	No	No	No	21	No	No	No	No	No
Australia-VIC757-2020	Australia	Female	43	B.1	2020-03-31	No	Yes	No	No	No	No	No	No	No	45	No	No	No	No	No
Australia-VIC759-2020	Australia	Female	22	B.4	2020-03-30	No	No	No	No	No	No	No	No	No	45	No	No	No	No	No
Australia-VIC760-2020	Australia	Male	67	B.1	2020-03-29	No	Yes	No	No	No	No	No	No	No	36	No	No	No	No	No
Australia-VIC76-2020	Australia	Female	54	A.3	2020-03-14	No	No	No	No	No	No	No	No	No	36	No	No	No	No	No
Australia-VIC762-2020	Australia	Female	22	B.1	2020-03-29	No	Yes	No	No	No	No	No	No	No	78	No	No	No	No	No
Australia-VIC763-2020	Australia	Male	36	A.2	2020-03-30	No	No	No	No	No	No	No	No	No	28	No	No	No	No	No
Australia-VIC764-2020	Australia	Male	30	B.1.1	2020-03-29	No	Yes	No	No	No	No	No	No	No	66	No	No	No	No	No
Australia-VIC765-2020	Australia	Female	25	B.1	2020-03-29	No	Yes	No	No	No	No	No	No	No	15	No	No	No	No	No
Australia-VIC766-2020	Australia	Male	22	B.3	2020-03-18	No	No	No	No	No	No	No	No	No	21	No	No	No	No	No
Australia-VIC767-2020	Australia	Male	66	B.6	2020-03-20	No	Yes	No	No	No	No	No	No	No	36	No	No	No	No	No
Australia-VIC768-2020	Australia	Female	58	B.6	2020-03-20	No	Yes	No	No	No	No	No	No	No	28	No	No	No	No	No
Australia-VIC769-2020	Australia	Female	71	A.2	2020-03-20	No	No	No	No	No	No	No	No	No	45	No	No	No	No	No
Australia-VIC770-2020	Australia	?	?	B.6	2020-03-18	No	Yes	No	No	No	No	No	No	No	28	No	No	No	No	No
Australia-VIC771-2020	Australia	Male	39	B.4	2020-03-18	No	No	No	No	No	No	No	No	No	15	No	No	No	No	No
Australia-VIC77-2020	Australia	Male	61	A.3	2020-03-14	No	No	No	No	No	No	No	No	No	15	No	No	No	No	No
Australia-VIC772-2020	Australia	Female	52	B.6	2020-03-20	No	Yes	No	No	No	No	No	No	No	45	No	No	No	No	No
Australia-VIC773-2020	Australia	Female	53	B.6	2020-03-20	No	Yes	No	No	No	No	No	No	No	66	No	No	No	No	No
Australia-VIC774-2020	Australia	Male	25	B.1.23	2020-03-18	No	Yes	No	No	No	No	No	No	No	15	No	No	No	No	No
Australia-VIC776-2020	Australia	Male	45	B.1	2020-03-30	Yes	Yes	No	No	No	No	No	No	No	10	No	No	No	No	No
Australia-VIC777-2020	Australia	Male	39	A.2	2020-03-30	No	No	No	No	No	No	No	No	No	15	No	No	No	No	No
Australia-VIC778-2020	Australia	Female	21	B.2	2020-03-31	No	No	No	No	No	No	No	No	No	15	No	No	No	No	No
Australia-VIC779-2020	Australia	Male	29	B.9	2020-03-30	No	No	No	No	No	No	No	No	No	21	No	No	No	No	No
Australia-VIC780-2020	Australia	Male	59	B.1.1	2020-03-30	No	Yes	No	No	No	No	No	No	No	21	No	No	No	No	No
Australia-VIC781-2020	Australia	Female	24	B.1.23	2020-03-30	No	Yes	No	No	No	No	No	No	No	91	No	No	No	No	No
Australia-VIC782-2020	Australia	Female	55	B.1	2020-03-30	No	Yes	No	No	No	No	No	No	No	15	No	No	No	No	No
Australia-VIC783-2020	Australia	Female	27	B.1.23	2020-03-30	No	Yes	No	No	No	No	No	No	No	36	No	No	No	No	No
Australia-VIC784-2020	Australia	Female	26	A.1.3	2020-03-30	No	No	No	No	No	No	No	No	No	36	No	No	No	No	No
Australia-VIC785-2020	Australia	Female	62	B.1.23	2020-03-30	No	Yes	No	No	No	No	No	No	No	36	No	No	No	No	No
Australia-VIC786-2020	Australia	Female	21	B.1	2020-03-30	No	Yes	No	No	No	No	No	No	No	21	No	No	No	No	No
Australia-VIC787-2020	Australia	Male	62	B.1.23	2020-03-30	No	Yes	No	No	No	No	No	No	No	36	No	No	No	No	No
Australia-VIC788-2020	Australia	Female	50	B.2.1	2020-03-31	No	No	No	No	No	No	No	No	No	45	No	No	No	No	No
Australia-VIC789-2020	Australia	Female	60	B.1.22	2020-03-31	No	Yes	No	No	No	No	No	No	No	28	No	No	No	No	No
Australia-VIC790-2020	Australia	Male	68	B.1.22	2020-03-31	No	Yes	No	No	No	No	No	No	No	36	No	No	No	No	No
Australia-VIC791-2020	Australia	?	?	A.2	2020-03-31	No	No	No	No	No	No	No	No	No	55	No	No	No	No	No
Australia-VIC79-2020	Australia	Male	37	B.2.1	2020-03-14	No	No	No	No	No	No	No	No	No	36	No	No	No	No	No
Australia-VIC792-2020	Australia	Male	35	A.2	2020-03-31	No	No	No	No	No	No	No	No	No	55	No	No	No	No	No
Australia-VIC793-2020	Australia	Male	19	B.1.23	2020-03-31	No	Yes	No	No	No	No	No	No	No	15	No	No	No	No	No
Australia-VIC794-2020	Australia	Male	77	B.1.23	2020-03-31	No	Yes	No	No	No	No	No	No	No	45	No	No	No	No	No
Australia-VIC796-2020	Australia	Female	50	B.1.23	2020-03-31	No	Yes	No	No	No	No	No	No	No	45	No	No	No	No	No
Australia-VIC797-2020	Australia	Female	63	B.1.23	2020-04-01	No	Yes	No	No	No	No	No	No	No	45	No	No	No	No	No
Australia-VIC798-2020	Australia	Male	34	B.1	2020-04-01	No	Yes	No	No	No	No	No	No	No	45	No	No	No	No	No
Australia-VIC799-2020	Australia	Male	30	B.1	2020-04-01	No	Yes	No	No	No	No	No	No	No	36	No	No	No	No	No
Australia-VIC800-2020	Australia	Male	55	B.1.23	2020-04-01	No	Yes	No	No	No	No	No	No	No	21	No	No	No	No	No
Australia-VIC801-2020	Australia	Female	34	B.1.23	2020-04-01	No	Yes	No	No	No	No	No	No	No	21	No	No	No	No	No
Australia-VIC80-2020	Australia	Female	32	B.2.1	2020-03-14	No	No	No	No	No	No	No	No	No	28	No	No	No	No	No
Australia-VIC802-2020	Australia	Male	55	B.1.23	2020-04-01	No	Yes	No	No	No	No	No	No	No	45	No	No	No	No	No
Australia-VIC803-2020	Australia	Male	61	B.1.23	2020-04-01	No	Yes	No	No	No	No	No	No	No	15	No	No	No	No	No
Australia-VIC804-2020	Australia	Male	67	B.1.23	2020-04-01	No	Yes	No	No	No	No	No	No	No	55	No	No	No	No	No
Australia-VIC805-2020	Australia	Male	33	B.1	2020-03-16	No	Yes	No	No	No	No	No	No	No	45	No	No	No	No	No
Australia-VIC806-2020	Australia	Female	23	B.1.1.1	2020-03-23	Yes	Yes	No	No	Pocket	No	No	No	No	36	Yes	No	No	No	No
Australia-VIC807-2020	Australia	Female	48	B.1.13	2020-03-24	No	Yes	No	No	No	No	No	No	No	36	No	No	No	No	No
Australia-VIC808-2020	Australia	Male	29	B.2.4	2020-03-28	No	Yes	No	No	No	No	No	No	No	28	No	No	No	No	No
Australia-VIC809-2020	Australia	Female	48	B.1.1	2020-03-28	No	Yes	No	No	No	No	No	No	No	28	No	No	No	No	No
Australia-VIC810-2020	Australia	Female	18	A.1.3	2020-04-01	No	No	No	No	No	No	No	No	No	105	No	No	No	No	No
Australia-VIC81-2020	Australia	Female	39	B.2.1	2020-03-14	No	No	No	No	No	No	No	No	No	55	No	No	No	No	No
Australia-VIC812-2020	Australia	Male	34	B.4	2020-04-02	No	No	No	No	No	No	No	No	No	66	No	No	No	No	No
Australia-VIC813-2020	Australia	Male	33	B.4	2020-04-02	No	No	No	No	No	No	No	No	No	45	No	No	No	No	No
Australia-VIC814-2020	Australia	Female	50	B.1.1	2020-04-02	No	Yes	No	No	No	No	No	No	No	15	No	No	No	No	No
Australia-VIC815-2020	Australia	Female	48	B.1.13	2020-04-02	No	Yes	No	No	No	No	No	No	No	28	No	No	No	No	No
Australia-VIC816-2020	Australia	?	?	B.1	2020-04-03	No	Yes	No	No	No	No	No	No	No	36	No	No	No	No	No
Australia-VIC818-2020	Australia	Male	21	B.1.22	2020-04-03	No	Yes	No	No	No	No	No	No	No	78	No	No	No	No	No
Australia-VIC819-2020	Australia	Male	49	B.6	2020-04-03	No	Yes	No	No	No	No	No	No	No	78	No	No	No	No	No
Australia-VIC821-2020	Australia	Male	41	B.1	2020-04-03	No	Yes	No	No	No	No	No	No	No	66	No	No	No	No	No
Australia-VIC82-2020	Australia	Male	43	B.2.1	2020-03-14	No	No	No	No	No	No	No	No	No	36	No	No	No	No	No
Australia-VIC823-2020	Australia	Male	48	B.1	2020-04-03	Yes	Yes	No	No	No	No	No	No	No	55	No	No	No	No	No
Australia-VIC824-2020	Australia	Male	20	B.1	2020-04-03	Yes	Yes	No	No	No	No	No	No	No	45	No	No	No	No	No
Australia-VIC828-2020	Australia	Female	18	B.1.1	2020-04-03	Yes	Yes	No	No	No	No	No	No	No	21	No	No	No	No	No
Australia-VIC829-2020	Australia	Female	35	B.1	2020-04-04	No	Yes	No	No	No	No	No	No	No	10	No	No	No	No	No
Australia-VIC83-2020	Australia	Male	42	B.2	2020-03-14	No	No	No	No	No	No	No	No	No	45	No	No	No	No	No
Australia-VIC834-2020	Australia	Female	27	B.1.11	2020-04-04	No	Yes	No	No	No	No	No	No	No	36	No	No	No	No	No
Australia-VIC837-2020	Australia	Female	34	B.1.22	2020-04-04	No	Yes	No	No	No	No	No	No	No	78	No	No	No	No	No
Australia-VIC84-2020	Australia	Male	42	B.2.2	2020-03-14	No	No	No	No	No	No	No	No	No	15	No	No	No	No	No
Australia-VIC842-2020	Australia	Female	39	B.1	2020-04-04	No	Yes	No	No	No	No	No	No	No	15	No	No	No	No	No
Australia-VIC844-2020	Australia	Female	49	B.1	2020-04-04	No	Yes	No	No	No	No	No	No	No	21	No	No	No	No	No
Australia-VIC845-2020	Australia	Male	42	B.1.22	2020-04-04	No	Yes	No	No	No	No	No	No	No	55	No	No	No	No	No
Australia-VIC846-2020	Australia	Male	35	B.4	2020-04-04	No	No	No	No	No	No	No	No	No	28	No	No	No	No	No
Australia-VIC848-2020	Australia	Male	34	B.1	2020-04-04	No	Yes	No	No	No	No	No	No	No	55	No	No	No	No	No
Australia-VIC849-2020	Australia	Female	51	B.1	2020-04-04	No	Yes	No	No	No	No	No	No	No	28	No	No	No	No	No
Australia-VIC850-2020	Australia	Male	53	B.1.1	2020-04-04	No	Yes	No	No	No	No	No	No	No	66	No	No	No	No	No
Australia-VIC851-2020	Australia	Female	19	B.1.1	2020-04-04	No	Yes	No	No	No	No	No	No	No	45	No	No	No	No	No
Australia-VIC85-2020	Australia	Male	26	A.3	2020-03-15	No	No	No	No	No	No	No	No	No	28	No	No	No	No	No
Australia-VIC852-2020	Australia	Male	27	B.1.1	2020-04-04	No	Yes	No	No	No	No	No	No	No	28	No	No	No	No	No
Australia-VIC854-2020	Australia	Male	49	B.4	2020-04-04	No	No	No	No	No	No	No	No	No	66	No	No	No	No	No
Australia-VIC856-2020	Australia	Female	53	B.1	2020-04-04	No	Yes	No	No	No	No	No	No	No	28	No	No	No	No	No
Australia-VIC857-2020	Australia	Male	49	B.1	2020-04-05	No	Yes	No	No	No	No	No	No	No	36	No	No	No	No	No
Australia-VIC858-2020	Australia	Male	46	B.1.1	2020-04-05	No	Yes	No	No	No	No	No	No	No	28	No	No	No	No	No
Australia-VIC86-2020	Australia	Female	25	A.3	2020-03-15	No	No	No	No	No	No	No	No	No	45	No	No	No	No	No
Australia-VIC864-2020	Australia	?	?	B.1	2020-04-05	No	Yes	No	No	No	No	No	No	No	55	No	No	No	No	No
Australia-VIC865-2020	Australia	?	?	B.1	2020-04-05	No	Yes	No	No	No	No	No	No	No	28	No	No	No	No	No
Australia-VIC868-2020	Australia	Male	24	B.1	2020-04-05	No	Yes	No	No	No	No	No	No	No	36	No	No	No	No	No
Australia-VIC870-2020	Australia	Male	60	B.1	2020-04-05	No	Yes	No	No	No	No	No	No	No	66	No	No	No	No	No
Australia-VIC87-2020	Australia	Male	48	B.2.1	2020-03-15	No	No	No	No	No	No	No	No	No	78	No	No	No	No	No
Australia-VIC872-2020	Australia	Female	31	B.9	2020-04-05	No	No	No	No	No	No	No	No	No	190	No	No	No	No	No
Australia-VIC873-2020	Australia	Male	44	B.1	2020-04-05	No	Yes	No	No	No	No	No	No	No	55	No	No	No	No	No
Australia-VIC874-2020	Australia	Male	56	B.1	2020-04-05	No	Yes	No	No	No	No	No	No	No	21	No	No	No	No	No
Australia-VIC877-2020	Australia	Female	26	B.1	2020-04-05	Yes	Yes	No	No	No	No	No	No	No	10	No	No	No	No	No
Australia-VIC879-2020	Australia	Male	71	B.4	2020-04-06	No	No	No	No	No	No	No	No	No	45	No	No	No	No	No
Australia-VIC880-2020	Australia	?	?	B.1	2020-04-06	No	Yes	No	No	No	No	No	No	No	21	No	No	No	No	No
Australia-VIC881-2020	Australia	Male	46	B.1.1	2020-04-06	No	Yes	No	No	No	No	No	No	No	36	No	No	No	No	No
Australia-VIC88-2020	Australia	Female	50	B.2.1	2020-03-15	No	No	No	No	No	No	No	No	No	153	No	No	No	No	No
Australia-VIC883-2020	Australia	Male	65	B.1	2020-04-06	No	Yes	No	No	No	No	No	No	No	45	No	No	No	No	No
Australia-VIC884-2020	Australia	Male	28	B.1	2020-04-06	No	Yes	No	No	No	No	No	No	No	21	No	No	No	No	No
Australia-VIC885-2020	Australia	Male	57	B.1	2020-04-06	No	Yes	No	No	No	No	No	No	No	780	No	No	No	No	No
Australia-VIC886-2020	Australia	Female	71	A.3	2020-04-06	No	No	No	No	No	No	No	No	No	45	No	No	No	No	No
Australia-VIC887-2020	Australia	Male	76	B.2.4	2020-04-06	No	Yes	No	No	No	No	No	No	No	45	No	No	No	No	No
Australia-VIC888-2020	Australia	Female	51	B.1	2020-04-06	No	Yes	No	No	No	No	No	No	No	10	No	No	No	No	No
Australia-VIC890-2020	Australia	Male	75	A.2	2020-04-06	No	No	No	No	No	No	No	No	No	28	No	No	No	No	No
Australia-VIC891-2020	Australia	Male	26	B.1	2020-04-06	No	No	No	No	No	No	No	No	No	78	No	No	No	No	No
Australia-VIC89-2020	Australia	Male	51	B.1	2020-03-15	No	Yes	No	No	No	No	No	No	No	66	No	No	No	No	No
Australia-VIC892-2020	Australia	Male	72	A.2	2020-04-06	No	No	No	No	No	No	No	No	No	36	No	No	No	No	No
Australia-VIC893-2020	Australia	Male	75	B.1	2020-04-06	No	Yes	No	No	No	No	No	No	No	28	No	No	No	No	No
Australia-VIC894-2020	Australia	Male	32	B.4	2020-04-06	No	No	No	No	No	No	No	No	No	55	No	No	No	No	No
Australia-VIC895-2020	Australia	Male	28	B.4	2020-04-06	No	No	No	No	No	No	No	No	No	36	No	No	No	No	No
Australia-VIC898-2020	Australia	Male	55	B.1.23	2020-04-08	No	Yes	No	No	No	No	No	No	No	55	No	No	No	No	No
Australia-VIC899-2020	Australia	Male	29	B.9	2020-04-08	No	No	No	No	No	No	No	No	No	21	No	No	No	No	No
Australia-VIC90-2020	Australia	Male	31	B.1.1	2020-03-15	No	Yes	No	No	No	No	No	No	No	28	No	No	No	No	No
Australia-VIC908-2020	Australia	Male	24	B.1.1	2020-03-23	No	Yes	No	No	No	No	No	No	No	21	No	No	No	No	No
Australia-VIC91-2020	Australia	Male	52	B.1	2020-03-15	No	Yes	No	No	No	No	No	No	No	36	No	No	No	No	No
Australia-VIC912-2020	Australia	Female	67	B.1.23	2020-03-24	No	Yes	No	No	No	No	No	No	No	36	No	No	No	No	No
Australia-VIC913-2020	Australia	Male	59	B.6	2020-03-24	No	Yes	No	No	No	No	No	No	No	36	No	No	No	No	No
Australia-VIC916-2020	Australia	Female	22	B.1	2020-03-26	No	Yes	No	No	No	No	No	No	No	66	No	No	No	No	No
Australia-VIC918-2020	Australia	Female	30	B.1	2020-03-27	No	Yes	No	No	No	No	No	No	No	21	No	No	No	No	No
Australia-VIC920-2020	Australia	Male	52	B.1	2020-03-27	No	Yes	No	No	No	No	No	No	No	28	No	No	No	No	No
Australia-VIC927-2020	Australia	Male	30	B.1	2020-03-30	No	Yes	No	No	No	No	No	No	No	91	No	No	No	No	No
Australia-VIC928-2020	Australia	Female	24	B.1	2020-03-30	No	Yes	No	No	No	No	No	No	No	28	No	No	No	No	No
Australia-VIC929-2020	Australia	Female	61	B.1	2020-03-30	No	Yes	No	No	No	No	No	No	No	28	No	No	No	No	No
Australia-VIC930-2020	Australia	Female	28	B.1	2020-03-30	No	Yes	No	No	No	No	No	No	No	10	No	No	No	No	No
Australia-VIC931-2020	Australia	Male	34	B.1.1.1	2020-03-30	Yes	Yes	No	No	Pocket	No	No	No	No	36	Yes	No	No	No	No
Australia-VIC93-2020	Australia	Female	30	B.3	2020-03-15	No	No	No	No	No	No	No	No	No	36	No	No	No	No	No
Australia-VIC932-2020	Australia	Female	53	B.1	2020-03-31	No	Yes	No	No	No	No	No	No	No	15	No	No	No	No	No
Australia-VIC935-2020	Australia	Female	36	B.6	2020-03-25	No	Yes	No	No	No	No	No	No	No	15	No	No	No	No	No
Australia-VIC936-2020	Australia	Male	28	B.1.1	2020-03-25	No	Yes	No	No	No	No	No	No	No	21	No	No	No	No	No
Australia-VIC938-2020	Australia	Male	47	B.1.23	2020-03-25	No	Yes	No	No	No	No	No	No	No	55	No	No	No	No	No
Australia-VIC94-2020	Australia	Female	57	A.1	2020-03-16	No	No	No	No	No	No	No	No	No	45	No	No	No	No	No
Australia-VIC942-2020	Australia	Female	58	B.1	2020-03-26	No	Yes	No	No	No	No	No	No	No	28	No	No	No	No	No
Australia-VIC944-2020	Australia	Female	30	B.1	2020-03-26	No	Yes	No	No	No	No	No	No	No	55	No	No	No	No	No
Australia-VIC946-2020	Australia	Male	23	B.1	2020-03-26	No	Yes	No	No	No	No	No	No	No	28	No	No	No	No	No
Australia-VIC947-2020	Australia	Male	62	B.1	2020-03-26	No	Yes	No	No	No	No	No	No	No	21	No	No	No	No	No
Australia-VIC948-2020	Australia	Female	57	B.1.1	2020-03-26	No	Yes	No	No	No	No	No	No	No	45	No	No	No	No	No
Australia-VIC949-2020	Australia	Female	41	B.1	2020-03-26	No	Yes	No	No	No	No	No	No	No	78	No	No	No	No	No
Australia-VIC951-2020	Australia	Female	30	B.2.1	2020-03-26	No	Yes	No	No	No	No	No	No	No	45	No	No	No	No	No
Australia-VIC95-2020	Australia	Male	22	B.1	2020-03-16	No	Yes	No	No	No	No	No	No	No	171	No	No	No	No	No
Australia-VIC953-2020	Australia	Male	23	A.1.3	2020-03-26	No	No	No	No	No	No	No	No	No	28	No	No	No	No	No
Australia-VIC955-2020	Australia	Female	70	B.1.1	2020-03-26	No	Yes	No	No	No	No	No	No	No	91	No	No	No	No	No
Australia-VIC956-2020	Australia	Female	41	B.1.1.10	2020-03-27	No	Yes	No	No	No	No	No	No	No	28	No	No	No	No	No
Australia-VIC957-2020	Australia	Male	74	B.1.1	2020-03-27	No	Yes	No	No	No	No	No	No	No	45	No	No	No	No	No
Australia-VIC959-2020	Australia	Female	51	B.1	2020-03-27	No	Yes	No	No	No	No	No	No	No	28	No	No	No	No	No
Australia-VIC960-2020	Australia	Male	45	B.1	2020-03-27	No	Yes	No	No	No	No	No	No	No	91	No	No	No	No	No
Australia-VIC961-2020	Australia	Female	40	B.6	2020-03-27	No	Yes	No	No	No	No	No	No	No	78	No	No	No	No	No
Australia-VIC962-2020	Australia	Female	21	B.1	2020-03-27	No	Yes	No	No	No	No	No	No	No	55	No	No	No	No	No
Australia-VIC964-2020	Australia	Female	54	B.1.23	2020-03-27	No	Yes	No	No	No	No	No	No	No	45	No	No	No	No	No
Australia-VIC965-2020	Australia	Male	41	B.1	2020-03-27	No	Yes	No	No	No	No	No	No	No	120	No	No	No	No	No
Australia-VIC966-2020	Australia	Male	61	B.2.4	2020-03-27	No	Yes	No	No	No	No	No	No	No	45	No	No	No	No	No
Australia-VIC967-2020	Australia	Male	20	B.1	2020-03-27	No	Yes	No	No	No	No	No	No	No	136	No	No	No	No	No
Australia-VIC968-2020	Australia	Female	32	B.2.4	2020-03-27	No	Yes	No	No	No	No	No	No	No	45	No	No	No	No	No
Australia-VIC969-2020	Australia	Female	32	B.1	2020-03-27	No	Yes	No	No	No	No	No	No	No	153	No	No	No	No	No
Australia-VIC970-2020	Australia	Female	63	B.2.6	2020-03-27	No	Yes	No	No	No	No	No	No	No	66	No	No	No	No	No
Australia-VIC971-2020	Australia	Male	28	B.1	2020-03-27	No	Yes	No	No	No	No	No	No	No	45	No	No	No	No	No
Australia-VIC97-2020	Australia	Female	30	B.4	2020-03-16	No	No	No	No	No	No	No	No	No	66	No	No	No	No	No
Australia-VIC973-2020	Australia	Female	25	B.1	2020-03-28	No	Yes	No	No	No	No	No	No	No	253	No	No	No	No	No
Australia-VIC974-2020	Australia	?	?	B.1.23	2020-03-28	No	Yes	No	No	No	No	No	No	No	15	No	No	No	No	No
Australia-VIC975-2020	Australia	Male	20	B.1.23	2020-03-28	No	Yes	No	No	No	No	No	No	No	105	No	No	No	No	No
Australia-VIC978-2020	Australia	Female	35	A.2	2020-03-29	No	No	No	No	No	No	No	No	No	15	No	No	No	No	No
Australia-VIC98-2020	Australia	Male	40	B.1	2020-03-16	No	Yes	No	No	No	No	No	No	No	210	No	No	No	No	No
Australia-VIC983-2020	Australia	Female	93	B.1.23	2020-03-30	No	Yes	No	No	No	No	No	No	No	28	No	No	No	No	No
Australia-VIC984-2020	Australia	Female	64	B.1	2020-03-30	No	Yes	No	No	No	No	No	No	No	45	No	No	No	No	No
Australia-VIC985-2020	Australia	Female	61	B.1	2020-03-30	No	Yes	No	No	No	No	No	No	No	55	No	No	No	No	No
Australia-VIC986-2020	Australia	Male	28	B.2	2020-03-30	No	No	No	No	No	No	No	No	No	21	No	No	No	No	No
Australia-VIC987-2020	Australia	Female	65	B.1	2020-03-30	No	Yes	No	No	No	No	No	No	No	21	No	No	No	No	No
Australia-VIC988-2020	Australia	Male	27	B.1.11	2020-03-31	No	Yes	No	No	No	No	No	No	No	36	No	No	No	No	No
Australia-VIC989-2020	Australia	Male	65	B.1.23	2020-03-31	No	Yes	No	No	No	No	No	No	No	28	No	No	No	No	No
Australia-VIC990-2020	Australia	Female	53	B.1	2020-03-31	No	Yes	No	No	No	No	No	No	No	91	No	No	No	No	No
Australia-VIC991-2020	Australia	Female	36	B.1	2020-03-31	No	Yes	No	No	No	No	No	No	No	36	No	No	No	No	No
Australia-VIC99-2020	Australia	Female	57	B.1.13	2020-03-16	No	Yes	No	No	No	No	No	No	No	378	No	No	No	No	No
Australia-VIC992-2020	Australia	Male	31	B.4	2020-03-31	No	Yes	Pocket	No	No	No	No	No	No	36	No	No	Yes	No	No
Australia-VIC993-2020	Australia	Female	54	A.2	2020-03-31	No	No	No	No	No	No	No	No	No	55	No	No	No	No	No
Australia-VIC994-2020	Australia	Male	63	B.1	2020-03-31	Yes	Yes	No	No	No	No	No	No	No	28	No	No	No	No	No
Australia-VIC995-2020	Australia	Female	55	A.2	2020-03-31	No	No	No	No	No	No	No	No	No	28	No	No	No	No	No
Australia-VIC996-2020	Australia	Female	39	B.4	2020-03-31	No	No	No	No	No	No	No	No	No	66	No	No	No	No	No
Australia-VIC997-2020	Australia	Female	23	B.1.5	2020-03-31	No	Yes	No	No	No	No	No	No	No	78	No	No	No	No	No
Australia-VIC998-2020	Australia	Male	48	B.1	2020-03-31	No	Yes	No	No	No	No	No	No	No	36	No	No	No	No	No
Australia-VIC999-2020	Australia	Male	69	A	2020-03-31	No	No	No	No	No	No	No	No	No	66	No	No	No	No	No
Australia-VIC-CBA1-2020	Australia	Female	23	B.1.1	2020-03-23	No	Yes	No	No	No	No	No	No	No	55	No	No	No	No	No
Australia-VIC-CBA3-2020	Australia	Female	38	B.1.1	2020-03-28	No	Yes	No	No	No	No	No	No	No	21	No	No	No	No	No
Australia-VIC-CBA5-2020	Australia	Female	38	B.1.1	2020-04-08	No	Yes	No	No	No	No	No	No	No	45	No	No	No	No	No
Australia-VIC-CBA6-2020	Australia	Female	39	B.1.13	2020-04-08	No	Yes	No	No	No	No	No	No	No	45	No	No	No	No	No
Australia-VPRL002-2020	Australia	?	?	B.2	2020-03-06	No	No	No	No	No	No	No	No	No	10	No	No	No	No	No
Australia-VPRL004-2020	Australia	?	?	B.4	2020-03-03	No	No	No	No	No	No	No	No	No	28	No	No	No	No	No
Australia-VPRL005-2020	Australia	?	?	B.1	2020-04-02	No	Yes	No	No	No	No	No	No	No	28	No	No	No	No	No
Australia-VPRL006-2020	Australia	?	?	A.1	2020-04-01	No	No	No	No	No	No	No	No	No	28	No	No	No	No	No
Australia-VPRL007-2020	Australia	?	?	B.1	2020-04-01	No	Yes	No	No	No	No	No	No	No	28	No	No	No	No	No
Australia-VPRL008-2020	Australia	?	?	B.1	2020-04-01	No	Yes	No	No	No	No	No	No	No	15	No	No	No	No	No
Australia-VPRL009-2020	Australia	?	?	B.1	2020-04-01	No	Yes	No	No	No	No	No	No	No	21	No	No	No	No	No
Australia-VPRL010-2020	Australia	?	?	B.6	2020-03-19	No	Yes	No	No	No	No	No	No	No	45	No	No	No	No	No
Australia-VPRL014-2020	Australia	?	?	B	2020-01-30	No	No	No	No	No	No	No	No	No	10	No	No	No	No	No
Australia-WA01-2020	Australia	Male	60	B.1	2020-03-14	No	Yes	No	No	No	No	No	No	No	21	No	No	No	No	No
Australia-WA02-2020	Australia	Male	32	B.1	2020-03-13	No	Yes	No	No	No	No	No	No	No	15	No	No	No	No	No
Australia-WA03-2020	Australia	Male	32	B.1	2020-03-14	No	Yes	No	No	No	No	No	No	No	21	No	No	No	No	No
Australia-WA04-2020	Australia	Male	57	A.1	2020-03-15	No	No	No	No	No	No	No	No	No	28	No	No	No	No	No
Australia-WA06-2020	Australia	Male	79	B.1	2020-03-04	No	Yes	No	No	No	No	No	No	No	21	No	No	No	No	No
Australia-WA07-2020	Australia	Female	63	B.2	2020-03-13	No	No	No	No	No	No	No	No	No	36	No	No	No	No	No
Australia-WA09-2020	Australia	Male	55	A.1	2020-03-14	No	No	No	No	No	No	No	No	No	28	No	No	No	No	No
Australia-WA10-2020	Australia	Female	43	B.4	2020-03-14	No	No	No	No	No	No	No	No	No	45	No	No	No	No	No
Australia-WA11-2020	Australia	Male	78	B	2020-02-22	No	No	No	No	No	No	No	No	No	15	No	No	No	No	No
Australia-WA12-2020	Australia	Female	72	B.1	2020-03-31	No	Yes	No	No	No	No	No	No	No	10	No	No	No	No	No
Australia-WA13-2020	Australia	Male	70	B.1	2020-04-03	No	Yes	No	No	No	No	No	No	No	78	No	No	No	No	No
Australia-WA14-2020	Australia	Female	58	A.2	2020-04-05	No	No	No	No	No	No	No	No	No	55	No	No	No	No	No
Australia-WA15-2020	Australia	Female	40	B.1	2020-04-06	No	Yes	No	No	No	No	No	No	No	21	No	No	No	No	No
Australia-WA16-2020	Australia	Unkown	47	B.1.1	2020-04-07	No	Yes	No	No	No	No	No	No	No	66	No	No	No	No	No
Australia-WA17-2020	Australia	Female	50	B.1	2020-04-08	No	Yes	No	No	No	No	No	No	No	21	No	No	No	No	No
Australia-WA18-2020	Australia	Male	75	B.1.1	2020-04-08	No	Yes	No	No	No	No	No	No	No	496	No	No	No	No	No
Australia-WA21-2020	Australia	Female	19	B	2020-04-28	No	No	No	No	No	No	No	No	No	15	No	No	No	No	No
Australia-WA22-2020	Australia	Male	67	A.2	2020-03-24	No	No	No	No	No	No	No	No	No	45	No	No	No	No	No
Australia-WA23-2020	Australia	Female	5	B.1.31	2020-03-30	Yes	Yes	No	No	No	No	No	No	No	66	No	No	No	No	No
Australia-WA24-2020	Australia	Female	73	B.1.77	2020-04-01	No	Yes	No	No	No	No	No	No	No	21	No	No	No	No	No
Australia-WA25-2020	Australia	Male	50	B.1.1	2020-04-01	No	Yes	No	No	No	No	No	No	No	55	No	No	No	No	No
Australia-WA27-2020	Australia	Female	80	B	2020-03-04	No	No	No	No	No	No	No	No	No	15	No	No	No	No	No
Australia-WA28-2020	Australia	Female	73	A.2	2020-03-20	No	No	No	No	No	No	No	No	No	45	No	No	No	No	No
Australia-WA29-2020	Australia	Male	79	A.2	2020-03-21	No	No	No	No	No	No	No	No	No	45	No	No	No	No	No
Australia-WA30-2020	Australia	Male	27	B.4	2020-03-21	No	Yes	No	No	No	No	No	No	No	55	No	No	No	No	No
Australia-WA31-2020	Australia	Female	72	B.1.31	2020-03-22	Yes	Yes	No	No	No	No	No	No	No	45	No	No	No	No	No
Australia-WA32-2020	Australia	Female	74	A.2	2020-03-26	No	No	No	No	No	No	No	No	No	45	No	No	No	No	No
Australia-WA33-2020	Australia	Male	70	B.1	2020-03-28	No	Yes	No	No	No	No	No	No	No	36	No	No	No	No	No
Australia-WA36-2020	Australia	Female	58	B.2.2	2020-03-19	No	No	No	No	No	No	No	No	No	28	No	No	No	No	No
Australia-WA37-2020	Australia	Female	49	B.1	2020-04-20	No	Yes	No	No	No	No	No	No	No	36	No	No	No	No	No
Australia-WA38-2020	Australia	Male	36	B.1	2020-04-14	No	Yes	No	No	No	No	No	No	No	45	No	No	No	No	No
Australia-WA41-2020	Australia	Male	29	B.1	2020-03-20	No	Yes	No	No	No	No	No	No	No	36	No	No	No	No	No
Australia-WA42-2020	Australia	Male	71	B.1	2020-04-04	No	Yes	No	No	No	No	No	No	No	45	No	No	No	No	No
Australia-WA43-2020	Australia	Male	47	B.1	2020-04-07	No	Yes	No	No	No	No	No	No	No	36	No	No	No	No	No
Australia-WA44-2020	Australia	Male	49	B.1	2020-04-07	No	Yes	No	No	No	No	No	No	No	36	No	No	No	No	No
Australia-WA45-2020	Australia	Female	25	B.1	2020-04-08	No	Yes	No	No	No	No	No	No	No	55	No	No	No	No	No
Australia-WA47-2020	Australia	Male	47	A.2	2020-03-24	No	No	No	No	No	No	No	No	No	45	No	No	No	No	No
Australia-WA48-2020	Australia	Male	58	A.2	2020-03-25	No	No	No	No	No	No	No	No	No	55	No	No	No	No	No
Australia-WA49-2020	Australia	Male	49	A.2	2020-03-31	No	No	No	No	No	No	No	No	No	78	No	No	No	No	No
Australia-WA50-2020	Australia	Male	20	A.2	2020-03-25	No	No	No	No	No	No	No	No	No	45	No	No	No	No	No
Australia-WA51-2020	Australia	Male	60	A.2	2020-03-20	No	No	No	No	No	No	No	No	No	55	No	No	No	No	No
Australia-WA52-2020	Australia	Female	68	A.2	2020-03-20	No	No	No	No	No	No	No	No	No	45	No	No	No	No	No
Australia-WA53-2020	Australia	Male	40	B.1	2020-03-21	No	Yes	No	No	No	No	No	No	No	28	No	No	No	No	No
Australia-WA54-2020	Australia	Female	76	A.2	2020-03-21	No	No	No	No	No	No	No	No	No	36	No	No	No	No	No
Australia-WA55-2020	Australia	Female	76	A.2	2020-03-22	No	No	No	No	No	No	No	No	No	45	No	No	No	No	No
Australia-WA56-2020	Australia	Female	25	B.1	2020-03-24	No	Yes	No	No	No	No	No	No	No	36	No	No	No	No	No
Australia-WA58-2020	Australia	Female	81	B.1	2020-04-26	No	Yes	No	No	No	No	No	No	No	28	No	No	No	No	No
Austria-CeMM0001-2020	Austria	Female	27	B.3	2020-03-03	No	No	No	No	No	No	No	No	No	10	No	No	No	No	No
Austria-CeMM0002-2020	Austria	Male	73	B.3	2020-02-26	No	No	No	No	No	No	No	No	No	6	No	No	No	No	No
Austria-CeMM0004-2020	Iran	Male	77	B.4	2020-03-03	No	No	No	No	No	No	No	No	No	55	No	No	No	No	No
Austria-CeMM0005-2020	Austria	Male	59	B.2	2020-03-06	Yes	No	No	No	No	No	No	No	No	15	No	No	No	No	No
Austria-CeMM0006-2020	Italy	Male	49	B.1.5	2020-03-10	No	Yes	No	No	No	No	No	No	No	21	No	No	No	No	No
Austria-CeMM0007-2020	Spain	Female	71	B.1	2020-03-13	No	Yes	No	No	No	No	No	No	No	28	No	No	No	No	No
Austria-CeMM0008-2020	Austria	Male	59	B.1.5	2020-03-10	No	Yes	No	No	No	No	No	No	No	36	No	No	No	No	No
Austria-CeMM0009-2020	Austria	Male	72	B.3	2020-03-14	No	No	No	No	No	No	No	No	No	15	No	No	No	No	No
Austria-CeMM0010-2020	Austria	Female	48	B.1.1.6	2020-03-15	No	Yes	No	No	No	No	No	No	No	36	No	No	No	No	No
Austria-CeMM0011-2020	Austria	Male	77	B.1.5	2020-03-23	No	Yes	No	No	No	No	No	No	No	21	No	No	No	No	No
Austria-CeMM0012-2020	Austria	Female	44	B.1	2020-03-10	No	Yes	No	No	No	No	No	No	No	28	No	No	No	No	No
Austria-CeMM0013-2020	Austria	Male	40	B.1	2020-03-11	No	Yes	No	No	No	No	No	No	No	28	No	No	No	No	No
[truncated: 54,807 more rows]
