# Supplementary material for: Global Genomic Analysis of SARS-CoV-2 RNA Dependent RNA Polymerase Evolution and Antiviral Drug Resistance
Source: Microorganisms. 2021 May 19;9(5):1094. doi: 10.3390/microorganisms9051094 (PMC8160703; doi:10.3390/microorganisms9051094)
Supplement: Supplementary file 1 [file microorganisms-09-01094-s001.zip › Supplementary_files1/SI_table8.xlsx]

## Sheet: Glm_Compensatory_POSASSOC_adjus
X.CHROM	POS	ID	REF	ALT	QUAL	GENE	ANNOTATION	AA_INVOLVED	SAMPLEID	PCR	Mpro_pockets	Mpro	Chloroquine_binding_affecting	Remdesivir_binding_affecting	FiveFU_binding_affecting	RdRp_NSP12	DATE	SEX	AGE	PANGOLIN	REGION	COUNTRY	DIVISION	LOCATION	GenomeLabelRemdesivir	POSAssociatedMutation_GLM
NC_045512.2	539	.	C	T	.	ORF1ab	missense_variant	p.Leu92Phe	Canada-QC_AG8-2020	No	No	No	No	No	No	No	2020-04-14	?	?	B.1	North America	Canada	Quebec		Negative	539
NC_045512.2	1059	.	C	T	.	ORF1ab	missense_variant	p.Thr265Ile	Canada-QC_AG8-2020	No	No	No	No	No	No	No	2020-04-14	?	?	B.1	North America	Canada	Quebec		Negative	539
NC_045512.2	6384	.	C	T	.	ORF1ab	missense_variant	p.Ala2040Val	Canada-QC_AG8-2020	No	No	No	No	No	No	No	2020-04-14	?	?	B.1	North America	Canada	Quebec		Negative	539
NC_045512.2	11916	.	C	T	.	ORF1ab	missense_variant	p.Ser3884Leu	Canada-QC_AG8-2020	No	No	No	No	No	No	No	2020-04-14	?	?	B.1	North America	Canada	Quebec		Negative	539
NC_045512.2	14408	.	C	T	.	ORF1ab	missense_variant	p.Pro4715Leu	Canada-QC_AG8-2020	No	No	No	No	No	No	Yes	2020-04-14	?	?	B.1	North America	Canada	Quebec		Negative	539
NC_045512.2	21641	.	G	T	.	S	missense_variant	p.Ala27Ser	Canada-QC_AG8-2020	No	No	No	No	No	No	No	2020-04-14	?	?	B.1	North America	Canada	Quebec		Negative	539
NC_045512.2	23403	.	A	G	.	S	missense_variant	p.Asp614Gly	Canada-QC_AG8-2020	No	No	No	No	No	No	No	2020-04-14	?	?	B.1	North America	Canada	Quebec		Negative	539
NC_045512.2	25563	.	G	T	.	ORF3a	missense_variant	p.Gln57His	Canada-QC_AG8-2020	No	No	No	No	No	No	No	2020-04-14	?	?	B.1	North America	Canada	Quebec		Negative	539
NC_045512.2	539	.	C	T	.	ORF1ab	missense_variant	p.Leu92Phe	Canada-QC_AI3-2020	No	No	No	No	No	No	No	2020-04-10	?	?	B.1	North America	Canada	Quebec		Negative	539
NC_045512.2	1059	.	C	T	.	ORF1ab	missense_variant	p.Thr265Ile	Canada-QC_AI3-2020	No	No	No	No	No	No	No	2020-04-10	?	?	B.1	North America	Canada	Quebec		Negative	539
NC_045512.2	11916	.	C	T	.	ORF1ab	missense_variant	p.Ser3884Leu	Canada-QC_AI3-2020	No	No	No	No	No	No	No	2020-04-10	?	?	B.1	North America	Canada	Quebec		Negative	539
NC_045512.2	14408	.	C	T	.	ORF1ab	missense_variant	p.Pro4715Leu	Canada-QC_AI3-2020	No	No	No	No	No	No	Yes	2020-04-10	?	?	B.1	North America	Canada	Quebec		Negative	539
NC_045512.2	21641	.	G	T	.	S	missense_variant	p.Ala27Ser	Canada-QC_AI3-2020	No	No	No	No	No	No	No	2020-04-10	?	?	B.1	North America	Canada	Quebec		Negative	539
NC_045512.2	23403	.	A	G	.	S	missense_variant	p.Asp614Gly	Canada-QC_AI3-2020	No	No	No	No	No	No	No	2020-04-10	?	?	B.1	North America	Canada	Quebec		Negative	539
NC_045512.2	25563	.	G	T	.	ORF3a	missense_variant	p.Gln57His	Canada-QC_AI3-2020	No	No	No	No	No	No	No	2020-04-10	?	?	B.1	North America	Canada	Quebec		Negative	539
NC_045512.2	539	.	C	T	.	ORF1ab	missense_variant	p.Leu92Phe	Egypt-MASRI-016-2020	No	No	No	No	No	No	No	2020-05-11	Male	51	B.1	Africa	Egypt	Egypt		Negative	539
NC_045512.2	6255	.	C	T	.	ORF1ab	missense_variant	p.Ala1997Val	Egypt-MASRI-016-2020	No	No	No	No	No	No	No	2020-05-11	Male	51	B.1	Africa	Egypt	Egypt		Negative	539
NC_045512.2	14408	.	C	T	.	ORF1ab	missense_variant	p.Pro4715Leu	Egypt-MASRI-016-2020	No	No	No	No	No	No	Yes	2020-05-11	Male	51	B.1	Africa	Egypt	Egypt		Negative	539
NC_045512.2	23403	.	A	G	.	S	missense_variant	p.Asp614Gly	Egypt-MASRI-016-2020	No	No	No	No	No	No	No	2020-05-11	Male	51	B.1	Africa	Egypt	Egypt		Negative	539
NC_045512.2	25563	.	G	T	.	ORF3a	missense_variant	p.Gln57His	Egypt-MASRI-016-2020	No	No	No	No	No	No	No	2020-05-11	Male	51	B.1	Africa	Egypt	Egypt		Negative	539
NC_045512.2	539	.	C	T	.	ORF1ab	missense_variant	p.Leu92Phe	Egypt-MASRI-6-2020	No	No	No	No	No	No	No	2020-05	Male	54	B.1	Africa	Egypt	Egypt		Negative	539
NC_045512.2	14408	.	C	T	.	ORF1ab	missense_variant	p.Pro4715Leu	Egypt-MASRI-6-2020	No	No	No	No	No	No	Yes	2020-05	Male	54	B.1	Africa	Egypt	Egypt		Negative	539
NC_045512.2	23403	.	A	G	.	S	missense_variant	p.Asp614Gly	Egypt-MASRI-6-2020	No	No	No	No	No	No	No	2020-05	Male	54	B.1	Africa	Egypt	Egypt		Negative	539
NC_045512.2	25563	.	G	T	.	ORF3a	missense_variant	p.Gln57His	Egypt-MASRI-6-2020	No	No	No	No	No	No	No	2020-05	Male	54	B.1	Africa	Egypt	Egypt		Negative	539
NC_045512.2	539	.	C	T	.	ORF1ab	missense_variant	p.Leu92Phe	England-CAMB-7B96F-2020	No	No	No	No	No	No	No	2020-04-04	?	?	B.1.1.1	Europe	United Kingdom	England		Negative	539
NC_045512.2	3293	.	C	Y	.	ORF1ab	missense_variant	p.Pro1010Ser	England-CAMB-7B96F-2020	No	No	No	No	No	No	No	2020-04-04	?	?	B.1.1.1	Europe	United Kingdom	England		Negative	539
NC_045512.2	10097	.	G	A	.	ORF1ab	missense_variant	p.Gly3278Ser	England-CAMB-7B96F-2020	No	Yes_Pocket_Lopinavir1	Yes	No	No	No	No	2020-04-04	?	?	B.1.1.1	Europe	United Kingdom	England		Negative	539
NC_045512.2	14408	.	C	T	.	ORF1ab	missense_variant	p.Pro4715Leu	England-CAMB-7B96F-2020	No	No	No	No	No	No	Yes	2020-04-04	?	?	B.1.1.1	Europe	United Kingdom	England		Negative	539
NC_045512.2	23403	.	A	G	.	S	missense_variant	p.Asp614Gly	England-CAMB-7B96F-2020	No	No	No	No	No	No	No	2020-04-04	?	?	B.1.1.1	Europe	United Kingdom	England		Negative	539
NC_045512.2	25202	.	T	K	.	S	missense_variant	p.Trp1214Gly	England-CAMB-7B96F-2020	No	No	No	No	No	No	No	2020-04-04	?	?	B.1.1.1	Europe	United Kingdom	England		Negative	539
NC_045512.2	28350	.	G	T	.	N	missense_variant	p.Ser26Ile	England-CAMB-7B96F-2020	No	No	No	No	No	No	No	2020-04-04	?	?	B.1.1.1	Europe	United Kingdom	England		Negative	539
NC_045512.2	28580	.	G	T	.	N	missense_variant	p.Asp103Tyr	England-CAMB-7B96F-2020	No	No	No	No	No	No	No	2020-04-04	?	?	B.1.1.1	Europe	United Kingdom	England		Negative	539
NC_045512.2	28881	.	G	A	.	N	missense_variant	p.Arg203Lys	England-CAMB-7B96F-2020	No	No	No	No	No	No	No	2020-04-04	?	?	B.1.1.1	Europe	United Kingdom	England		Negative	539
NC_045512.2	28883	.	G	C	.	N	missense_variant	p.Gly204Arg	England-CAMB-7B96F-2020	No	No	No	No	No	No	No	2020-04-04	?	?	B.1.1.1	Europe	United Kingdom	England		Negative	539
NC_045512.2	538	.	A	T	.	ORF1ab	missense_variant	p.Glu91Asp	Henan-IVDC-HeN-002-2020	No	No	No	No	No	No	No	2020-01-20	Female	30	A	Asia	China	Henan	Zhengzhou	V557_Positive	539
NC_045512.2	539	.	C	A	.	ORF1ab	missense_variant	p.Leu92Ile	Henan-IVDC-HeN-002-2020	No	No	No	No	No	No	No	2020-01-20	Female	30	A	Asia	China	Henan	Zhengzhou	V557_Positive	539
NC_045512.2	581	.	G	A	.	ORF1ab	missense_variant	p.Val106Ile	Henan-IVDC-HeN-002-2020	No	No	No	No	No	No	No	2020-01-20	Female	30	A	Asia	China	Henan	Zhengzhou	V557_Positive	539
NC_045512.2	1023	.	C	T	.	ORF1ab	missense_variant	p.Thr253Ile	Henan-IVDC-HeN-002-2020	No	No	No	No	No	No	No	2020-01-20	Female	30	A	Asia	China	Henan	Zhengzhou	V557_Positive	539
NC_045512.2	3474	.	G	A	.	ORF1ab	missense_variant	p.Gly1070Asp	Henan-IVDC-HeN-002-2020	No	No	No	No	No	No	No	2020-01-20	Female	30	A	Asia	China	Henan	Zhengzhou	V557_Positive	539
NC_045512.2	3476	.	G	A	.	ORF1ab	missense_variant	p.Val1071Ile	Henan-IVDC-HeN-002-2020	No	No	No	No	No	No	No	2020-01-20	Female	30	A	Asia	China	Henan	Zhengzhou	V557_Positive	539
NC_045512.2	5225	.	A	C	.	ORF1ab	missense_variant	p.Lys1654Gln	Henan-IVDC-HeN-002-2020	No	No	No	No	No	No	No	2020-01-20	Female	30	A	Asia	China	Henan	Zhengzhou	V557_Positive	539
NC_045512.2	15131	.	G	T	.	ORF1ab	missense_variant	p.Ser4956Ile	Henan-IVDC-HeN-002-2020	No	No	No	No	Yes_pocket_V557	No	Yes	2020-01-20	Female	30	A	Asia	China	Henan	Zhengzhou	V557_Positive	539
NC_045512.2	21644	.	T	G	.	S	missense_variant	p.Tyr28Asp	Henan-IVDC-HeN-002-2020	No	No	No	No	No	No	No	2020-01-20	Female	30	A	Asia	China	Henan	Zhengzhou	V557_Positive	539
NC_045512.2	25071	.	C	A	.	S	missense_variant	p.Ser1170Tyr	Henan-IVDC-HeN-002-2020	No	No	No	No	No	No	No	2020-01-20	Female	30	A	Asia	China	Henan	Zhengzhou	V557_Positive	539
NC_045512.2	25350	.	C	T	.	S	missense_variant	p.Pro1263Leu	Henan-IVDC-HeN-002-2020	No	No	No	No	No	No	No	2020-01-20	Female	30	A	Asia	China	Henan	Zhengzhou	V557_Positive	539
NC_045512.2	25671	.	C	A	.	ORF3a	missense_variant	p.His93Gln	Henan-IVDC-HeN-002-2020	No	No	No	No	No	No	No	2020-01-20	Female	30	A	Asia	China	Henan	Zhengzhou	V557_Positive	539
NC_045512.2	28144	.	T	C	.	ORF8	missense_variant	p.Leu84Ser	Henan-IVDC-HeN-002-2020	Yes	No	No	No	No	No	No	2020-01-20	Female	30	A	Asia	China	Henan	Zhengzhou	V557_Positive	539
NC_045512.2	28146	.	C	T	.	ORF8	missense_variant	p.Pro85Ser	Henan-IVDC-HeN-002-2020	Yes	No	No	No	No	No	No	2020-01-20	Female	30	A	Asia	China	Henan	Zhengzhou	V557_Positive	539
NC_045512.2	29019	.	A	T	.	N	missense_variant	p.Lys249Ile	Henan-IVDC-HeN-002-2020	No	No	No	No	No	No	No	2020-01-20	Female	30	A	Asia	China	Henan	Zhengzhou	V557_Positive	539
NC_045512.2	539	.	C	T	.	ORF1ab	missense_variant	p.Leu92Phe	India-CCMB_M66-2020	No	No	No	No	No	No	No	2020-06-05	Male	17	B.1.1	Asia	India	Telangana	Hyderabad	Negative	539
NC_045512.2	6633	.	C	T	.	ORF1ab	missense_variant	p.Ala2123Val	India-CCMB_M66-2020	No	No	No	No	No	No	No	2020-06-05	Male	17	B.1.1	Asia	India	Telangana	Hyderabad	Negative	539
NC_045512.2	14408	.	C	T	.	ORF1ab	missense_variant	p.Pro4715Leu	India-CCMB_M66-2020	No	No	No	No	No	No	Yes	2020-06-05	Male	17	B.1.1	Asia	India	Telangana	Hyderabad	Negative	539
NC_045512.2	19947	.	G	T	.	ORF1ab	missense_variant	p.Lys6561Asn	India-CCMB_M66-2020	No	No	No	No	No	No	No	2020-06-05	Male	17	B.1.1	Asia	India	Telangana	Hyderabad	Negative	539
NC_045512.2	23403	.	A	G	.	S	missense_variant	p.Asp614Gly	India-CCMB_M66-2020	No	No	No	No	No	No	No	2020-06-05	Male	17	B.1.1	Asia	India	Telangana	Hyderabad	Negative	539
NC_045512.2	28881	.	G	A	.	N	missense_variant	p.Arg203Lys	India-CCMB_M66-2020	No	No	No	No	No	No	No	2020-06-05	Male	17	B.1.1	Asia	India	Telangana	Hyderabad	Negative	539
NC_045512.2	28883	.	G	C	.	N	missense_variant	p.Gly204Arg	India-CCMB_M66-2020	No	No	No	No	No	No	No	2020-06-05	Male	17	B.1.1	Asia	India	Telangana	Hyderabad	Negative	539
NC_045512.2	538	.	A	W	.	ORF1ab	missense_variant	p.Glu91Asp	Italy-TE5473-2020	No	No	No	No	No	No	No	2020-03-19	Female	40	B.1.1	Europe	Italy	Abruzzo		Negative	539
NC_045512.2	539	.	C	M	.	ORF1ab	missense_variant	p.Leu92Ile	Italy-TE5473-2020	No	No	No	No	No	No	No	2020-03-19	Female	40	B.1.1	Europe	Italy	Abruzzo		Negative	539
NC_045512.2	4196	.	G	S	.	ORF1ab	missense_variant	p.Glu1311Gln	Italy-TE5473-2020	No	No	No	No	No	No	No	2020-03-19	Female	40	B.1.1	Europe	Italy	Abruzzo		Negative	539
NC_045512.2	4668	.	C	M	.	ORF1ab	missense_variant	p.Ser1468Tyr	Italy-TE5473-2020	No	No	No	No	No	No	No	2020-03-19	Female	40	B.1.1	Europe	Italy	Abruzzo		Negative	539
NC_045512.2	8828	.	G	K	.	ORF1ab	missense_variant	p.Ala2855Ser	Italy-TE5473-2020	No	No	No	No	No	No	No	2020-03-19	Female	40	B.1.1	Europe	Italy	Abruzzo		Negative	539
NC_045512.2	14408	.	C	T	.	ORF1ab	missense_variant	p.Pro4715Leu	Italy-TE5473-2020	No	No	No	No	No	No	Yes	2020-03-19	Female	40	B.1.1	Europe	Italy	Abruzzo		Negative	539
NC_045512.2	22277	.	C	M	.	S	missense_variant	p.Gln239Lys	Italy-TE5473-2020	No	No	No	No	No	No	No	2020-03-19	Female	40	B.1.1	Europe	Italy	Abruzzo		Negative	539
NC_045512.2	23403	.	A	G	.	S	missense_variant	p.Asp614Gly	Italy-TE5473-2020	No	No	No	No	No	No	No	2020-03-19	Female	40	B.1.1	Europe	Italy	Abruzzo		Negative	539
NC_045512.2	27046	.	C	Y	.	M	missense_variant	p.Thr175Met	Italy-TE5473-2020	No	No	No	No	No	No	No	2020-03-19	Female	40	B.1.1	Europe	Italy	Abruzzo		Negative	539
NC_045512.2	27335	.	C	Y	.	ORF6	missense_variant	p.Thr45Ile	Italy-TE5473-2020	No	No	No	No	No	No	No	2020-03-19	Female	40	B.1.1	Europe	Italy	Abruzzo		Negative	539
NC_045512.2	28881	.	G	A	.	N	missense_variant	p.Arg203Lys	Italy-TE5473-2020	No	No	No	No	No	No	No	2020-03-19	Female	40	B.1.1	Europe	Italy	Abruzzo		Negative	539
NC_045512.2	28883	.	G	C	.	N	missense_variant	p.Gly204Arg	Italy-TE5473-2020	No	No	No	No	No	No	No	2020-03-19	Female	40	B.1.1	Europe	Italy	Abruzzo		Negative	539
NC_045512.2	538	.	A	W	.	ORF1ab	missense_variant	p.Glu91Asp	Italy-TE5476-2020	No	No	No	No	No	No	No	2020-03-19	Male	61	B.1.1	Europe	Italy	Abruzzo	Teramo	Negative	539
NC_045512.2	539	.	C	M	.	ORF1ab	missense_variant	p.Leu92Ile	Italy-TE5476-2020	No	No	No	No	No	No	No	2020-03-19	Male	61	B.1.1	Europe	Italy	Abruzzo	Teramo	Negative	539
NC_045512.2	3768	.	C	Y	.	ORF1ab	missense_variant	p.Thr1168Ile	Italy-TE5476-2020	No	No	No	No	No	No	No	2020-03-19	Male	61	B.1.1	Europe	Italy	Abruzzo	Teramo	Negative	539
NC_045512.2	4221	.	A	W	.	ORF1ab	missense_variant	p.Lys1319Ile	Italy-TE5476-2020	No	No	No	No	No	No	No	2020-03-19	Male	61	B.1.1	Europe	Italy	Abruzzo	Teramo	Negative	539
NC_045512.2	8828	.	G	K	.	ORF1ab	missense_variant	p.Ala2855Ser	Italy-TE5476-2020	No	No	No	No	No	No	No	2020-03-19	Male	61	B.1.1	Europe	Italy	Abruzzo	Teramo	Negative	539
NC_045512.2	14408	.	C	T	.	ORF1ab	missense_variant	p.Pro4715Leu	Italy-TE5476-2020	No	No	No	No	No	No	Yes	2020-03-19	Male	61	B.1.1	Europe	Italy	Abruzzo	Teramo	Negative	539
NC_045512.2	23403	.	A	G	.	S	missense_variant	p.Asp614Gly	Italy-TE5476-2020	No	No	No	No	No	No	No	2020-03-19	Male	61	B.1.1	Europe	Italy	Abruzzo	Teramo	Negative	539
NC_045512.2	26712	.	T	K	.	M	missense_variant	p.Cys64Gly	Italy-TE5476-2020	No	No	No	No	No	No	No	2020-03-19	Male	61	B.1.1	Europe	Italy	Abruzzo	Teramo	Negative	539
NC_045512.2	28881	.	G	A	.	N	missense_variant	p.Arg203Lys	Italy-TE5476-2020	No	No	No	No	No	No	No	2020-03-19	Male	61	B.1.1	Europe	Italy	Abruzzo	Teramo	Negative	539
NC_045512.2	28883	.	G	C	.	N	missense_variant	p.Gly204Arg	Italy-TE5476-2020	No	No	No	No	No	No	No	2020-03-19	Male	61	B.1.1	Europe	Italy	Abruzzo	Teramo	Negative	539
NC_045512.2	538	.	A	W	.	ORF1ab	missense_variant	p.Glu91Asp	Italy-TE5512-2020	No	No	No	No	No	No	No	2020-03-19	Male	71	B.1.1	Europe	Italy	Abruzzo		Negative	539
NC_045512.2	539	.	C	M	.	ORF1ab	missense_variant	p.Leu92Ile	Italy-TE5512-2020	No	No	No	No	No	No	No	2020-03-19	Male	71	B.1.1	Europe	Italy	Abruzzo		Negative	539
NC_045512.2	544	.	A	W	.	ORF1ab	missense_variant	p.Glu93Asp	Italy-TE5512-2020	No	No	No	No	No	No	No	2020-03-19	Male	71	B.1.1	Europe	Italy	Abruzzo		Negative	539
NC_045512.2	4636	.	A	W	.	ORF1ab	missense_variant	p.Leu1457Phe	Italy-TE5512-2020	No	No	No	No	No	No	No	2020-03-19	Male	71	B.1.1	Europe	Italy	Abruzzo		Negative	539
NC_045512.2	4638	.	A	G	.	ORF1ab	missense_variant	p.Asn1458Ser	Italy-TE5512-2020	No	No	No	No	No	No	No	2020-03-19	Male	71	B.1.1	Europe	Italy	Abruzzo		Negative	539
NC_045512.2	8828	.	G	K	.	ORF1ab	missense_variant	p.Ala2855Ser	Italy-TE5512-2020	No	No	No	No	No	No	No	2020-03-19	Male	71	B.1.1	Europe	Italy	Abruzzo		Negative	539
NC_045512.2	14408	.	C	T	.	ORF1ab	missense_variant	p.Pro4715Leu	Italy-TE5512-2020	No	No	No	No	No	No	Yes	2020-03-19	Male	71	B.1.1	Europe	Italy	Abruzzo		Negative	539
NC_045512.2	19217	.	C	M	.	ORF1ab	missense_variant	p.Pro6318His	Italy-TE5512-2020	No	No	No	No	No	No	No	2020-03-19	Male	71	B.1.1	Europe	Italy	Abruzzo		Negative	539
NC_045512.2	22277	.	C	A	.	S	missense_variant	p.Gln239Lys	Italy-TE5512-2020	No	No	No	No	No	No	No	2020-03-19	Male	71	B.1.1	Europe	Italy	Abruzzo		Negative	539
NC_045512.2	23403	.	A	G	.	S	missense_variant	p.Asp614Gly	Italy-TE5512-2020	No	No	No	No	No	No	No	2020-03-19	Male	71	B.1.1	Europe	Italy	Abruzzo		Negative	539
NC_045512.2	25449	.	A	W	.	ORF3a	missense_variant	p.Glu19Asp	Italy-TE5512-2020	No	No	No	No	No	No	No	2020-03-19	Male	71	B.1.1	Europe	Italy	Abruzzo		Negative	539
NC_045512.2	27046	.	C	T	.	M	missense_variant	p.Thr175Met	Italy-TE5512-2020	No	No	No	No	No	No	No	2020-03-19	Male	71	B.1.1	Europe	Italy	Abruzzo		Negative	539
NC_045512.2	28881	.	G	A	.	N	missense_variant	p.Arg203Lys	Italy-TE5512-2020	No	No	No	No	No	No	No	2020-03-19	Male	71	B.1.1	Europe	Italy	Abruzzo		Negative	539
NC_045512.2	28883	.	G	C	.	N	missense_variant	p.Gly204Arg	Italy-TE5512-2020	No	No	No	No	No	No	No	2020-03-19	Male	71	B.1.1	Europe	Italy	Abruzzo		Negative	539
NC_045512.2	538	.	A	W	.	ORF1ab	missense_variant	p.Glu91Asp	Italy-TE5551-2020	No	No	No	No	No	No	No	2020-03-17	Male	26	B.1	Europe	Italy	Abruzzo		Negative	539
NC_045512.2	539	.	C	M	.	ORF1ab	missense_variant	p.Leu92Ile	Italy-TE5551-2020	No	No	No	No	No	No	No	2020-03-17	Male	26	B.1	Europe	Italy	Abruzzo		Negative	539
NC_045512.2	14408	.	C	T	.	ORF1ab	missense_variant	p.Pro4715Leu	Italy-TE5551-2020	No	No	No	No	No	No	Yes	2020-03-17	Male	26	B.1	Europe	Italy	Abruzzo		Negative	539
NC_045512.2	23403	.	A	G	.	S	missense_variant	p.Asp614Gly	Italy-TE5551-2020	No	No	No	No	No	No	No	2020-03-17	Male	26	B.1	Europe	Italy	Abruzzo		Negative	539
NC_045512.2	538	.	A	W	.	ORF1ab	missense_variant	p.Glu91Asp	Italy-TE5674-2020	No	No	No	No	No	No	No	2020-03-20	Male	60	B.1.1	Europe	Italy	Abruzzo		Negative	539
NC_045512.2	539	.	C	M	.	ORF1ab	missense_variant	p.Leu92Ile	Italy-TE5674-2020	No	No	No	No	No	No	No	2020-03-20	Male	60	B.1.1	Europe	Italy	Abruzzo		Negative	539
NC_045512.2	14408	.	C	T	.	ORF1ab	missense_variant	p.Pro4715Leu	Italy-TE5674-2020	No	No	No	No	No	No	Yes	2020-03-20	Male	60	B.1.1	Europe	Italy	Abruzzo		Negative	539
NC_045512.2	23403	.	A	G	.	S	missense_variant	p.Asp614Gly	Italy-TE5674-2020	No	No	No	No	No	No	No	2020-03-20	Male	60	B.1.1	Europe	Italy	Abruzzo		Negative	539
NC_045512.2	28881	.	G	A	.	N	missense_variant	p.Arg203Lys	Italy-TE5674-2020	No	No	No	No	No	No	No	2020-03-20	Male	60	B.1.1	Europe	Italy	Abruzzo		Negative	539
NC_045512.2	28883	.	G	C	.	N	missense_variant	p.Gly204Arg	Italy-TE5674-2020	No	No	No	No	No	No	No	2020-03-20	Male	60	B.1.1	Europe	Italy	Abruzzo		Negative	539
NC_045512.2	538	.	A	W	.	ORF1ab	missense_variant	p.Glu91Asp	Italy-TE5687-2020	No	No	No	No	No	No	No	2020-03-20	Male	65	B.1.1	Europe	Italy	Abruzzo		Negative	539
NC_045512.2	539	.	C	M	.	ORF1ab	missense_variant	p.Leu92Ile	Italy-TE5687-2020	No	No	No	No	No	No	No	2020-03-20	Male	65	B.1.1	Europe	Italy	Abruzzo		Negative	539
NC_045512.2	7360	.	G	K	.	ORF1ab	missense_variant	p.Met2365Ile	Italy-TE5687-2020	No	No	No	No	No	No	No	2020-03-20	Male	65	B.1.1	Europe	Italy	Abruzzo		Negative	539
NC_045512.2	8828	.	G	K	.	ORF1ab	missense_variant	p.Ala2855Ser	Italy-TE5687-2020	No	No	No	No	No	No	No	2020-03-20	Male	65	B.1.1	Europe	Italy	Abruzzo		Negative	539
NC_045512.2	14408	.	C	T	.	ORF1ab	missense_variant	p.Pro4715Leu	Italy-TE5687-2020	No	No	No	No	No	No	Yes	2020-03-20	Male	65	B.1.1	Europe	Italy	Abruzzo		Negative	539
NC_045512.2	16117	.	G	K	.	ORF1ab	missense_variant	p.Asp5285Tyr	Italy-TE5687-2020	No	No	No	No	No	No	Yes	2020-03-20	Male	65	B.1.1	Europe	Italy	Abruzzo		Negative	539
NC_045512.2	23403	.	A	G	.	S	missense_variant	p.Asp614Gly	Italy-TE5687-2020	No	No	No	No	No	No	No	2020-03-20	Male	65	B.1.1	Europe	Italy	Abruzzo		Negative	539
NC_045512.2	25720	.	G	K	.	ORF3a	missense_variant	p.Ala110Ser	Italy-TE5687-2020	No	No	No	No	No	No	No	2020-03-20	Male	65	B.1.1	Europe	Italy	Abruzzo		Negative	539
NC_045512.2	28881	.	G	R	.	N	missense_variant	p.Arg203Lys	Italy-TE5687-2020	No	No	No	No	No	No	No	2020-03-20	Male	65	B.1.1	Europe	Italy	Abruzzo		Negative	539
NC_045512.2	28883	.	G	S	.	N	missense_variant	p.Gly204Arg	Italy-TE5687-2020	No	No	No	No	No	No	No	2020-03-20	Male	65	B.1.1	Europe	Italy	Abruzzo		Negative	539
NC_045512.2	538	.	A	W	.	ORF1ab	missense_variant	p.Glu91Asp	Italy-TE5827-2020	No	No	No	No	No	No	No	2020-03-21	Male	70	B.1.1	Europe	Italy	Abruzzo		Negative	539
NC_045512.2	539	.	C	M	.	ORF1ab	missense_variant	p.Leu92Ile	Italy-TE5827-2020	No	No	No	No	No	No	No	2020-03-21	Male	70	B.1.1	Europe	Italy	Abruzzo		Negative	539
NC_045512.2	7360	.	G	T	.	ORF1ab	missense_variant	p.Met2365Ile	Italy-TE5827-2020	No	No	No	No	No	No	No	2020-03-21	Male	70	B.1.1	Europe	Italy	Abruzzo		Negative	539
NC_045512.2	14408	.	C	T	.	ORF1ab	missense_variant	p.Pro4715Leu	Italy-TE5827-2020	No	No	No	No	No	No	Yes	2020-03-21	Male	70	B.1.1	Europe	Italy	Abruzzo		Negative	539
NC_045512.2	16117	.	G	T	.	ORF1ab	missense_variant	p.Asp5285Tyr	Italy-TE5827-2020	No	No	No	No	No	No	Yes	2020-03-21	Male	70	B.1.1	Europe	Italy	Abruzzo		Negative	539
NC_045512.2	23403	.	A	G	.	S	missense_variant	p.Asp614Gly	Italy-TE5827-2020	No	No	No	No	No	No	No	2020-03-21	Male	70	B.1.1	Europe	Italy	Abruzzo		Negative	539
NC_045512.2	25720	.	G	T	.	ORF3a	missense_variant	p.Ala110Ser	Italy-TE5827-2020	No	No	No	No	No	No	No	2020-03-21	Male	70	B.1.1	Europe	Italy	Abruzzo		Negative	539
NC_045512.2	28881	.	G	A	.	N	missense_variant	p.Arg203Lys	Italy-TE5827-2020	No	No	No	No	No	No	No	2020-03-21	Male	70	B.1.1	Europe	Italy	Abruzzo		Negative	539
NC_045512.2	28883	.	G	C	.	N	missense_variant	p.Gly204Arg	Italy-TE5827-2020	No	No	No	No	No	No	No	2020-03-21	Male	70	B.1.1	Europe	Italy	Abruzzo		Negative	539
NC_045512.2	538	.	A	W	.	ORF1ab	missense_variant	p.Glu91Asp	Italy-TE5835-2020	No	No	No	No	No	No	No	2020-03-21	Male	57	B.1	Europe	Italy	Abruzzo		Negative	539
NC_045512.2	539	.	C	M	.	ORF1ab	missense_variant	p.Leu92Ile	Italy-TE5835-2020	No	No	No	No	No	No	No	2020-03-21	Male	57	B.1	Europe	Italy	Abruzzo		Negative	539
NC_045512.2	1677	.	A	M	.	ORF1ab	missense_variant	p.Glu471Ala	Italy-TE5835-2020	No	No	No	No	No	No	No	2020-03-21	Male	57	B.1	Europe	Italy	Abruzzo		Negative	539
NC_045512.2	1681	.	G	K	.	ORF1ab	missense_variant	p.Glu472Asp	Italy-TE5835-2020	No	No	No	No	No	No	No	2020-03-21	Male	57	B.1	Europe	Italy	Abruzzo		Negative	539
NC_045512.2	1845	.	A	W	.	ORF1ab	missense_variant	p.Lys527Ile	Italy-TE5835-2020	No	No	No	No	No	No	No	2020-03-21	Male	57	B.1	Europe	Italy	Abruzzo		Negative	539
NC_045512.2	8828	.	G	K	.	ORF1ab	missense_variant	p.Ala2855Ser	Italy-TE5835-2020	No	No	No	No	No	No	No	2020-03-21	Male	57	B.1	Europe	Italy	Abruzzo		Negative	539
NC_045512.2	8886	.	T	Y	.	ORF1ab	missense_variant	p.Leu2874Ser	Italy-TE5835-2020	No	No	No	No	No	No	No	2020-03-21	Male	57	B.1	Europe	Italy	Abruzzo		Negative	539
NC_045512.2	9638	.	C	S	.	ORF1ab	missense_variant	p.His3125Asp	Italy-TE5835-2020	No	No	No	No	No	No	No	2020-03-21	Male	57	B.1	Europe	Italy	Abruzzo		Negative	539
NC_045512.2	14408	.	C	T	.	ORF1ab	missense_variant	p.Pro4715Leu	Italy-TE5835-2020	No	No	No	No	No	No	Yes	2020-03-21	Male	57	B.1	Europe	Italy	Abruzzo		Negative	539
NC_045512.2	18310	.	G	R	.	ORF1ab	missense_variant	p.Val6016Ile	Italy-TE5835-2020	No	No	No	No	No	No	No	2020-03-21	Male	57	B.1	Europe	Italy	Abruzzo		Negative	539
NC_045512.2	23403	.	A	G	.	S	missense_variant	p.Asp614Gly	Italy-TE5835-2020	No	No	No	No	No	No	No	2020-03-21	Male	57	B.1	Europe	Italy	Abruzzo		Negative	539
NC_045512.2	24084	.	T	W	.	S	missense_variant	p.Leu841His	Italy-TE5835-2020	No	No	No	No	No	No	No	2020-03-21	Male	57	B.1	Europe	Italy	Abruzzo		Negative	539
NC_045512.2	25449	.	A	W	.	ORF3a	missense_variant	p.Glu19Asp	Italy-TE5835-2020	No	No	No	No	No	No	No	2020-03-21	Male	57	B.1	Europe	Italy	Abruzzo		Negative	539
NC_045512.2	25597	.	T	K	.	ORF3a	missense_variant	p.Trp69Gly	Italy-TE5835-2020	No	No	No	No	No	No	No	2020-03-21	Male	57	B.1	Europe	Italy	Abruzzo		Negative	539
NC_045512.2	25723	.	T	G	.	ORF3a	missense_variant	p.Leu111Val	Italy-TE5835-2020	No	No	No	No	No	No	No	2020-03-21	Male	57	B.1	Europe	Italy	Abruzzo		Negative	539
NC_045512.2	538	.	A	W	.	ORF1ab	missense_variant	p.Glu91Asp	Italy-TE6195-2020	No	No	No	No	No	No	No	2020-03-23	Male	86	B.1.1	Europe	Italy	Abruzzo		Negative	539
NC_045512.2	539	.	C	M	.	ORF1ab	missense_variant	p.Leu92Ile	Italy-TE6195-2020	No	No	No	No	No	No	No	2020-03-23	Male	86	B.1.1	Europe	Italy	Abruzzo		Negative	539
NC_045512.2	14408	.	C	T	.	ORF1ab	missense_variant	p.Pro4715Leu	Italy-TE6195-2020	No	No	No	No	No	No	Yes	2020-03-23	Male	86	B.1.1	Europe	Italy	Abruzzo		Negative	539
NC_045512.2	23403	.	A	G	.	S	missense_variant	p.Asp614Gly	Italy-TE6195-2020	No	No	No	No	No	No	No	2020-03-23	Male	86	B.1.1	Europe	Italy	Abruzzo		Negative	539
NC_045512.2	28881	.	G	A	.	N	missense_variant	p.Arg203Lys	Italy-TE6195-2020	No	No	No	No	No	No	No	2020-03-23	Male	86	B.1.1	Europe	Italy	Abruzzo		Negative	539
NC_045512.2	28883	.	G	C	.	N	missense_variant	p.Gly204Arg	Italy-TE6195-2020	No	No	No	No	No	No	No	2020-03-23	Male	86	B.1.1	Europe	Italy	Abruzzo		Negative	539
NC_045512.2	538	.	A	W	.	ORF1ab	missense_variant	p.Glu91Asp	Italy-TE6577-2020	No	No	No	No	No	No	No	2020-03-24	Male	70	B.1.1	Europe	Italy	Abruzzo		Negative	539
NC_045512.2	539	.	C	M	.	ORF1ab	missense_variant	p.Leu92Ile	Italy-TE6577-2020	No	No	No	No	No	No	No	2020-03-24	Male	70	B.1.1	Europe	Italy	Abruzzo		Negative	539
NC_045512.2	1023	.	C	Y	.	ORF1ab	missense_variant	p.Thr253Ile	Italy-TE6577-2020	No	No	No	No	No	No	No	2020-03-24	Male	70	B.1.1	Europe	Italy	Abruzzo		Negative	539
NC_045512.2	1025	.	C	Y	.	ORF1ab	missense_variant	p.Pro254Ser	Italy-TE6577-2020	No	No	No	No	No	No	No	2020-03-24	Male	70	B.1.1	Europe	Italy	Abruzzo		Negative	539
NC_045512.2	1845	.	A	W	.	ORF1ab	missense_variant	p.Lys527Ile	Italy-TE6577-2020	No	No	No	No	No	No	No	2020-03-24	Male	70	B.1.1	Europe	Italy	Abruzzo		Negative	539
NC_045512.2	5268	.	A	R	.	ORF1ab	missense_variant	p.Lys1668Arg	Italy-TE6577-2020	No	No	No	No	No	No	No	2020-03-24	Male	70	B.1.1	Europe	Italy	Abruzzo		Negative	539
NC_045512.2	8886	.	T	Y	.	ORF1ab	missense_variant	p.Leu2874Ser	Italy-TE6577-2020	No	No	No	No	No	No	No	2020-03-24	Male	70	B.1.1	Europe	Italy	Abruzzo		Negative	539
NC_045512.2	9482	.	G	R	.	ORF1ab	missense_variant	p.Glu3073Lys	Italy-TE6577-2020	No	No	No	No	No	No	No	2020-03-24	Male	70	B.1.1	Europe	Italy	Abruzzo		Negative	539
NC_045512.2	9638	.	C	S	.	ORF1ab	missense_variant	p.His3125Asp	Italy-TE6577-2020	No	No	No	No	No	No	No	2020-03-24	Male	70	B.1.1	Europe	Italy	Abruzzo		Negative	539
NC_045512.2	13552	.	T	G	.	ORF1ab	missense_variant	p.Tyr4430Asp	Italy-TE6577-2020	No	No	No	No	No	No	Yes	2020-03-24	Male	70	B.1.1	Europe	Italy	Abruzzo		Negative	539
NC_045512.2	14408	.	C	T	.	ORF1ab	missense_variant	p.Pro4715Leu	Italy-TE6577-2020	No	No	No	No	No	No	Yes	2020-03-24	Male	70	B.1.1	Europe	Italy	Abruzzo		Negative	539
NC_045512.2	14827	.	A	R	.	ORF1ab	missense_variant	p.Met4855Val	Italy-TE6577-2020	No	No	No	No	No	No	Yes	2020-03-24	Male	70	B.1.1	Europe	Italy	Abruzzo		Negative	539
NC_045512.2	14830	.	T	W	.	ORF1ab	missense_variant	p.Cys4856Ser	Italy-TE6577-2020	No	No	No	No	No	No	Yes	2020-03-24	Male	70	B.1.1	Europe	Italy	Abruzzo		Negative	539
NC_045512.2	22208	.	C	M	.	S	missense_variant	p.Leu216Ile	Italy-TE6577-2020	No	No	No	No	No	No	No	2020-03-24	Male	70	B.1.1	Europe	Italy	Abruzzo		Negative	539
NC_045512.2	23403	.	A	G	.	S	missense_variant	p.Asp614Gly	Italy-TE6577-2020	No	No	No	No	No	No	No	2020-03-24	Male	70	B.1.1	Europe	Italy	Abruzzo		Negative	539
NC_045512.2	25449	.	A	W	.	ORF3a	missense_variant	p.Glu19Asp	Italy-TE6577-2020	No	No	No	No	No	No	No	2020-03-24	Male	70	B.1.1	Europe	Italy	Abruzzo		Negative	539
NC_045512.2	26625	.	C	M	.	M	missense_variant	p.Leu35Ile	Italy-TE6577-2020	No	No	No	No	No	No	No	2020-03-24	Male	70	B.1.1	Europe	Italy	Abruzzo		Negative	539
NC_045512.2	28881	.	G	A	.	N	missense_variant	p.Arg203Lys	Italy-TE6577-2020	No	No	No	No	No	No	No	2020-03-24	Male	70	B.1.1	Europe	Italy	Abruzzo		Negative	539
NC_045512.2	28883	.	G	C	.	N	missense_variant	p.Gly204Arg	Italy-TE6577-2020	No	No	No	No	No	No	No	2020-03-24	Male	70	B.1.1	Europe	Italy	Abruzzo		Negative	539
NC_045512.2	29019	.	A	W	.	N	missense_variant	p.Lys249Ile	Italy-TE6577-2020	No	No	No	No	No	No	No	2020-03-24	Male	70	B.1.1	Europe	Italy	Abruzzo		Negative	539
NC_045512.2	539	.	C	T	.	ORF1ab	missense_variant	p.Leu92Phe	Netherlands-Utrecht_34-2020	No	No	No	No	No	No	No	2020-04-27	?	?	B.1.8	Europe	Netherlands	Utrecht		Negative	539
NC_045512.2	14408	.	C	T	.	ORF1ab	missense_variant	p.Pro4715Leu	Netherlands-Utrecht_34-2020	No	No	No	No	No	No	Yes	2020-04-27	?	?	B.1.8	Europe	Netherlands	Utrecht		Negative	539
NC_045512.2	23403	.	A	G	.	S	missense_variant	p.Asp614Gly	Netherlands-Utrecht_34-2020	No	No	No	No	No	No	No	2020-04-27	?	?	B.1.8	Europe	Netherlands	Utrecht		Negative	539
NC_045512.2	25867	.	C	T	.	ORF3a	missense_variant	p.Pro159Ser	Netherlands-Utrecht_34-2020	No	No	No	No	No	No	No	2020-04-27	?	?	B.1.8	Europe	Netherlands	Utrecht		Negative	539
NC_045512.2	539	.	C	T	.	ORF1ab	missense_variant	p.Leu92Phe	Scotland-CVR807-2020	No	No	No	No	No	No	No	2020-03-27	?	?	B.16	Europe	United Kingdom	Scotland		Negative	539
NC_045512.2	28854	.	C	T	.	N	missense_variant	p.Ser194Leu	Scotland-CVR807-2020	No	No	No	No	No	No	No	2020-03-27	?	?	B.16	Europe	United Kingdom	Scotland		Negative	539
NC_045512.2	539	.	C	T	.	ORF1ab	missense_variant	p.Leu92Phe	SouthAfrica-KRISP-0243-2020	No	No	No	No	No	No	No	2020-06-14	Male	23	B.1.106	Africa	South Africa	KwaZulu-Natal	uMgungundlovu	Negative	539
NC_045512.2	14408	.	C	T	.	ORF1ab	missense_variant	p.Pro4715Leu	SouthAfrica-KRISP-0243-2020	No	No	No	No	No	No	Yes	2020-06-14	Male	23	B.1.106	Africa	South Africa	KwaZulu-Natal	uMgungundlovu	Negative	539
NC_045512.2	23403	.	A	G	.	S	missense_variant	p.Asp614Gly	SouthAfrica-KRISP-0243-2020	No	No	No	No	No	No	No	2020-06-14	Male	23	B.1.106	Africa	South Africa	KwaZulu-Natal	uMgungundlovu	Negative	539
NC_045512.2	26530	.	A	G	.	M	missense_variant	p.Asp3Gly	SouthAfrica-KRISP-0243-2020	No	No	No	No	No	No	No	2020-06-14	Male	23	B.1.106	Africa	South Africa	KwaZulu-Natal	uMgungundlovu	Negative	539
NC_045512.2	539	.	C	T	.	ORF1ab	missense_variant	p.Leu92Phe	SouthAfrica-KRISP-0294-2020	No	No	No	No	No	No	No	2020-06-26	Female	47	B.1	Africa	South Africa	KwaZulu-Natal	eThekwini	Negative	539
NC_045512.2	14408	.	C	T	.	ORF1ab	missense_variant	p.Pro4715Leu	SouthAfrica-KRISP-0294-2020	No	No	No	No	No	No	Yes	2020-06-26	Female	47	B.1	Africa	South Africa	KwaZulu-Natal	eThekwini	Negative	539
NC_045512.2	23403	.	A	G	.	S	missense_variant	p.Asp614Gly	SouthAfrica-KRISP-0294-2020	No	No	No	No	No	No	No	2020-06-26	Female	47	B.1	Africa	South Africa	KwaZulu-Natal	eThekwini	Negative	539
NC_045512.2	539	.	C	T	.	ORF1ab	missense_variant	p.Leu92Phe	SouthAfrica-KRISP-0299-2020	No	No	No	No	No	No	No	2020-06-25	Male	13	B.1	Africa	South Africa	KwaZulu-Natal	eThekwini	Negative	539
NC_045512.2	14408	.	C	T	.	ORF1ab	missense_variant	p.Pro4715Leu	SouthAfrica-KRISP-0299-2020	No	No	No	No	No	No	Yes	2020-06-25	Male	13	B.1	Africa	South Africa	KwaZulu-Natal	eThekwini	Negative	539
NC_045512.2	23403	.	A	G	.	S	missense_variant	p.Asp614Gly	SouthAfrica-KRISP-0299-2020	No	No	No	No	No	No	No	2020-06-25	Male	13	B.1	Africa	South Africa	KwaZulu-Natal	eThekwini	Negative	539
NC_045512.2	26530	.	A	G	.	M	missense_variant	p.Asp3Gly	SouthAfrica-KRISP-0299-2020	No	No	No	No	No	No	No	2020-06-25	Male	13	B.1	Africa	South Africa	KwaZulu-Natal	eThekwini	Negative	539
NC_045512.2	539	.	C	T	.	ORF1ab	missense_variant	p.Leu92Phe	USA-MN-MDH-1122-2020	No	No	No	No	No	No	No	2020-04-23	Unknown	?	B.1	North America	USA	Minnesota		Negative	539
NC_045512.2	1059	.	C	T	.	ORF1ab	missense_variant	p.Thr265Ile	USA-MN-MDH-1122-2020	No	No	No	No	No	No	No	2020-04-23	Unknown	?	B.1	North America	USA	Minnesota		Negative	539
NC_045512.2	14408	.	C	T	.	ORF1ab	missense_variant	p.Pro4715Leu	USA-MN-MDH-1122-2020	No	No	No	No	No	No	Yes	2020-04-23	Unknown	?	B.1	North America	USA	Minnesota		Negative	539
NC_045512.2	23403	.	A	G	.	S	missense_variant	p.Asp614Gly	USA-MN-MDH-1122-2020	No	No	No	No	No	No	No	2020-04-23	Unknown	?	B.1	North America	USA	Minnesota		Negative	539
NC_045512.2	25563	.	G	T	.	ORF3a	missense_variant	p.Gln57His	USA-MN-MDH-1122-2020	No	No	No	No	No	No	No	2020-04-23	Unknown	?	B.1	North America	USA	Minnesota		Negative	539
NC_045512.2	539	.	C	T	.	ORF1ab	missense_variant	p.Leu92Phe	USA-MN-MDH-1131-2020	No	No	No	No	No	No	No	2020-04-25	Unknown	?	B.1	North America	USA	Minnesota		Negative	539
NC_045512.2	1059	.	C	T	.	ORF1ab	missense_variant	p.Thr265Ile	USA-MN-MDH-1131-2020	No	No	No	No	No	No	No	2020-04-25	Unknown	?	B.1	North America	USA	Minnesota		Negative	539
NC_045512.2	14408	.	C	T	.	ORF1ab	missense_variant	p.Pro4715Leu	USA-MN-MDH-1131-2020	No	No	No	No	No	No	Yes	2020-04-25	Unknown	?	B.1	North America	USA	Minnesota		Negative	539
NC_045512.2	23403	.	A	G	.	S	missense_variant	p.Asp614Gly	USA-MN-MDH-1131-2020	No	No	No	No	No	No	No	2020-04-25	Unknown	?	B.1	North America	USA	Minnesota		Negative	539
NC_045512.2	25563	.	G	T	.	ORF3a	missense_variant	p.Gln57His	USA-MN-MDH-1131-2020	No	No	No	No	No	No	No	2020-04-25	Unknown	?	B.1	North America	USA	Minnesota		Negative	539
NC_045512.2	539	.	C	T	.	ORF1ab	missense_variant	p.Leu92Phe	USA-MN-MDH-1134-2020	No	No	No	No	No	No	No	2020-04-26	Unknown	?	B.1	North America	USA	Minnesota		Negative	539
NC_045512.2	1059	.	C	T	.	ORF1ab	missense_variant	p.Thr265Ile	USA-MN-MDH-1134-2020	No	No	No	No	No	No	No	2020-04-26	Unknown	?	B.1	North America	USA	Minnesota		Negative	539
NC_045512.2	14408	.	C	T	.	ORF1ab	missense_variant	p.Pro4715Leu	USA-MN-MDH-1134-2020	No	No	No	No	No	No	Yes	2020-04-26	Unknown	?	B.1	North America	USA	Minnesota		Negative	539
NC_045512.2	23403	.	A	G	.	S	missense_variant	p.Asp614Gly	USA-MN-MDH-1134-2020	No	No	No	No	No	No	No	2020-04-26	Unknown	?	B.1	North America	USA	Minnesota		Negative	539
NC_045512.2	25563	.	G	T	.	ORF3a	missense_variant	p.Gln57His	USA-MN-MDH-1134-2020	No	No	No	No	No	No	No	2020-04-26	Unknown	?	B.1	North America	USA	Minnesota		Negative	539
NC_045512.2	539	.	C	T	.	ORF1ab	missense_variant	p.Leu92Phe	USA-MN-MDH-1135-2020	No	No	No	No	No	No	No	2020-04-28	Unknown	?	B.1	North America	USA	Minnesota		F480_Positive	539
NC_045512.2	1059	.	C	T	.	ORF1ab	missense_variant	p.Thr265Ile	USA-MN-MDH-1135-2020	No	No	No	No	No	No	No	2020-04-28	Unknown	?	B.1	North America	USA	Minnesota		F480_Positive	539
NC_045512.2	5826	.	C	T	.	ORF1ab	missense_variant	p.Thr1854Ile	USA-MN-MDH-1135-2020	No	No	No	No	No	No	No	2020-04-28	Unknown	?	B.1	North America	USA	Minnesota		F480_Positive	539
NC_045512.2	14408	.	C	T	.	ORF1ab	missense_variant	p.Pro4715Leu	USA-MN-MDH-1135-2020	No	No	No	No	No	No	Yes	2020-04-28	Unknown	?	B.1	North America	USA	Minnesota		F480_Positive	539
NC_045512.2	14866	.	G	T	.	ORF1ab	missense_variant	p.Val4868Phe	USA-MN-MDH-1135-2020	No	No	No	No	Yes_pocket_F480	No	Yes	2020-04-28	Unknown	?	B.1	North America	USA	Minnesota		F480_Positive	539
NC_045512.2	23403	.	A	G	.	S	missense_variant	p.Asp614Gly	USA-MN-MDH-1135-2020	No	No	No	No	No	No	No	2020-04-28	Unknown	?	B.1	North America	USA	Minnesota		F480_Positive	539
NC_045512.2	25563	.	G	T	.	ORF3a	missense_variant	p.Gln57His	USA-MN-MDH-1135-2020	No	No	No	No	No	No	No	2020-04-28	Unknown	?	B.1	North America	USA	Minnesota		F480_Positive	539
NC_045512.2	539	.	C	T	.	ORF1ab	missense_variant	p.Leu92Phe	USA-MN-MDH-1140-2020	No	No	No	No	No	No	No	2020-04-28	Unknown	?	B.1	North America	USA	Minnesota		Negative	539
NC_045512.2	1059	.	C	T	.	ORF1ab	missense_variant	p.Thr265Ile	USA-MN-MDH-1140-2020	No	No	No	No	No	No	No	2020-04-28	Unknown	?	B.1	North America	USA	Minnesota		Negative	539
NC_045512.2	14408	.	C	T	.	ORF1ab	missense_variant	p.Pro4715Leu	USA-MN-MDH-1140-2020	No	No	No	No	No	No	Yes	2020-04-28	Unknown	?	B.1	North America	USA	Minnesota		Negative	539
NC_045512.2	23403	.	A	G	.	S	missense_variant	p.Asp614Gly	USA-MN-MDH-1140-2020	No	No	No	No	No	No	No	2020-04-28	Unknown	?	B.1	North America	USA	Minnesota		Negative	539
NC_045512.2	25563	.	G	T	.	ORF3a	missense_variant	p.Gln57His	USA-MN-MDH-1140-2020	No	No	No	No	No	No	No	2020-04-28	Unknown	?	B.1	North America	USA	Minnesota		Negative	539
NC_045512.2	539	.	C	T	.	ORF1ab	missense_variant	p.Leu92Phe	USA-MN-MDH-1141-2020	No	No	No	No	No	No	No	2020-04-28	Unknown	?	B.1	North America	USA	Minnesota		Negative	539
NC_045512.2	1059	.	C	T	.	ORF1ab	missense_variant	p.Thr265Ile	USA-MN-MDH-1141-2020	No	No	No	No	No	No	No	2020-04-28	Unknown	?	B.1	North America	USA	Minnesota		Negative	539
NC_045512.2	14408	.	C	T	.	ORF1ab	missense_variant	p.Pro4715Leu	USA-MN-MDH-1141-2020	No	No	No	No	No	No	Yes	2020-04-28	Unknown	?	B.1	North America	USA	Minnesota		Negative	539
NC_045512.2	23403	.	A	G	.	S	missense_variant	p.Asp614Gly	USA-MN-MDH-1141-2020	No	No	No	No	No	No	No	2020-04-28	Unknown	?	B.1	North America	USA	Minnesota		Negative	539
NC_045512.2	25563	.	G	T	.	ORF3a	missense_variant	p.Gln57His	USA-MN-MDH-1141-2020	No	No	No	No	No	No	No	2020-04-28	Unknown	?	B.1	North America	USA	Minnesota		Negative	539
NC_045512.2	539	.	C	T	.	ORF1ab	missense_variant	p.Leu92Phe	USA-MN-MDH-1146-2020	No	No	No	No	No	No	No	2020-04-28	Unknown	?	B.1	North America	USA	Minnesota		Negative	539
NC_045512.2	1059	.	C	T	.	ORF1ab	missense_variant	p.Thr265Ile	USA-MN-MDH-1146-2020	No	No	No	No	No	No	No	2020-04-28	Unknown	?	B.1	North America	USA	Minnesota		Negative	539
NC_045512.2	14408	.	C	T	.	ORF1ab	missense_variant	p.Pro4715Leu	USA-MN-MDH-1146-2020	No	No	No	No	No	No	Yes	2020-04-28	Unknown	?	B.1	North America	USA	Minnesota		Negative	539
NC_045512.2	23403	.	A	G	.	S	missense_variant	p.Asp614Gly	USA-MN-MDH-1146-2020	No	No	No	No	No	No	No	2020-04-28	Unknown	?	B.1	North America	USA	Minnesota		Negative	539
NC_045512.2	25563	.	G	T	.	ORF3a	missense_variant	p.Gln57His	USA-MN-MDH-1146-2020	No	No	No	No	No	No	No	2020-04-28	Unknown	?	B.1	North America	USA	Minnesota		Negative	539
NC_045512.2	539	.	C	T	.	ORF1ab	missense_variant	p.Leu92Phe	USA-MN-MDH-1149-2020	No	No	No	No	No	No	No	2020-04-30	Unknown	?	B.1	North America	USA	Minnesota		Negative	539
NC_045512.2	1059	.	C	T	.	ORF1ab	missense_variant	p.Thr265Ile	USA-MN-MDH-1149-2020	No	No	No	No	No	No	No	2020-04-30	Unknown	?	B.1	North America	USA	Minnesota		Negative	539
NC_045512.2	14408	.	C	T	.	ORF1ab	missense_variant	p.Pro4715Leu	USA-MN-MDH-1149-2020	No	No	No	No	No	No	Yes	2020-04-30	Unknown	?	B.1	North America	USA	Minnesota		Negative	539
NC_045512.2	23403	.	A	G	.	S	missense_variant	p.Asp614Gly	USA-MN-MDH-1149-2020	No	No	No	No	No	No	No	2020-04-30	Unknown	?	B.1	North America	USA	Minnesota		Negative	539
NC_045512.2	25563	.	G	T	.	ORF3a	missense_variant	p.Gln57His	USA-MN-MDH-1149-2020	No	No	No	No	No	No	No	2020-04-30	Unknown	?	B.1	North America	USA	Minnesota		Negative	539
NC_045512.2	539	.	C	T	.	ORF1ab	missense_variant	p.Leu92Phe	USA-MN-MDH-1160-2020	No	No	No	No	No	No	No	2020-05-04	Unknown	?	B.1	North America	USA	Minnesota		Negative	539
NC_045512.2	1059	.	C	T	.	ORF1ab	missense_variant	p.Thr265Ile	USA-MN-MDH-1160-2020	No	No	No	No	No	No	No	2020-05-04	Unknown	?	B.1	North America	USA	Minnesota		Negative	539
NC_045512.2	14408	.	C	T	.	ORF1ab	missense_variant	p.Pro4715Leu	USA-MN-MDH-1160-2020	No	No	No	No	No	No	Yes	2020-05-04	Unknown	?	B.1	North America	USA	Minnesota		Negative	539
NC_045512.2	23403	.	A	G	.	S	missense_variant	p.Asp614Gly	USA-MN-MDH-1160-2020	No	No	No	No	No	No	No	2020-05-04	Unknown	?	B.1	North America	USA	Minnesota		Negative	539
NC_045512.2	25563	.	G	T	.	ORF3a	missense_variant	p.Gln57His	USA-MN-MDH-1160-2020	No	No	No	No	No	No	No	2020-05-04	Unknown	?	B.1	North America	USA	Minnesota		Negative	539
NC_045512.2	539	.	C	T	.	ORF1ab	missense_variant	p.Leu92Phe	USA-MN-MDH-1161-2020	No	No	No	No	No	No	No	2020-05-04	Unknown	?	B.1	North America	USA	Minnesota		Negative	539
NC_045512.2	1059	.	C	T	.	ORF1ab	missense_variant	p.Thr265Ile	USA-MN-MDH-1161-2020	No	No	No	No	No	No	No	2020-05-04	Unknown	?	B.1	North America	USA	Minnesota		Negative	539
NC_045512.2	14408	.	C	T	.	ORF1ab	missense_variant	p.Pro4715Leu	USA-MN-MDH-1161-2020	No	No	No	No	No	No	Yes	2020-05-04	Unknown	?	B.1	North America	USA	Minnesota		Negative	539
NC_045512.2	23403	.	A	G	.	S	missense_variant	p.Asp614Gly	USA-MN-MDH-1161-2020	No	No	No	No	No	No	No	2020-05-04	Unknown	?	B.1	North America	USA	Minnesota		Negative	539
NC_045512.2	25563	.	G	T	.	ORF3a	missense_variant	p.Gln57His	USA-MN-MDH-1161-2020	No	No	No	No	No	No	No	2020-05-04	Unknown	?	B.1	North America	USA	Minnesota		Negative	539
NC_045512.2	539	.	C	T	.	ORF1ab	missense_variant	p.Leu92Phe	USA-MN-MDH-1162-2020	No	No	No	No	No	No	No	2020-05-04	Unknown	?	B.1	North America	USA	Minnesota		Negative	539
NC_045512.2	1059	.	C	T	.	ORF1ab	missense_variant	p.Thr265Ile	USA-MN-MDH-1162-2020	No	No	No	No	No	No	No	2020-05-04	Unknown	?	B.1	North America	USA	Minnesota		Negative	539
NC_045512.2	14408	.	C	T	.	ORF1ab	missense_variant	p.Pro4715Leu	USA-MN-MDH-1162-2020	No	No	No	No	No	No	Yes	2020-05-04	Unknown	?	B.1	North America	USA	Minnesota		Negative	539
NC_045512.2	23403	.	A	G	.	S	missense_variant	p.Asp614Gly	USA-MN-MDH-1162-2020	No	No	No	No	No	No	No	2020-05-04	Unknown	?	B.1	North America	USA	Minnesota		Negative	539
NC_045512.2	25563	.	G	T	.	ORF3a	missense_variant	p.Gln57His	USA-MN-MDH-1162-2020	No	No	No	No	No	No	No	2020-05-04	Unknown	?	B.1	North America	USA	Minnesota		Negative	539
NC_045512.2	539	.	C	T	.	ORF1ab	missense_variant	p.Leu92Phe	USA-MN-MDH-1163-2020	No	No	No	No	No	No	No	2020-05-03	Unknown	?	B.1	North America	USA	Minnesota		Negative	539
NC_045512.2	1059	.	C	T	.	ORF1ab	missense_variant	p.Thr265Ile	USA-MN-MDH-1163-2020	No	No	No	No	No	No	No	2020-05-03	Unknown	?	B.1	North America	USA	Minnesota		Negative	539
NC_045512.2	14408	.	C	T	.	ORF1ab	missense_variant	p.Pro4715Leu	USA-MN-MDH-1163-2020	No	No	No	No	No	No	Yes	2020-05-03	Unknown	?	B.1	North America	USA	Minnesota		Negative	539
NC_045512.2	23403	.	A	G	.	S	missense_variant	p.Asp614Gly	USA-MN-MDH-1163-2020	No	No	No	No	No	No	No	2020-05-03	Unknown	?	B.1	North America	USA	Minnesota		Negative	539
NC_045512.2	25563	.	G	T	.	ORF3a	missense_variant	p.Gln57His	USA-MN-MDH-1163-2020	No	No	No	No	No	No	No	2020-05-03	Unknown	?	B.1	North America	USA	Minnesota		Negative	539
NC_045512.2	539	.	C	T	.	ORF1ab	missense_variant	p.Leu92Phe	USA-NY-NYUMC199-2020	No	No	No	No	No	No	No	2020-04-01	Male	57	B.1	North America	USA	New York	Bronx	Negative	539
NC_045512.2	1059	.	C	T	.	ORF1ab	missense_variant	p.Thr265Ile	USA-NY-NYUMC199-2020	No	No	No	No	No	No	No	2020-04-01	Male	57	B.1	North America	USA	New York	Bronx	Negative	539
NC_045512.2	14408	.	C	T	.	ORF1ab	missense_variant	p.Pro4715Leu	USA-NY-NYUMC199-2020	No	No	No	No	No	No	Yes	2020-04-01	Male	57	B.1	North America	USA	New York	Bronx	Negative	539
NC_045512.2	23403	.	A	G	.	S	missense_variant	p.Asp614Gly	USA-NY-NYUMC199-2020	No	No	No	No	No	No	No	2020-04-01	Male	57	B.1	North America	USA	New York	Bronx	Negative	539
NC_045512.2	25563	.	G	T	.	ORF3a	missense_variant	p.Gln57His	USA-NY-NYUMC199-2020	No	No	No	No	No	No	No	2020-04-01	Male	57	B.1	North America	USA	New York	Bronx	Negative	539
NC_045512.2	539	.	C	T	.	ORF1ab	missense_variant	p.Leu92Phe	USA-WA-UW-10131-2020	No	No	No	No	No	No	No	2020-05-29	?	?	B.1	North America	USA	Washington		Negative	539
NC_045512.2	1059	.	C	T	.	ORF1ab	missense_variant	p.Thr265Ile	USA-WA-UW-10131-2020	No	No	No	No	No	No	No	2020-05-29	?	?	B.1	North America	USA	Washington		Negative	539
NC_045512.2	11083	.	G	T	.	ORF1ab	missense_variant	p.Leu3606Phe	USA-WA-UW-10131-2020	No	No	No	No	No	No	No	2020-05-29	?	?	B.1	North America	USA	Washington		Negative	539
NC_045512.2	14408	.	C	T	.	ORF1ab	missense_variant	p.Pro4715Leu	USA-WA-UW-10131-2020	No	No	No	No	No	No	Yes	2020-05-29	?	?	B.1	North America	USA	Washington		Negative	539
NC_045512.2	23403	.	A	G	.	S	missense_variant	p.Asp614Gly	USA-WA-UW-10131-2020	No	No	No	No	No	No	No	2020-05-29	?	?	B.1	North America	USA	Washington		Negative	539
NC_045512.2	25563	.	G	T	.	ORF3a	missense_variant	p.Gln57His	USA-WA-UW-10131-2020	No	No	No	No	No	No	No	2020-05-29	?	?	B.1	North America	USA	Washington		Negative	539
NC_045512.2	27311	.	T	C	.	ORF6	missense_variant	p.Ile37Thr	USA-WA-UW-10131-2020	No	No	No	No	No	No	No	2020-05-29	?	?	B.1	North America	USA	Washington		Negative	539
NC_045512.2	28376	.	G	T	.	N	missense_variant	p.Ala35Ser	USA-WA-UW-10131-2020	No	No	No	No	No	No	No	2020-05-29	?	?	B.1	North America	USA	Washington		Negative	539
NC_045512.2	1904	.	A	G	.	ORF1ab	missense_variant	p.Ile547Val	Australia-VIC779-2020	No	No	No	No	No	No	No	2020-03-30	Male	29	B.9	Oceania	Australia	Victoria		Negative	5826
NC_045512.2	5628	.	C	T	.	ORF1ab	missense_variant	p.Thr1788Met	Australia-VIC779-2020	No	No	No	No	No	No	No	2020-03-30	Male	29	B.9	Oceania	Australia	Victoria		Negative	5826
NC_045512.2	5826	.	C	T	.	ORF1ab	missense_variant	p.Thr1854Ile	Australia-VIC779-2020	No	No	No	No	No	No	No	2020-03-30	Male	29	B.9	Oceania	Australia	Victoria		Negative	5826
NC_045512.2	8090	.	C	T	.	ORF1ab	missense_variant	p.Leu2609Phe	Australia-VIC779-2020	No	No	No	No	No	No	No	2020-03-30	Male	29	B.9	Oceania	Australia	Victoria		Negative	5826
NC_045512.2	11083	.	G	T	.	ORF1ab	missense_variant	p.Leu3606Phe	Australia-VIC779-2020	No	No	No	No	No	No	No	2020-03-30	Male	29	B.9	Oceania	Australia	Victoria		Negative	5826
NC_045512.2	11471	.	C	T	.	ORF1ab	missense_variant	p.Leu3736Phe	Australia-VIC779-2020	No	No	No	No	No	No	No	2020-03-30	Male	29	B.9	Oceania	Australia	Victoria		Negative	5826
NC_045512.2	1904	.	A	G	.	ORF1ab	missense_variant	p.Ile547Val	Australia-VIC872-2020	No	No	No	No	No	No	No	2020-04-05	Female	31	B.9	Oceania	Australia	Victoria		Negative	5826
NC_045512.2	5826	.	C	Y	.	ORF1ab	missense_variant	p.Thr1854Ile	Australia-VIC872-2020	No	No	No	No	No	No	No	2020-04-05	Female	31	B.9	Oceania	Australia	Victoria		Negative	5826
NC_045512.2	7086	.	C	T	.	ORF1ab	missense_variant	p.Thr2274Ile	Australia-VIC872-2020	No	No	No	No	No	No	No	2020-04-05	Female	31	B.9	Oceania	Australia	Victoria		Negative	5826
NC_045512.2	8090	.	C	T	.	ORF1ab	missense_variant	p.Leu2609Phe	Australia-VIC872-2020	No	No	No	No	No	No	No	2020-04-05	Female	31	B.9	Oceania	Australia	Victoria		Negative	5826
NC_045512.2	11083	.	G	T	.	ORF1ab	missense_variant	p.Leu3606Phe	Australia-VIC872-2020	No	No	No	No	No	No	No	2020-04-05	Female	31	B.9	Oceania	Australia	Victoria		Negative	5826
NC_045512.2	11471	.	C	T	.	ORF1ab	missense_variant	p.Leu3736Phe	Australia-VIC872-2020	No	No	No	No	No	No	No	2020-04-05	Female	31	B.9	Oceania	Australia	Victoria		Negative	5826
NC_045512.2	1904	.	A	G	.	ORF1ab	missense_variant	p.Ile547Val	Australia-VIC899-2020	No	No	No	No	No	No	No	2020-04-08	Male	29	B.9	Oceania	Australia	Victoria		Negative	5826
NC_045512.2	5628	.	C	T	.	ORF1ab	missense_variant	p.Thr1788Met	Australia-VIC899-2020	No	No	No	No	No	No	No	2020-04-08	Male	29	B.9	Oceania	Australia	Victoria		Negative	5826
NC_045512.2	5826	.	C	T	.	ORF1ab	missense_variant	p.Thr1854Ile	Australia-VIC899-2020	No	No	No	No	No	No	No	2020-04-08	Male	29	B.9	Oceania	Australia	Victoria		Negative	5826
NC_045512.2	8090	.	C	T	.	ORF1ab	missense_variant	p.Leu2609Phe	Australia-VIC899-2020	No	No	No	No	No	No	No	2020-04-08	Male	29	B.9	Oceania	Australia	Victoria		Negative	5826
NC_045512.2	11083	.	G	T	.	ORF1ab	missense_variant	p.Leu3606Phe	Australia-VIC899-2020	No	No	No	No	No	No	No	2020-04-08	Male	29	B.9	Oceania	Australia	Victoria		Negative	5826
NC_045512.2	11471	.	C	T	.	ORF1ab	missense_variant	p.Leu3736Phe	Australia-VIC899-2020	No	No	No	No	No	No	No	2020-04-08	Male	29	B.9	Oceania	Australia	Victoria		Negative	5826
NC_045512.2	5826	.	C	T	.	ORF1ab	missense_variant	p.Thr1854Ile	DRC-998-2020	No	No	No	No	No	No	No	2020-04-03	Female	75	B.1	Africa	Democratic Republic of the Congo	Kinshasa		Negative	5826
NC_045512.2	11083	.	G	T	.	ORF1ab	missense_variant	p.Leu3606Phe	DRC-998-2020	No	No	No	No	No	No	No	2020-04-03	Female	75	B.1	Africa	Democratic Republic of the Congo	Kinshasa		Negative	5826
NC_045512.2	14408	.	C	T	.	ORF1ab	missense_variant	p.Pro4715Leu	DRC-998-2020	No	No	No	No	No	No	Yes	2020-04-03	Female	75	B.1	Africa	Democratic Republic of the Congo	Kinshasa		Negative	5826
NC_045512.2	23403	.	A	G	.	S	missense_variant	p.Asp614Gly	DRC-998-2020	No	No	No	No	No	No	No	2020-04-03	Female	75	B.1	Africa	Democratic Republic of the Congo	Kinshasa		Negative	5826
NC_045512.2	26461	.	C	T	.	E	missense_variant	p.Leu73Phe	DRC-998-2020	No	No	No	No	No	No	No	2020-04-03	Female	75	B.1	Africa	Democratic Republic of the Congo	Kinshasa		Negative	5826
NC_045512.2	1904	.	A	G	.	ORF1ab	missense_variant	p.Ile547Val	England-20129154104-2020	No	No	No	No	No	No	No	2020-03-12	Male	83	B.9	Europe	United Kingdom	England		Negative	5826
NC_045512.2	5826	.	C	T	.	ORF1ab	missense_variant	p.Thr1854Ile	England-20129154104-2020	No	No	No	No	No	No	No	2020-03-12	Male	83	B.9	Europe	United Kingdom	England		Negative	5826
NC_045512.2	6312	.	C	Y	.	ORF1ab	missense_variant	p.Thr2016Ile	England-20129154104-2020	No	No	No	No	No	No	No	2020-03-12	Male	83	B.9	Europe	United Kingdom	England		Negative	5826
NC_045512.2	8090	.	C	T	.	ORF1ab	missense_variant	p.Leu2609Phe	England-20129154104-2020	No	No	No	No	No	No	No	2020-03-12	Male	83	B.9	Europe	United Kingdom	England		Negative	5826
NC_045512.2	20104	.	C	Y	.	ORF1ab	missense_variant	p.Leu6614Phe	England-20129154104-2020	No	No	No	No	No	No	No	2020-03-12	Male	83	B.9	Europe	United Kingdom	England		Negative	5826
NC_045512.2	5826	.	C	T	.	ORF1ab	missense_variant	p.Thr1854Ile	England-20142061804-2020	No	No	No	No	No	No	No	2020-03-30	Female	50	B.1	Europe	United Kingdom	England		Negative	5826
NC_045512.2	14408	.	C	T	.	ORF1ab	missense_variant	p.Pro4715Leu	England-20142061804-2020	No	No	No	No	No	No	Yes	2020-03-30	Female	50	B.1	Europe	United Kingdom	England		Negative	5826
NC_045512.2	16289	.	C	T	.	ORF1ab	missense_variant	p.Ala5342Val	England-20142061804-2020	No	No	No	No	No	No	No	2020-03-30	Female	50	B.1	Europe	United Kingdom	England		Negative	5826
NC_045512.2	23403	.	A	G	.	S	missense_variant	p.Asp614Gly	England-20142061804-2020	No	No	No	No	No	No	No	2020-03-30	Female	50	B.1	Europe	United Kingdom	England		Negative	5826
NC_045512.2	25429	.	G	T	.	ORF3a	missense_variant	p.Val13Leu	England-20142061804-2020	No	No	No	No	No	No	No	2020-03-30	Female	50	B.1	Europe	United Kingdom	England		Negative	5826
NC_045512.2	27703	.	G	T	.	ORF7a	missense_variant	p.Val104Phe	England-20142061804-2020	No	No	No	No	No	No	No	2020-03-30	Female	50	B.1	Europe	United Kingdom	England		Negative	5826
NC_045512.2	28576	.	G	A	.	N	missense_variant	p.Met101Ile	England-20142061804-2020	No	No	No	No	No	No	No	2020-03-30	Female	50	B.1	Europe	United Kingdom	England		Negative	5826
NC_045512.2	5826	.	C	T	.	ORF1ab	missense_variant	p.Thr1854Ile	England-20149044204-2020	No	No	No	No	No	No	No	2020-04-03	Female	66	B.1	Europe	United Kingdom	England		Negative	5826
NC_045512.2	7090	.	T	K	.	ORF1ab	missense_variant	p.Asn2275Lys	England-20149044204-2020	No	No	No	No	No	No	No	2020-04-03	Female	66	B.1	Europe	United Kingdom	England		Negative	5826
NC_045512.2	14408	.	C	T	.	ORF1ab	missense_variant	p.Pro4715Leu	England-20149044204-2020	No	No	No	No	No	No	Yes	2020-04-03	Female	66	B.1	Europe	United Kingdom	England		Negative	5826
NC_045512.2	16289	.	C	T	.	ORF1ab	missense_variant	p.Ala5342Val	England-20149044204-2020	No	No	No	No	No	No	No	2020-04-03	Female	66	B.1	Europe	United Kingdom	England		Negative	5826
NC_045512.2	18395	.	C	Y	.	ORF1ab	missense_variant	p.Ala6044Val	England-20149044204-2020	No	No	No	No	No	No	No	2020-04-03	Female	66	B.1	Europe	United Kingdom	England		Negative	5826
NC_045512.2	19402	.	C	Y	.	ORF1ab	missense_variant	p.His6380Tyr	England-20149044204-2020	No	No	No	No	No	No	No	2020-04-03	Female	66	B.1	Europe	United Kingdom	England		Negative	5826
NC_045512.2	22673	.	T	Y	.	S	missense_variant	p.Ser371Pro	England-20149044204-2020	No	No	No	Yes	No	No	No	2020-04-03	Female	66	B.1	Europe	United Kingdom	England		Negative	5826
NC_045512.2	23403	.	A	G	.	S	missense_variant	p.Asp614Gly	England-20149044204-2020	No	No	No	No	No	No	No	2020-04-03	Female	66	B.1	Europe	United Kingdom	England		Negative	5826
NC_045512.2	25429	.	G	T	.	ORF3a	missense_variant	p.Val13Leu	England-20149044204-2020	No	No	No	No	No	No	No	2020-04-03	Female	66	B.1	Europe	United Kingdom	England		Negative	5826
NC_045512.2	26550	.	G	K	.	M	missense_variant	p.Val10Phe	England-20149044204-2020	No	No	No	No	No	No	No	2020-04-03	Female	66	B.1	Europe	United Kingdom	England		Negative	5826
NC_045512.2	27703	.	G	T	.	ORF7a	missense_variant	p.Val104Phe	England-20149044204-2020	No	No	No	No	No	No	No	2020-04-03	Female	66	B.1	Europe	United Kingdom	England		Negative	5826
NC_045512.2	28576	.	G	A	.	N	missense_variant	p.Met101Ile	England-20149044204-2020	No	No	No	No	No	No	No	2020-04-03	Female	66	B.1	Europe	United Kingdom	England		Negative	5826
NC_045512.2	5826	.	C	T	.	ORF1ab	missense_variant	p.Thr1854Ile	England-20149044304-2020	No	No	No	No	No	No	No	2020-04-03	Male	59	B.1	Europe	United Kingdom	England		Negative	5826
NC_045512.2	7090	.	T	K	.	ORF1ab	missense_variant	p.Asn2275Lys	England-20149044304-2020	No	No	No	No	No	No	No	2020-04-03	Male	59	B.1	Europe	United Kingdom	England		Negative	5826
NC_045512.2	14408	.	C	T	.	ORF1ab	missense_variant	p.Pro4715Leu	England-20149044304-2020	No	No	No	No	No	No	Yes	2020-04-03	Male	59	B.1	Europe	United Kingdom	England		Negative	5826
NC_045512.2	15277	.	C	Y	.	ORF1ab	missense_variant	p.His5005Tyr	England-20149044304-2020	No	No	No	No	No	Yes_pocket_M615	Yes	2020-04-03	Male	59	B.1	Europe	United Kingdom	England		Negative	5826
NC_045512.2	16289	.	C	T	.	ORF1ab	missense_variant	p.Ala5342Val	England-20149044304-2020	No	No	No	No	No	No	No	2020-04-03	Male	59	B.1	Europe	United Kingdom	England		Negative	5826
NC_045512.2	23403	.	A	G	.	S	missense_variant	p.Asp614Gly	England-20149044304-2020	No	No	No	No	No	No	No	2020-04-03	Male	59	B.1	Europe	United Kingdom	England		Negative	5826
NC_045512.2	25429	.	G	T	.	ORF3a	missense_variant	p.Val13Leu	England-20149044304-2020	No	No	No	No	No	No	No	2020-04-03	Male	59	B.1	Europe	United Kingdom	England		Negative	5826
NC_045512.2	27703	.	G	T	.	ORF7a	missense_variant	p.Val104Phe	England-20149044304-2020	No	No	No	No	No	No	No	2020-04-03	Male	59	B.1	Europe	United Kingdom	England		Negative	5826
NC_045512.2	28576	.	G	A	.	N	missense_variant	p.Met101Ile	England-20149044304-2020	No	No	No	No	No	No	No	2020-04-03	Male	59	B.1	Europe	United Kingdom	England		Negative	5826
NC_045512.2	1904	.	A	G	.	ORF1ab	missense_variant	p.Ile547Val	England-20150032304-2020	No	No	No	No	No	No	No	2020-04-04	Male	49	B.9	Europe	United Kingdom	England		Negative	5826
NC_045512.2	5826	.	C	T	.	ORF1ab	missense_variant	p.Thr1854Ile	England-20150032304-2020	No	No	No	No	No	No	No	2020-04-04	Male	49	B.9	Europe	United Kingdom	England		Negative	5826
NC_045512.2	8090	.	C	T	.	ORF1ab	missense_variant	p.Leu2609Phe	England-20150032304-2020	No	No	No	No	No	No	No	2020-04-04	Male	49	B.9	Europe	United Kingdom	England		Negative	5826
NC_045512.2	1904	.	A	G	.	ORF1ab	missense_variant	p.Ile547Val	England-20154092104-2020	No	No	No	No	No	No	No	2020-04-07	Female	81	B.9	Europe	United Kingdom	England		Negative	5826
NC_045512.2	5826	.	C	T	.	ORF1ab	missense_variant	p.Thr1854Ile	England-20154092104-2020	No	No	No	No	No	No	No	2020-04-07	Female	81	B.9	Europe	United Kingdom	England		Negative	5826
NC_045512.2	8090	.	C	T	.	ORF1ab	missense_variant	p.Leu2609Phe	England-20154092104-2020	No	No	No	No	No	No	No	2020-04-07	Female	81	B.9	Europe	United Kingdom	England		Negative	5826
NC_045512.2	28882	.	G	T	.	N	missense_variant	p.Arg203Ser	England-20154092104-2020	No	No	No	No	No	No	No	2020-04-07	Female	81	B.9	Europe	United Kingdom	England		Negative	5826
NC_045512.2	5826	.	C	Y	.	ORF1ab	missense_variant	p.Thr1854Ile	England-20170031904-2020	No	No	No	No	No	No	No	2020-04-07	Female	69	B.1.1	Europe	United Kingdom	England		Negative	5826
NC_045512.2	14408	.	C	T	.	ORF1ab	missense_variant	p.Pro4715Leu	England-20170031904-2020	No	No	No	No	No	No	Yes	2020-04-07	Female	69	B.1.1	Europe	United Kingdom	England		Negative	5826
NC_045512.2	23403	.	A	G	.	S	missense_variant	p.Asp614Gly	England-20170031904-2020	No	No	No	No	No	No	No	2020-04-07	Female	69	B.1.1	Europe	United Kingdom	England		Negative	5826
NC_045512.2	28881	.	G	A	.	N	missense_variant	p.Arg203Lys	England-20170031904-2020	No	No	No	No	No	No	No	2020-04-07	Female	69	B.1.1	Europe	United Kingdom	England		Negative	5826
NC_045512.2	28883	.	G	C	.	N	missense_variant	p.Gly204Arg	England-20170031904-2020	No	No	No	No	No	No	No	2020-04-07	Female	69	B.1.1	Europe	United Kingdom	England		Negative	5826
NC_045512.2	1904	.	A	G	.	ORF1ab	missense_variant	p.Ile547Val	England-BRIS-1228D2-2020	No	No	No	No	No	No	No	2020-04-03	?	?	B.9	Europe	United Kingdom	England		Negative	5826
NC_045512.2	5826	.	C	T	.	ORF1ab	missense_variant	p.Thr1854Ile	England-BRIS-1228D2-2020	No	No	No	No	No	No	No	2020-04-03	?	?	B.9	Europe	United Kingdom	England		Negative	5826
NC_045512.2	7005	.	C	T	.	ORF1ab	missense_variant	p.Thr2247Ile	England-BRIS-1228D2-2020	No	No	No	No	No	No	No	2020-04-03	?	?	B.9	Europe	United Kingdom	England		Negative	5826
NC_045512.2	8090	.	C	T	.	ORF1ab	missense_variant	p.Leu2609Phe	England-BRIS-1228D2-2020	No	No	No	No	No	No	No	2020-04-03	?	?	B.9	Europe	United Kingdom	England		Negative	5826
NC_045512.2	11083	.	G	T	.	ORF1ab	missense_variant	p.Leu3606Phe	England-BRIS-1228D2-2020	No	No	No	No	No	No	No	2020-04-03	?	?	B.9	Europe	United Kingdom	England		Negative	5826
NC_045512.2	25202	.	T	K	.	S	missense_variant	p.Trp1214Gly	England-BRIS-1228D2-2020	No	No	No	No	No	No	No	2020-04-03	?	?	B.9	Europe	United Kingdom	England		Negative	5826
NC_045512.2	1904	.	A	G	.	ORF1ab	missense_variant	p.Ile547Val	England-BRIS-124867-2020	No	No	No	No	No	No	No	2020-03-25	?	?	B.9	Europe	United Kingdom	England		Negative	5826
NC_045512.2	5826	.	C	T	.	ORF1ab	missense_variant	p.Thr1854Ile	England-BRIS-124867-2020	No	No	No	No	No	No	No	2020-03-25	?	?	B.9	Europe	United Kingdom	England		Negative	5826
NC_045512.2	8090	.	C	T	.	ORF1ab	missense_variant	p.Leu2609Phe	England-BRIS-124867-2020	No	No	No	No	No	No	No	2020-03-25	?	?	B.9	Europe	United Kingdom	England		Negative	5826
NC_045512.2	25563	.	G	T	.	ORF3a	missense_variant	p.Gln57His	England-BRIS-124867-2020	No	No	No	No	No	No	No	2020-03-25	?	?	B.9	Europe	United Kingdom	England		Negative	5826
NC_045512.2	5826	.	C	T	.	ORF1ab	missense_variant	p.Thr1854Ile	England-BRIS-1278A0-2020	No	No	No	No	No	No	No	2020-04-01	?	?	B.1	Europe	United Kingdom	England		Negative	5826
NC_045512.2	14408	.	C	T	.	ORF1ab	missense_variant	p.Pro4715Leu	England-BRIS-1278A0-2020	No	No	No	No	No	No	Yes	2020-04-01	?	?	B.1	Europe	United Kingdom	England		Negative	5826
NC_045512.2	22583	.	G	A	.	S	missense_variant	p.Val341Ile	England-BRIS-1278A0-2020	No	No	No	Yes	No	No	No	2020-04-01	?	?	B.1	Europe	United Kingdom	England		Negative	5826
NC_045512.2	23403	.	A	G	.	S	missense_variant	p.Asp614Gly	England-BRIS-1278A0-2020	No	No	No	No	No	No	No	2020-04-01	?	?	B.1	Europe	United Kingdom	England		Negative	5826
NC_045512.2	5826	.	C	A	.	ORF1ab	missense_variant	p.Thr1854Lys	England-BRIS-128757-2020	No	No	No	No	No	No	No	2020-04-15	?	?	B.1.1	Europe	United Kingdom	England		Negative	5826
NC_045512.2	14408	.	C	T	.	ORF1ab	missense_variant	p.Pro4715Leu	England-BRIS-128757-2020	No	No	No	No	No	No	Yes	2020-04-15	?	?	B.1.1	Europe	United Kingdom	England		Negative	5826
NC_045512.2	17249	.	C	T	.	ORF1ab	missense_variant	p.Ala5662Val	England-BRIS-128757-2020	No	No	No	No	No	No	No	2020-04-15	?	?	B.1.1	Europe	United Kingdom	England		Negative	5826
NC_045512.2	17722	.	G	T	.	ORF1ab	missense_variant	p.Val5820Leu	England-BRIS-128757-2020	No	No	No	No	No	No	No	2020-04-15	?	?	B.1.1	Europe	United Kingdom	England		Negative	5826
NC_045512.2	23403	.	A	G	.	S	missense_variant	p.Asp614Gly	England-BRIS-128757-2020	No	No	No	No	No	No	No	2020-04-15	?	?	B.1.1	Europe	United Kingdom	England		Negative	5826
NC_045512.2	28881	.	G	A	.	N	missense_variant	p.Arg203Lys	England-BRIS-128757-2020	No	No	No	No	No	No	No	2020-04-15	?	?	B.1.1	Europe	United Kingdom	England		Negative	5826
NC_045512.2	28883	.	G	C	.	N	missense_variant	p.Gly204Arg	England-BRIS-128757-2020	No	No	No	No	No	No	No	2020-04-15	?	?	B.1.1	Europe	United Kingdom	England		Negative	5826
NC_045512.2	1904	.	A	G	.	ORF1ab	missense_variant	p.Ile547Val	England-BRIS-130622-2020	No	No	No	No	No	No	No	2020-04-12	?	?	B.9	Europe	United Kingdom	England		Negative	5826
NC_045512.2	5826	.	C	T	.	ORF1ab	missense_variant	p.Thr1854Ile	England-BRIS-130622-2020	No	No	No	No	No	No	No	2020-04-12	?	?	B.9	Europe	United Kingdom	England		Negative	5826
NC_045512.2	8090	.	C	T	.	ORF1ab	missense_variant	p.Leu2609Phe	England-BRIS-130622-2020	No	No	No	No	No	No	No	2020-04-12	?	?	B.9	Europe	United Kingdom	England		Negative	5826
NC_045512.2	11083	.	G	T	.	ORF1ab	missense_variant	p.Leu3606Phe	England-BRIS-130622-2020	No	No	No	No	No	No	No	2020-04-12	?	?	B.9	Europe	United Kingdom	England		Negative	5826
NC_045512.2	29171	.	C	T	.	N	missense_variant	p.His300Tyr	England-BRIS-130622-2020	No	No	No	No	No	No	No	2020-04-12	?	?	B.9	Europe	United Kingdom	England		Negative	5826
NC_045512.2	677	.	G	A	.	ORF1ab	missense_variant	p.Ala138Thr	England-CAMB-1AD6B7-2020	No	No	No	No	No	No	No	2020-05-01	?	?	B.9	Europe	United Kingdom	England		Negative	5826
NC_045512.2	1904	.	A	G	.	ORF1ab	missense_variant	p.Ile547Val	England-CAMB-1AD6B7-2020	No	No	No	No	No	No	No	2020-05-01	?	?	B.9	Europe	United Kingdom	England		Negative	5826
NC_045512.2	4940	.	C	A	.	ORF1ab	missense_variant	p.Leu1559Ile	England-CAMB-1AD6B7-2020	No	No	No	No	No	No	No	2020-05-01	?	?	B.9	Europe	United Kingdom	England		Negative	5826
NC_045512.2	5826	.	C	T	.	ORF1ab	missense_variant	p.Thr1854Ile	England-CAMB-1AD6B7-2020	No	No	No	No	No	No	No	2020-05-01	?	?	B.9	Europe	United Kingdom	England		Negative	5826
NC_045512.2	8090	.	C	T	.	ORF1ab	missense_variant	p.Leu2609Phe	England-CAMB-1AD6B7-2020	No	No	No	No	No	No	No	2020-05-01	?	?	B.9	Europe	United Kingdom	England		Negative	5826
NC_045512.2	28060	.	C	T	.	ORF8	missense_variant	p.Pro56Leu	England-CAMB-1AD6B7-2020	No	No	No	No	No	No	No	2020-05-01	?	?	B.9	Europe	United Kingdom	England		Negative	5826
NC_045512.2	1059	.	C	T	.	ORF1ab	missense_variant	p.Thr265Ile	England-CAMB-1AED75-2020	No	No	No	No	No	No	No	2020-05-07	?	?	B.1	Europe	United Kingdom	England		Negative	5826
NC_045512.2	5826	.	C	T	.	ORF1ab	missense_variant	p.Thr1854Ile	England-CAMB-1AED75-2020	No	No	No	No	No	No	No	2020-05-07	?	?	B.1	Europe	United Kingdom	England		Negative	5826
NC_045512.2	14408	.	C	T	.	ORF1ab	missense_variant	p.Pro4715Leu	England-CAMB-1AED75-2020	No	No	No	No	No	No	Yes	2020-05-07	?	?	B.1	Europe	United Kingdom	England		Negative	5826
NC_045512.2	23403	.	A	G	.	S	missense_variant	p.Asp614Gly	England-CAMB-1AED75-2020	No	No	No	No	No	No	No	2020-05-07	?	?	B.1	Europe	United Kingdom	England		Negative	5826
NC_045512.2	25563	.	G	T	.	ORF3a	missense_variant	p.Gln57His	England-CAMB-1AED75-2020	No	No	No	No	No	No	No	2020-05-07	?	?	B.1	Europe	United Kingdom	England		Negative	5826
NC_045512.2	26111	.	C	T	.	ORF3a	missense_variant	p.Pro240Leu	England-CAMB-1AED75-2020	No	No	No	No	No	No	No	2020-05-07	?	?	B.1	Europe	United Kingdom	England		Negative	5826
NC_045512.2	677	.	G	A	.	ORF1ab	missense_variant	p.Ala138Thr	England-CAMB-1AF891-2020	No	No	No	No	No	No	No	2020-05-01	?	?	B.9	Europe	United Kingdom	England		Negative	5826
NC_045512.2	1904	.	A	G	.	ORF1ab	missense_variant	p.Ile547Val	England-CAMB-1AF891-2020	No	No	No	No	No	No	No	2020-05-01	?	?	B.9	Europe	United Kingdom	England		Negative	5826
NC_045512.2	4940	.	C	A	.	ORF1ab	missense_variant	p.Leu1559Ile	England-CAMB-1AF891-2020	No	No	No	No	No	No	No	2020-05-01	?	?	B.9	Europe	United Kingdom	England		Negative	5826
NC_045512.2	5826	.	C	T	.	ORF1ab	missense_variant	p.Thr1854Ile	England-CAMB-1AF891-2020	No	No	No	No	No	No	No	2020-05-01	?	?	B.9	Europe	United Kingdom	England		Negative	5826
NC_045512.2	8090	.	C	T	.	ORF1ab	missense_variant	p.Leu2609Phe	England-CAMB-1AF891-2020	No	No	No	No	No	No	No	2020-05-01	?	?	B.9	Europe	United Kingdom	England		Negative	5826
NC_045512.2	14396	.	C	Y	.	ORF1ab	missense_variant	p.Thr4711Ile	England-CAMB-1AF891-2020	No	No	No	No	No	No	Yes	2020-05-01	?	?	B.9	Europe	United Kingdom	England		Negative	5826
NC_045512.2	16141	.	G	K	.	ORF1ab	missense_variant	p.Asp5293Tyr	England-CAMB-1AF891-2020	No	No	No	No	No	No	Yes	2020-05-01	?	?	B.9	Europe	United Kingdom	England		Negative	5826
NC_045512.2	18680	.	C	Y	.	ORF1ab	missense_variant	p.Ala6139Val	England-CAMB-1AF891-2020	No	No	No	No	No	No	No	2020-05-01	?	?	B.9	Europe	United Kingdom	England		Negative	5826
NC_045512.2	26985	.	C	Y	.	M	missense_variant	p.His155Tyr	England-CAMB-1AF891-2020	No	No	No	No	No	No	No	2020-05-01	?	?	B.9	Europe	United Kingdom	England		Negative	5826
NC_045512.2	28060	.	C	T	.	ORF8	missense_variant	p.Pro56Leu	England-CAMB-1AF891-2020	No	No	No	No	No	No	No	2020-05-01	?	?	B.9	Europe	United Kingdom	England		Negative	5826
NC_045512.2	28242	.	G	K	.	ORF8	missense_variant	p.Val117Phe	England-CAMB-1AF891-2020	No	No	No	No	No	No	No	2020-05-01	?	?	B.9	Europe	United Kingdom	England		Negative	5826
NC_045512.2	1059	.	C	T	.	ORF1ab	missense_variant	p.Thr265Ile	England-CAMB-1B492D-2020	No	No	No	No	No	No	No	2020-06-05	?	?	B.1	Europe	United Kingdom	England		Negative	5826
NC_045512.2	1830	.	A	T	.	ORF1ab	missense_variant	p.Asn522Ile	England-CAMB-1B492D-2020	No	No	No	No	No	No	No	2020-06-05	?	?	B.1	Europe	United Kingdom	England		Negative	5826
NC_045512.2	5826	.	C	T	.	ORF1ab	missense_variant	p.Thr1854Ile	England-CAMB-1B492D-2020	No	No	No	No	No	No	No	2020-06-05	?	?	B.1	Europe	United Kingdom	England		Negative	5826
NC_045512.2	14408	.	C	T	.	ORF1ab	missense_variant	p.Pro4715Leu	England-CAMB-1B492D-2020	No	No	No	No	No	No	Yes	2020-06-05	?	?	B.1	Europe	United Kingdom	England		Negative	5826
NC_045512.2	21761	.	G	A	.	S	missense_variant	p.Ala67Thr	England-CAMB-1B492D-2020	No	No	No	No	No	No	No	2020-06-05	?	?	B.1	Europe	United Kingdom	England		Negative	5826
NC_045512.2	23403	.	A	G	.	S	missense_variant	p.Asp614Gly	England-CAMB-1B492D-2020	No	No	No	No	No	No	No	2020-06-05	?	?	B.1	Europe	United Kingdom	England		Negative	5826
NC_045512.2	25563	.	G	T	.	ORF3a	missense_variant	p.Gln57His	England-CAMB-1B492D-2020	No	No	No	No	No	No	No	2020-06-05	?	?	B.1	Europe	United Kingdom	England		Negative	5826
NC_045512.2	26111	.	C	T	.	ORF3a	missense_variant	p.Pro240Leu	England-CAMB-1B492D-2020	No	No	No	No	No	No	No	2020-06-05	?	?	B.1	Europe	United Kingdom	England		Negative	5826
NC_045512.2	677	.	G	A	.	ORF1ab	missense_variant	p.Ala138Thr	England-CAMB-74061-2020	No	No	No	No	No	No	No	2020-03-18	?	?	B.9	Europe	United Kingdom	England		Negative	5826
NC_045512.2	1904	.	A	G	.	ORF1ab	missense_variant	p.Ile547Val	England-CAMB-74061-2020	No	No	No	No	No	No	No	2020-03-18	?	?	B.9	Europe	United Kingdom	England		Negative	5826
NC_045512.2	4940	.	C	A	.	ORF1ab	missense_variant	p.Leu1559Ile	England-CAMB-74061-2020	No	No	No	No	No	No	No	2020-03-18	?	?	B.9	Europe	United Kingdom	England		Negative	5826
NC_045512.2	5826	.	C	T	.	ORF1ab	missense_variant	p.Thr1854Ile	England-CAMB-74061-2020	No	No	No	No	No	No	No	2020-03-18	?	?	B.9	Europe	United Kingdom	England		Negative	5826
NC_045512.2	8090	.	C	T	.	ORF1ab	missense_variant	p.Leu2609Phe	England-CAMB-74061-2020	No	No	No	No	No	No	No	2020-03-18	?	?	B.9	Europe	United Kingdom	England		Negative	5826
NC_045512.2	28060	.	C	T	.	ORF8	missense_variant	p.Pro56Leu	England-CAMB-74061-2020	No	No	No	No	No	No	No	2020-03-18	?	?	B.9	Europe	United Kingdom	England		Negative	5826
NC_045512.2	677	.	G	A	.	ORF1ab	missense_variant	p.Ala138Thr	England-CAMB-74526-2020	No	No	No	No	No	No	No	2020-03-27	Female	59	B.9	Europe	United Kingdom	England		Negative	5826
NC_045512.2	1904	.	A	G	.	ORF1ab	missense_variant	p.Ile547Val	England-CAMB-74526-2020	No	No	No	No	No	No	No	2020-03-27	Female	59	B.9	Europe	United Kingdom	England		Negative	5826
NC_045512.2	4940	.	C	A	.	ORF1ab	missense_variant	p.Leu1559Ile	England-CAMB-74526-2020	No	No	No	No	No	No	No	2020-03-27	Female	59	B.9	Europe	United Kingdom	England		Negative	5826
NC_045512.2	5826	.	C	T	.	ORF1ab	missense_variant	p.Thr1854Ile	England-CAMB-74526-2020	No	No	No	No	No	No	No	2020-03-27	Female	59	B.9	Europe	United Kingdom	England		Negative	5826
NC_045512.2	8090	.	C	T	.	ORF1ab	missense_variant	p.Leu2609Phe	England-CAMB-74526-2020	No	No	No	No	No	No	No	2020-03-27	Female	59	B.9	Europe	United Kingdom	England		Negative	5826
NC_045512.2	28060	.	C	T	.	ORF8	missense_variant	p.Pro56Leu	England-CAMB-74526-2020	No	No	No	No	No	No	No	2020-03-27	Female	59	B.9	Europe	United Kingdom	England		Negative	5826
NC_045512.2	1904	.	A	G	.	ORF1ab	missense_variant	p.Ile547Val	England-CAMB-77435-2020	No	No	No	No	No	No	No	2020-03-31	?	?	B.9	Europe	United Kingdom	England		Negative	5826
NC_045512.2	5826	.	C	T	.	ORF1ab	missense_variant	p.Thr1854Ile	England-CAMB-77435-2020	No	No	No	No	No	No	No	2020-03-31	?	?	B.9	Europe	United Kingdom	England		Negative	5826
NC_045512.2	8090	.	C	T	.	ORF1ab	missense_variant	p.Leu2609Phe	England-CAMB-77435-2020	No	No	No	No	No	No	No	2020-03-31	?	?	B.9	Europe	United Kingdom	England		Negative	5826
NC_045512.2	12357	.	C	T	.	ORF1ab	missense_variant	p.Thr4031Ile	England-CAMB-77435-2020	No	No	No	No	No	No	No	2020-03-31	?	?	B.9	Europe	United Kingdom	England		Negative	5826
NC_045512.2	5826	.	C	T	.	ORF1ab	missense_variant	p.Thr1854Ile	England-CAMB-77D58-2020	No	No	No	No	No	No	No	2020-04-01	?	?	B.1.1	Europe	United Kingdom	England		Negative	5826
NC_045512.2	14408	.	C	T	.	ORF1ab	missense_variant	p.Pro4715Leu	England-CAMB-77D58-2020	No	No	No	No	No	No	Yes	2020-04-01	?	?	B.1.1	Europe	United Kingdom	England		Negative	5826
NC_045512.2	23403	.	A	G	.	S	missense_variant	p.Asp614Gly	England-CAMB-77D58-2020	No	No	No	No	No	No	No	2020-04-01	?	?	B.1.1	Europe	United Kingdom	England		Negative	5826
NC_045512.2	25202	.	T	K	.	S	missense_variant	p.Trp1214Gly	England-CAMB-77D58-2020	No	No	No	No	No	No	No	2020-04-01	?	?	B.1.1	Europe	United Kingdom	England		Negative	5826
NC_045512.2	28881	.	G	A	.	N	missense_variant	p.Arg203Lys	England-CAMB-77D58-2020	No	No	No	No	No	No	No	2020-04-01	?	?	B.1.1	Europe	United Kingdom	England		Negative	5826
NC_045512.2	28883	.	G	C	.	N	missense_variant	p.Gly204Arg	England-CAMB-77D58-2020	No	No	No	No	No	No	No	2020-04-01	?	?	B.1.1	Europe	United Kingdom	England		Negative	5826
NC_045512.2	677	.	G	A	.	ORF1ab	missense_variant	p.Ala138Thr	England-CAMB-7ACA3-2020	No	No	No	No	No	No	No	2020-04-06	?	?	B.9	Europe	United Kingdom	England		Negative	5826
NC_045512.2	1904	.	A	G	.	ORF1ab	missense_variant	p.Ile547Val	England-CAMB-7ACA3-2020	No	No	No	No	No	No	No	2020-04-06	?	?	B.9	Europe	United Kingdom	England		Negative	5826
NC_045512.2	4940	.	C	A	.	ORF1ab	missense_variant	p.Leu1559Ile	England-CAMB-7ACA3-2020	No	No	No	No	No	No	No	2020-04-06	?	?	B.9	Europe	United Kingdom	England		Negative	5826
NC_045512.2	5826	.	C	T	.	ORF1ab	missense_variant	p.Thr1854Ile	England-CAMB-7ACA3-2020	No	No	No	No	No	No	No	2020-04-06	?	?	B.9	Europe	United Kingdom	England		Negative	5826
NC_045512.2	8090	.	C	T	.	ORF1ab	missense_variant	p.Leu2609Phe	England-CAMB-7ACA3-2020	No	No	No	No	No	No	No	2020-04-06	?	?	B.9	Europe	United Kingdom	England		Negative	5826
NC_045512.2	28060	.	C	T	.	ORF8	missense_variant	p.Pro56Leu	England-CAMB-7ACA3-2020	No	No	No	No	No	No	No	2020-04-06	?	?	B.9	Europe	United Kingdom	England		Negative	5826
NC_045512.2	1904	.	A	G	.	ORF1ab	missense_variant	p.Ile547Val	England-HECH-2599F13-2020	No	No	No	No	No	No	No	2020-05-07	?	?	B.1.1	Europe	United Kingdom	England		Negative	5826
NC_045512.2	4800	.	A	G	.	ORF1ab	missense_variant	p.Lys1512Arg	England-HECH-2599F13-2020	No	No	No	No	No	No	No	2020-05-07	?	?	B.1.1	Europe	United Kingdom	England		Negative	5826
NC_045512.2	5826	.	C	T	.	ORF1ab	missense_variant	p.Thr1854Ile	England-HECH-2599F13-2020	No	No	No	No	No	No	No	2020-05-07	?	?	B.1.1	Europe	United Kingdom	England		Negative	5826
NC_045512.2	6807	.	C	T	.	ORF1ab	missense_variant	p.Thr2181Ile	England-HECH-2599F13-2020	No	No	No	No	No	No	No	2020-05-07	?	?	B.1.1	Europe	United Kingdom	England		Negative	5826
NC_045512.2	8090	.	C	T	.	ORF1ab	missense_variant	p.Leu2609Phe	England-HECH-2599F13-2020	No	No	No	No	No	No	No	2020-05-07	?	?	B.1.1	Europe	United Kingdom	England		Negative	5826
NC_045512.2	12578	.	G	K	.	ORF1ab	missense_variant	p.Asp4105Tyr	England-HECH-2599F13-2020	No	No	No	No	No	No	No	2020-05-07	?	?	B.1.1	Europe	United Kingdom	England		Negative	5826
NC_045512.2	13458	.	C	Y	.	ORF1ab	missense_variant	p.Ser4398Leu	England-HECH-2599F13-2020	No	No	No	No	No	No	Yes	2020-05-07	?	?	B.1.1	Europe	United Kingdom	England		Negative	5826
NC_045512.2	1904	.	A	G	.	ORF1ab	missense_variant	p.Ile547Val	England-LIVE-9C8D4-2020	No	No	No	No	No	No	No	2020-03-24	?	?	B.9	Europe	United Kingdom	England		Negative	5826
NC_045512.2	5826	.	C	T	.	ORF1ab	missense_variant	p.Thr1854Ile	England-LIVE-9C8D4-2020	No	No	No	No	No	No	No	2020-03-24	?	?	B.9	Europe	United Kingdom	England		Negative	5826
NC_045512.2	8090	.	C	T	.	ORF1ab	missense_variant	p.Leu2609Phe	England-LIVE-9C8D4-2020	No	No	No	No	No	No	No	2020-03-24	?	?	B.9	Europe	United Kingdom	England		Negative	5826
NC_045512.2	512	.	C	Y	.	ORF1ab	missense_variant	p.His83Tyr	England-NORW-E8AC4-2020	No	No	No	No	No	No	No	2020	?	?	B.9	Europe	United Kingdom	England		Negative	5826
NC_045512.2	1904	.	A	G	.	ORF1ab	missense_variant	p.Ile547Val	England-NORW-E8AC4-2020	No	No	No	No	No	No	No	2020	?	?	B.9	Europe	United Kingdom	England		Negative	5826
NC_045512.2	5425	.	G	S	.	ORF1ab	missense_variant	p.Lys1720Asn	England-NORW-E8AC4-2020	No	No	No	No	No	No	No	2020	?	?	B.9	Europe	United Kingdom	England		Negative	5826
NC_045512.2	5826	.	C	T	.	ORF1ab	missense_variant	p.Thr1854Ile	England-NORW-E8AC4-2020	No	No	No	No	No	No	No	2020	?	?	B.9	Europe	United Kingdom	England		Negative	5826
NC_045512.2	8090	.	C	T	.	ORF1ab	missense_variant	p.Leu2609Phe	England-NORW-E8AC4-2020	No	No	No	No	No	No	No	2020	?	?	B.9	Europe	United Kingdom	England		Negative	5826
NC_045512.2	10002	.	C	T	.	ORF1ab	missense_variant	p.Ser3246Phe	England-NORW-E8AC4-2020	No	No	No	No	No	No	No	2020	?	?	B.9	Europe	United Kingdom	England		Negative	5826
NC_045512.2	4002	.	C	T	.	ORF1ab	missense_variant	p.Thr1246Ile	England-NORW-ED704-2020	No	No	No	No	No	No	No	2020-06-05	?	?	B.1.1.1	Europe	United Kingdom	England		Negative	5826
NC_045512.2	5826	.	C	Y	.	ORF1ab	missense_variant	p.Thr1854Ile	England-NORW-ED704-2020	No	No	No	No	No	No	No	2020-06-05	?	?	B.1.1.1	Europe	United Kingdom	England		Negative	5826
NC_045512.2	9438	.	C	T	.	ORF1ab	missense_variant	p.Thr3058Ile	England-NORW-ED704-2020	No	No	No	No	No	No	No	2020-06-05	?	?	B.1.1.1	Europe	United Kingdom	England		Negative	5826
NC_045512.2	10097	.	G	A	.	ORF1ab	missense_variant	p.Gly3278Ser	England-NORW-ED704-2020	No	Yes_Pocket_Lopinavir1	Yes	No	No	No	No	2020-06-05	?	?	B.1.1.1	Europe	United Kingdom	England		Negative	5826
NC_045512.2	14408	.	C	T	.	ORF1ab	missense_variant	p.Pro4715Leu	England-NORW-ED704-2020	No	No	No	No	No	No	Yes	2020-06-05	?	?	B.1.1.1	Europe	United Kingdom	England		Negative	5826
NC_045512.2	19109	.	G	A	.	ORF1ab	missense_variant	p.Ser6282Asn	England-NORW-ED704-2020	No	No	No	No	No	No	No	2020-06-05	?	?	B.1.1.1	Europe	United Kingdom	England		Negative	5826
NC_045512.2	21933	.	C	Y	.	S	missense_variant	p.Thr124Ile	England-NORW-ED704-2020	No	No	No	No	No	No	No	2020-06-05	?	?	B.1.1.1	Europe	United Kingdom	England		Negative	5826
NC_045512.2	22026	.	G	K	.	S	missense_variant	p.Ser155Ile	England-NORW-ED704-2020	No	No	No	No	No	No	No	2020-06-05	?	?	B.1.1.1	Europe	United Kingdom	England		Negative	5826
NC_045512.2	23403	.	A	G	.	S	missense_variant	p.Asp614Gly	England-NORW-ED704-2020	No	No	No	No	No	No	No	2020-06-05	?	?	B.1.1.1	Europe	United Kingdom	England		Negative	5826
NC_045512.2	28881	.	G	A	.	N	missense_variant	p.Arg203Lys	England-NORW-ED704-2020	No	No	No	No	No	No	No	2020-06-05	?	?	B.1.1.1	Europe	United Kingdom	England		Negative	5826
NC_045512.2	28883	.	G	C	.	N	missense_variant	p.Gly204Arg	England-NORW-ED704-2020	No	No	No	No	No	No	No	2020-06-05	?	?	B.1.1.1	Europe	United Kingdom	England		Negative	5826
NC_045512.2	1904	.	A	G	.	ORF1ab	missense_variant	p.Ile547Val	England-NOTT-10E4C9-2020	No	No	No	No	No	No	No	2020-03-22	Male	?	B.9	Europe	United Kingdom	England		Negative	5826
NC_045512.2	2123	.	G	A	.	ORF1ab	missense_variant	p.Val620Ile	England-NOTT-10E4C9-2020	No	No	No	No	No	No	No	2020-03-22	Male	?	B.9	Europe	United Kingdom	England		Negative	5826
NC_045512.2	5826	.	C	T	.	ORF1ab	missense_variant	p.Thr1854Ile	England-NOTT-10E4C9-2020	No	No	No	No	No	No	No	2020-03-22	Male	?	B.9	Europe	United Kingdom	England		Negative	5826
NC_045512.2	8090	.	C	T	.	ORF1ab	missense_variant	p.Leu2609Phe	England-NOTT-10E4C9-2020	No	No	No	No	No	No	No	2020-03-22	Male	?	B.9	Europe	United Kingdom	England		Negative	5826
NC_045512.2	5826	.	C	T	.	ORF1ab	missense_variant	p.Thr1854Ile	England-OXON-ACF54-2020	No	No	No	No	No	No	No	2020	?	?	B.1.1	Europe	United Kingdom	England		Negative	5826
NC_045512.2	14408	.	C	T	.	ORF1ab	missense_variant	p.Pro4715Leu	England-OXON-ACF54-2020	No	No	No	No	No	No	Yes	2020	?	?	B.1.1	Europe	United Kingdom	England		Negative	5826
NC_045512.2	23403	.	A	G	.	S	missense_variant	p.Asp614Gly	England-OXON-ACF54-2020	No	No	No	No	No	No	No	2020	?	?	B.1.1	Europe	United Kingdom	England		Negative	5826
NC_045512.2	27536	.	C	A	.	ORF7a	missense_variant	p.Pro48His	England-OXON-ACF54-2020	No	No	No	No	No	No	No	2020	?	?	B.1.1	Europe	United Kingdom	England		Negative	5826
NC_045512.2	28881	.	G	A	.	N	missense_variant	p.Arg203Lys	England-OXON-ACF54-2020	No	No	No	No	No	No	No	2020	?	?	B.1.1	Europe	United Kingdom	England		Negative	5826
NC_045512.2	28883	.	G	C	.	N	missense_variant	p.Gly204Arg	England-OXON-ACF54-2020	No	No	No	No	No	No	No	2020	?	?	B.1.1	Europe	United Kingdom	England		Negative	5826
NC_045512.2	2523	.	C	T	.	ORF1ab	missense_variant	p.Thr753Ile	England-OXON-AFF8E-2020	No	No	No	No	No	No	No	2020-04-10	?	?	B.1.1	Europe	United Kingdom	England		Negative	5826
NC_045512.2	5826	.	C	T	.	ORF1ab	missense_variant	p.Thr1854Ile	England-OXON-AFF8E-2020	No	No	No	No	No	No	No	2020-04-10	?	?	B.1.1	Europe	United Kingdom	England		Negative	5826
NC_045512.2	6723	.	C	T	.	ORF1ab	missense_variant	p.Thr2153Ile	England-OXON-AFF8E-2020	No	No	No	No	No	No	No	2020-04-10	?	?	B.1.1	Europe	United Kingdom	England		Negative	5826
NC_045512.2	14408	.	C	T	.	ORF1ab	missense_variant	p.Pro4715Leu	England-OXON-AFF8E-2020	No	No	No	No	No	No	Yes	2020-04-10	?	?	B.1.1	Europe	United Kingdom	England		Negative	5826
NC_045512.2	23403	.	A	G	.	S	missense_variant	p.Asp614Gly	England-OXON-AFF8E-2020	No	No	No	No	No	No	No	2020-04-10	?	?	B.1.1	Europe	United Kingdom	England		Negative	5826
NC_045512.2	28881	.	G	A	.	N	missense_variant	p.Arg203Lys	England-OXON-AFF8E-2020	No	No	No	No	No	No	No	2020-04-10	?	?	B.1.1	Europe	United Kingdom	England		Negative	5826
NC_045512.2	28883	.	G	C	.	N	missense_variant	p.Gly204Arg	England-OXON-AFF8E-2020	No	No	No	No	No	No	No	2020-04-10	?	?	B.1.1	Europe	United Kingdom	England		Negative	5826
NC_045512.2	2164	.	G	T	.	ORF1ab	missense_variant	p.Glu633Asp	India-GBRC136a-2020	No	No	No	No	No	No	No	2020-05-24	Male	65	B.1.113	Asia	India	Gujarat	Ahmedabad	Negative	5826
NC_045512.2	4158	.	C	T	.	ORF1ab	missense_variant	p.Ala1298Val	India-GBRC136a-2020	No	No	No	No	No	No	No	2020-05-24	Male	65	B.1.113	Asia	India	Gujarat	Ahmedabad	Negative	5826
NC_045512.2	5826	.	C	T	.	ORF1ab	missense_variant	p.Thr1854Ile	India-GBRC136a-2020	No	No	No	No	No	No	No	2020-05-24	Male	65	B.1.113	Asia	India	Gujarat	Ahmedabad	Negative	5826
NC_045512.2	14408	.	C	T	.	ORF1ab	missense_variant	p.Pro4715Leu	India-GBRC136a-2020	No	No	No	No	No	No	Yes	2020-05-24	Male	65	B.1.113	Asia	India	Gujarat	Ahmedabad	Negative	5826
NC_045512.2	23403	.	A	G	.	S	missense_variant	p.Asp614Gly	India-GBRC136a-2020	No	No	No	No	No	No	No	2020-05-24	Male	65	B.1.113	Asia	India	Gujarat	Ahmedabad	Negative	5826
NC_045512.2	25563	.	G	T	.	ORF3a	missense_variant	p.Gln57His	India-GBRC136a-2020	No	No	No	No	No	No	No	2020-05-24	Male	65	B.1.113	Asia	India	Gujarat	Ahmedabad	Negative	5826
NC_045512.2	28854	.	C	T	.	N	missense_variant	p.Ser194Leu	India-GBRC136a-2020	No	No	No	No	No	No	No	2020-05-24	Male	65	B.1.113	Asia	India	Gujarat	Ahmedabad	Negative	5826
NC_045512.2	5700	.	C	A	.	ORF1ab	missense_variant	p.Ala1812Asp	India-NIV-QC-802-2020	No	No	No	No	No	No	No	2020-04-27	?	?	B.1.1.32	Asia	India	Maharashtra		Negative	5826
NC_045512.2	5826	.	C	T	.	ORF1ab	missense_variant	p.Thr1854Ile	India-NIV-QC-802-2020	No	No	No	No	No	No	No	2020-04-27	?	?	B.1.1.32	Asia	India	Maharashtra		Negative	5826
NC_045512.2	14408	.	C	T	.	ORF1ab	missense_variant	p.Pro4715Leu	India-NIV-QC-802-2020	No	No	No	No	No	No	Yes	2020-04-27	?	?	B.1.1.32	Asia	India	Maharashtra		Negative	5826
NC_045512.2	18032	.	C	T	.	ORF1ab	missense_variant	p.Thr5923Ile	India-NIV-QC-802-2020	No	No	No	No	No	No	No	2020-04-27	?	?	B.1.1.32	Asia	India	Maharashtra		Negative	5826
NC_045512.2	21137	.	A	G	.	ORF1ab	missense_variant	p.Lys6958Arg	India-NIV-QC-802-2020	No	No	No	No	No	No	No	2020-04-27	?	?	B.1.1.32	Asia	India	Maharashtra		Negative	5826
NC_045512.2	23403	.	A	G	.	S	missense_variant	p.Asp614Gly	India-NIV-QC-802-2020	No	No	No	No	No	No	No	2020-04-27	?	?	B.1.1.32	Asia	India	Maharashtra		Negative	5826
NC_045512.2	28881	.	G	A	.	N	missense_variant	p.Arg203Lys	India-NIV-QC-802-2020	No	No	No	No	No	No	No	2020-04-27	?	?	B.1.1.32	Asia	India	Maharashtra		Negative	5826
NC_045512.2	28883	.	G	C	.	N	missense_variant	p.Gly204Arg	India-NIV-QC-802-2020	No	No	No	No	No	No	No	2020-04-27	?	?	B.1.1.32	Asia	India	Maharashtra		Negative	5826
NC_045512.2	1904	.	A	G	.	ORF1ab	missense_variant	p.Ile547Val	NewZealand-20VR1115-2020	No	No	No	No	No	No	No	2020-03-20	?	?	B.9	Oceania	New Zealand	Waikato		Negative	5826
NC_045512.2	5826	.	C	T	.	ORF1ab	missense_variant	p.Thr1854Ile	NewZealand-20VR1115-2020	No	No	No	No	No	No	No	2020-03-20	?	?	B.9	Oceania	New Zealand	Waikato		Negative	5826
NC_045512.2	8090	.	C	T	.	ORF1ab	missense_variant	p.Leu2609Phe	NewZealand-20VR1115-2020	No	No	No	No	No	No	No	2020-03-20	?	?	B.9	Oceania	New Zealand	Waikato		Negative	5826
NC_045512.2	2480	.	A	G	.	ORF1ab	missense_variant	p.Ile739Val	NorthernIreland-NIRE-FB6D9-2020	No	No	No	No	No	No	No	2020-03-26	?	?	B.2.1	Europe	United Kingdom	Northern Ireland		Negative	5826
NC_045512.2	2558	.	C	T	.	ORF1ab	missense_variant	p.Pro765Ser	NorthernIreland-NIRE-FB6D9-2020	No	No	No	No	No	No	No	2020-03-26	?	?	B.2.1	Europe	United Kingdom	Northern Ireland		Negative	5826
NC_045512.2	5826	.	C	T	.	ORF1ab	missense_variant	p.Thr1854Ile	NorthernIreland-NIRE-FB6D9-2020	No	No	No	No	No	No	No	2020-03-26	?	?	B.2.1	Europe	United Kingdom	Northern Ireland		Negative	5826
NC_045512.2	10833	.	C	T	.	ORF1ab	missense_variant	p.Ala3523Val	NorthernIreland-NIRE-FB6D9-2020	No	No	Yes	No	No	No	No	2020-03-26	?	?	B.2.1	Europe	United Kingdom	Northern Ireland		Negative	5826
NC_045512.2	11083	.	G	T	.	ORF1ab	missense_variant	p.Leu3606Phe	NorthernIreland-NIRE-FB6D9-2020	No	No	No	No	No	No	No	2020-03-26	?	?	B.2.1	Europe	United Kingdom	Northern Ireland		Negative	5826
NC_045512.2	26144	.	G	T	.	ORF3a	missense_variant	p.Gly251Val	NorthernIreland-NIRE-FB6D9-2020	No	No	No	No	No	No	No	2020-03-26	?	?	B.2.1	Europe	United Kingdom	Northern Ireland		Negative	5826
NC_045512.2	1904	.	A	G	.	ORF1ab	missense_variant	p.Ile547Val	NorthernIreland-NIRE-FC33B-2020	No	No	No	No	No	No	No	2020-04-12	?	?	B.9	Europe	United Kingdom	Northern Ireland		Negative	5826
NC_045512.2	5826	.	C	T	.	ORF1ab	missense_variant	p.Thr1854Ile	NorthernIreland-NIRE-FC33B-2020	No	No	No	No	No	No	No	2020-04-12	?	?	B.9	Europe	United Kingdom	Northern Ireland		Negative	5826
NC_045512.2	8090	.	C	T	.	ORF1ab	missense_variant	p.Leu2609Phe	NorthernIreland-NIRE-FC33B-2020	No	No	No	No	No	No	No	2020-04-12	?	?	B.9	Europe	United Kingdom	Northern Ireland		Negative	5826
NC_045512.2	16389	.	T	K	.	ORF1ab	missense_variant	p.Asn5375Lys	NorthernIreland-NIRE-FC33B-2020	No	No	No	No	No	No	No	2020-04-12	?	?	B.9	Europe	United Kingdom	Northern Ireland		Negative	5826
NC_045512.2	20233	.	C	Y	.	ORF1ab	missense_variant	p.Pro6657Ser	NorthernIreland-NIRE-FC33B-2020	No	No	No	No	No	No	No	2020-04-12	?	?	B.9	Europe	United Kingdom	Northern Ireland		Negative	5826
NC_045512.2	20759	.	C	Y	.	ORF1ab	missense_variant	p.Ala6832Val	NorthernIreland-NIRE-FC33B-2020	No	No	No	No	No	No	No	2020-04-12	?	?	B.9	Europe	United Kingdom	Northern Ireland		Negative	5826
NC_045512.2	21987	.	G	K	.	S	missense_variant	p.Gly142Val	NorthernIreland-NIRE-FC33B-2020	No	No	No	No	No	No	No	2020-04-12	?	?	B.9	Europe	United Kingdom	Northern Ireland		Negative	5826
NC_045512.2	22335	.	G	S	.	S	missense_variant	p.Trp258Ser	NorthernIreland-NIRE-FC33B-2020	No	No	No	No	No	No	No	2020-04-12	?	?	B.9	Europe	United Kingdom	Northern Ireland		Negative	5826
NC_045512.2	25702	.	C	T	.	ORF3a	missense_variant	p.Pro104Ser	NorthernIreland-NIRE-FC33B-2020	No	No	No	No	No	No	No	2020-04-12	?	?	B.9	Europe	United Kingdom	Northern Ireland		Negative	5826
NC_045512.2	1904	.	A	G	.	ORF1ab	missense_variant	p.Ile547Val	Scotland-GCVR-171160-2020	No	No	No	No	No	No	No	2020-03-26	?	?	B.9	Europe	United Kingdom	Scotland		Negative	5826
NC_045512.2	5826	.	C	T	.	ORF1ab	missense_variant	p.Thr1854Ile	Scotland-GCVR-171160-2020	No	No	No	No	No	No	No	2020-03-26	?	?	B.9	Europe	United Kingdom	Scotland		Negative	5826
NC_045512.2	8090	.	C	T	.	ORF1ab	missense_variant	p.Leu2609Phe	Scotland-GCVR-171160-2020	No	No	No	No	No	No	No	2020-03-26	?	?	B.9	Europe	United Kingdom	Scotland		Negative	5826
NC_045512.2	17074	.	C	T	.	ORF1ab	missense_variant	p.Leu5604Phe	Scotland-GCVR-171160-2020	No	No	No	No	No	No	No	2020-03-26	?	?	B.9	Europe	United Kingdom	Scotland		Negative	5826
NC_045512.2	5826	.	C	T	.	ORF1ab	missense_variant	p.Thr1854Ile	Singapore-261-2020	No	No	No	No	No	No	No	2020-04-09	Male	37	B.6	Asia	Singapore	Singapore		Negative	5826
NC_045512.2	6310	.	C	A	.	ORF1ab	missense_variant	p.Ser2015Arg	Singapore-261-2020	No	No	No	No	No	No	No	2020-04-09	Male	37	B.6	Asia	Singapore	Singapore		Negative	5826
NC_045512.2	6312	.	C	A	.	ORF1ab	missense_variant	p.Thr2016Lys	Singapore-261-2020	No	No	No	No	No	No	No	2020-04-09	Male	37	B.6	Asia	Singapore	Singapore		Negative	5826
NC_045512.2	11083	.	G	T	.	ORF1ab	missense_variant	p.Leu3606Phe	Singapore-261-2020	No	No	No	No	No	No	No	2020-04-09	Male	37	B.6	Asia	Singapore	Singapore		Negative	5826
NC_045512.2	13730	.	C	T	.	ORF1ab	missense_variant	p.Ala4489Val	Singapore-261-2020	No	No	No	No	No	No	Yes	2020-04-09	Male	37	B.6	Asia	Singapore	Singapore		Negative	5826
NC_045512.2	28311	.	C	T	.	N	missense_variant	p.Pro13Leu	Singapore-261-2020	No	No	No	No	No	No	No	2020-04-09	Male	37	B.6	Asia	Singapore	Singapore		Negative	5826
NC_045512.2	28512	.	C	Y	.	N	missense_variant	p.Pro80Leu	Singapore-261-2020	No	No	No	No	No	No	No	2020-04-09	Male	37	B.6	Asia	Singapore	Singapore		Negative	5826
NC_045512.2	5826	.	C	T	.	ORF1ab	missense_variant	p.Thr1854Ile	Singapore-263-2020	No	No	No	No	No	No	No	2020-04-09	Male	33	B.6	Asia	Singapore	Singapore		Negative	5826
NC_045512.2	6310	.	C	A	.	ORF1ab	missense_variant	p.Ser2015Arg	Singapore-263-2020	No	No	No	No	No	No	No	2020-04-09	Male	33	B.6	Asia	Singapore	Singapore		Negative	5826
NC_045512.2	6312	.	C	A	.	ORF1ab	missense_variant	p.Thr2016Lys	Singapore-263-2020	No	No	No	No	No	No	No	2020-04-09	Male	33	B.6	Asia	Singapore	Singapore		Negative	5826
NC_045512.2	11083	.	G	T	.	ORF1ab	missense_variant	p.Leu3606Phe	Singapore-263-2020	No	No	No	No	No	No	No	2020-04-09	Male	33	B.6	Asia	Singapore	Singapore		Negative	5826
NC_045512.2	11540	.	G	K	.	ORF1ab	missense_variant	p.Val3759Phe	Singapore-263-2020	No	No	No	No	No	No	No	2020-04-09	Male	33	B.6	Asia	Singapore	Singapore		Negative	5826
NC_045512.2	13730	.	C	T	.	ORF1ab	missense_variant	p.Ala4489Val	Singapore-263-2020	No	No	No	No	No	No	Yes	2020-04-09	Male	33	B.6	Asia	Singapore	Singapore		Negative	5826
NC_045512.2	28311	.	C	T	.	N	missense_variant	p.Pro13Leu	Singapore-263-2020	No	No	No	No	No	No	No	2020-04-09	Male	33	B.6	Asia	Singapore	Singapore		Negative	5826
NC_045512.2	5826	.	C	T	.	ORF1ab	missense_variant	p.Thr1854Ile	Singapore-78-2020	No	No	No	No	No	No	No	2020-04-09	Male	30	B.6	Asia	Singapore	Singapore		Negative	5826
NC_045512.2	6310	.	C	A	.	ORF1ab	missense_variant	p.Ser2015Arg	Singapore-78-2020	No	No	No	No	No	No	No	2020-04-09	Male	30	B.6	Asia	Singapore	Singapore		Negative	5826
NC_045512.2	6312	.	C	A	.	ORF1ab	missense_variant	p.Thr2016Lys	Singapore-78-2020	No	No	No	No	No	No	No	2020-04-09	Male	30	B.6	Asia	Singapore	Singapore		Negative	5826
NC_045512.2	8528	.	A	R	.	ORF1ab	missense_variant	p.Thr2755Ala	Singapore-78-2020	No	No	No	No	No	No	No	2020-04-09	Male	30	B.6	Asia	Singapore	Singapore		Negative	5826
NC_045512.2	11083	.	G	T	.	ORF1ab	missense_variant	p.Leu3606Phe	Singapore-78-2020	No	No	No	No	No	No	No	2020-04-09	Male	30	B.6	Asia	Singapore	Singapore		Negative	5826
NC_045512.2	13730	.	C	T	.	ORF1ab	missense_variant	p.Ala4489Val	Singapore-78-2020	No	No	No	No	No	No	Yes	2020-04-09	Male	30	B.6	Asia	Singapore	Singapore		Negative	5826
NC_045512.2	28311	.	C	T	.	N	missense_variant	p.Pro13Leu	Singapore-78-2020	No	No	No	No	No	No	No	2020-04-09	Male	30	B.6	Asia	Singapore	Singapore		Negative	5826
NC_045512.2	5183	.	C	Y	.	ORF1ab	missense_variant	p.Pro1640Ser	Singapore-98-2020	No	No	No	No	No	No	No	2020-04-09	Male	42	B.6	Asia	Singapore	Singapore		Negative	5826
NC_045512.2	5826	.	C	T	.	ORF1ab	missense_variant	p.Thr1854Ile	Singapore-98-2020	No	No	No	No	No	No	No	2020-04-09	Male	42	B.6	Asia	Singapore	Singapore		Negative	5826
NC_045512.2	6310	.	C	A	.	ORF1ab	missense_variant	p.Ser2015Arg	Singapore-98-2020	No	No	No	No	No	No	No	2020-04-09	Male	42	B.6	Asia	Singapore	Singapore		Negative	5826
NC_045512.2	6312	.	C	A	.	ORF1ab	missense_variant	p.Thr2016Lys	Singapore-98-2020	No	No	No	No	No	No	No	2020-04-09	Male	42	B.6	Asia	Singapore	Singapore		Negative	5826
NC_045512.2	8397	.	T	Y	.	ORF1ab	missense_variant	p.Leu2711Ser	Singapore-98-2020	No	No	No	No	No	No	No	2020-04-09	Male	42	B.6	Asia	Singapore	Singapore		Negative	5826
NC_045512.2	11083	.	G	T	.	ORF1ab	missense_variant	p.Leu3606Phe	Singapore-98-2020	No	No	No	No	No	No	No	2020-04-09	Male	42	B.6	Asia	Singapore	Singapore		Negative	5826
NC_045512.2	13730	.	C	T	.	ORF1ab	missense_variant	p.Ala4489Val	Singapore-98-2020	No	No	No	No	No	No	Yes	2020-04-09	Male	42	B.6	Asia	Singapore	Singapore		Negative	5826
NC_045512.2	22500	.	A	W	.	S	missense_variant	p.Tyr313Phe	Singapore-98-2020	No	No	No	No	No	No	No	2020-04-09	Male	42	B.6	Asia	Singapore	Singapore		Negative	5826
NC_045512.2	28311	.	C	T	.	N	missense_variant	p.Pro13Leu	Singapore-98-2020	No	No	No	No	No	No	No	2020-04-09	Male	42	B.6	Asia	Singapore	Singapore		Negative	5826
NC_045512.2	1904	.	A	G	.	ORF1ab	missense_variant	p.Ile547Val	SouthAfrica-R05204-2020	No	No	No	No	No	No	No	2020-03-19	Male	65	B.9	Africa	South Africa	Mpumalanga		Negative	5826
NC_045512.2	2925	.	C	T	.	ORF1ab	missense_variant	p.Ser887Phe	SouthAfrica-R05204-2020	No	No	No	No	No	No	No	2020-03-19	Male	65	B.9	Africa	South Africa	Mpumalanga		Negative	5826
NC_045512.2	5826	.	C	T	.	ORF1ab	missense_variant	p.Thr1854Ile	SouthAfrica-R05204-2020	No	No	No	No	No	No	No	2020-03-19	Male	65	B.9	Africa	South Africa	Mpumalanga		Negative	5826
NC_045512.2	8090	.	C	T	.	ORF1ab	missense_variant	p.Leu2609Phe	SouthAfrica-R05204-2020	No	No	No	No	No	No	No	2020-03-19	Male	65	B.9	Africa	South Africa	Mpumalanga		Negative	5826
NC_045512.2	5826	.	C	T	.	ORF1ab	missense_variant	p.Thr1854Ile	Sweden-20-19258-2020	No	No	No	No	No	No	No	2020-05-28	Female	33	B.1.1	Europe	Sweden	Stockholm		Negative	5826
NC_045512.2	10908	.	C	T	.	ORF1ab	missense_variant	p.Ala3548Val	Sweden-20-19258-2020	No	Yes_Virulence_Ala285	Yes	No	No	No	No	2020-05-28	Female	33	B.1.1	Europe	Sweden	Stockholm		Negative	5826
NC_045512.2	14408	.	C	T	.	ORF1ab	missense_variant	p.Pro4715Leu	Sweden-20-19258-2020	No	No	No	No	No	No	Yes	2020-05-28	Female	33	B.1.1	Europe	Sweden	Stockholm		Negative	5826
NC_045512.2	23403	.	A	G	.	S	missense_variant	p.Asp614Gly	Sweden-20-19258-2020	No	No	No	No	No	No	No	2020-05-28	Female	33	B.1.1	Europe	Sweden	Stockholm		Negative	5826
NC_045512.2	28727	.	G	T	.	N	missense_variant	p.Ala152Ser	Sweden-20-19258-2020	No	No	No	No	No	No	No	2020-05-28	Female	33	B.1.1	Europe	Sweden	Stockholm		Negative	5826
NC_045512.2	28881	.	G	A	.	N	missense_variant	p.Arg203Lys	Sweden-20-19258-2020	No	No	No	No	No	No	No	2020-05-28	Female	33	B.1.1	Europe	Sweden	Stockholm		Negative	5826
NC_045512.2	28883	.	G	C	.	N	missense_variant	p.Gly204Arg	Sweden-20-19258-2020	No	No	No	No	No	No	No	2020-05-28	Female	33	B.1.1	Europe	Sweden	Stockholm		Negative	5826
NC_045512.2	1899	.	G	S	.	ORF1ab	missense_variant	p.Arg545Pro	Switzerland-120017-2020	No	No	No	No	No	No	No	2020-04-17	?	?	B.1	Europe	Switzerland	Bern		Negative	5826
NC_045512.2	1983	.	T	Y	.	ORF1ab	missense_variant	p.Ile573Thr	Switzerland-120017-2020	No	No	No	No	No	No	No	2020-04-17	?	?	B.1	Europe	Switzerland	Bern		Negative	5826
NC_045512.2	2948	.	A	M	.	ORF1ab	missense_variant	p.Ile895Leu	Switzerland-120017-2020	No	No	No	No	No	No	No	2020-04-17	?	?	B.1	Europe	Switzerland	Bern		Negative	5826
NC_045512.2	3180	.	A	W	.	ORF1ab	missense_variant	p.Glu972Val	Switzerland-120017-2020	No	No	No	No	No	No	No	2020-04-17	?	?	B.1	Europe	Switzerland	Bern		Negative	5826
NC_045512.2	3181	.	A	W	.	ORF1ab	missense_variant	p.Glu972Asp	Switzerland-120017-2020	No	No	No	No	No	No	No	2020-04-17	?	?	B.1	Europe	Switzerland	Bern		Negative	5826
NC_045512.2	3532	.	T	W	.	ORF1ab	missense_variant	p.Asp1089Glu	Switzerland-120017-2020	No	No	No	No	No	No	No	2020-04-17	?	?	B.1	Europe	Switzerland	Bern		Negative	5826
NC_045512.2	3815	.	G	S	.	ORF1ab	missense_variant	p.Asp1184His	Switzerland-120017-2020	No	No	No	No	No	No	No	2020-04-17	?	?	B.1	Europe	Switzerland	Bern		Negative	5826
NC_045512.2	4715	.	A	M	.	ORF1ab	missense_variant	p.Thr1484Pro	Switzerland-120017-2020	No	No	No	No	No	No	No	2020-04-17	?	?	B.1	Europe	Switzerland	Bern		Negative	5826
NC_045512.2	5073	.	A	R	.	ORF1ab	missense_variant	p.Asp1603Gly	Switzerland-120017-2020	No	No	No	No	No	No	No	2020-04-17	?	?	B.1	Europe	Switzerland	Bern		Negative	5826
NC_045512.2	5262	.	C	M	.	ORF1ab	missense_variant	p.Ser1666Tyr	Switzerland-120017-2020	No	No	No	No	No	No	No	2020-04-17	?	?	B.1	Europe	Switzerland	Bern		Negative	5826
NC_045512.2	5446	.	T	W	.	ORF1ab	missense_variant	p.Asp1727Glu	Switzerland-120017-2020	No	No	No	No	No	No	No	2020-04-17	?	?	B.1	Europe	Switzerland	Bern		Negative	5826
NC_045512.2	5826	.	C	Y	.	ORF1ab	missense_variant	p.Thr1854Ile	Switzerland-120017-2020	No	No	No	No	No	No	No	2020-04-17	?	?	B.1	Europe	Switzerland	Bern		Negative	5826
NC_045512.2	5975	.	A	M	.	ORF1ab	missense_variant	p.Asn1904His	Switzerland-120017-2020	No	No	No	No	No	No	No	2020-04-17	?	?	B.1	Europe	Switzerland	Bern		Negative	5826
NC_045512.2	6046	.	T	K	.	ORF1ab	missense_variant	p.Asn1927Lys	Switzerland-120017-2020	No	No	No	No	No	No	No	2020-04-17	?	?	B.1	Europe	Switzerland	Bern		Negative	5826
NC_045512.2	6059	.	T	K	.	ORF1ab	missense_variant	p.Cys1932Gly	Switzerland-120017-2020	No	No	No	No	No	No	No	2020-04-17	?	?	B.1	Europe	Switzerland	Bern		Negative	5826
NC_045512.2	6140	.	T	W	.	ORF1ab	missense_variant	p.Phe1959Ile	Switzerland-120017-2020	No	No	No	No	No	No	No	2020-04-17	?	?	B.1	Europe	Switzerland	Bern		Negative	5826
NC_045512.2	6605	.	T	Y	.	ORF1ab	missense_variant	p.Ser2114Pro	Switzerland-120017-2020	No	No	No	No	No	No	No	2020-04-17	?	?	B.1	Europe	Switzerland	Bern		Negative	5826
NC_045512.2	8693	.	A	R	.	ORF1ab	missense_variant	p.Lys2810Glu	Switzerland-120017-2020	No	No	No	No	No	No	No	2020-04-17	?	?	B.1	Europe	Switzerland	Bern		Negative	5826
NC_045512.2	9143	.	T	K	.	ORF1ab	missense_variant	p.Ser2960Ala	Switzerland-120017-2020	No	No	No	No	No	No	No	2020-04-17	?	?	B.1	Europe	Switzerland	Bern		Negative	5826
NC_045512.2	9561	.	C	Y	.	ORF1ab	missense_variant	p.Ser3099Leu	Switzerland-120017-2020	No	No	No	No	No	No	No	2020-04-17	?	?	B.1	Europe	Switzerland	Bern		Negative	5826
NC_045512.2	9924	.	C	T	.	ORF1ab	missense_variant	p.Ala3220Val	Switzerland-120017-2020	No	No	No	No	No	No	No	2020-04-17	?	?	B.1	Europe	Switzerland	Bern		Negative	5826
NC_045512.2	11577	.	T	Y	.	ORF1ab	missense_variant	p.Ile3771Thr	Switzerland-120017-2020	No	No	No	No	No	No	No	2020-04-17	?	?	B.1	Europe	Switzerland	Bern		Negative	5826
NC_045512.2	13474	.	T	K	.	ORF1ab	missense_variant	p.Cys4404Gly	Switzerland-120017-2020	No	No	No	No	No	No	Yes	2020-04-17	?	?	B.1	Europe	Switzerland	Bern		Negative	5826
NC_045512.2	14044	.	G	K	.	ORF1ab	missense_variant	p.Val4594Phe	Switzerland-120017-2020	No	No	No	No	No	No	Yes	2020-04-17	?	?	B.1	Europe	Switzerland	Bern		Negative	5826
NC_045512.2	14408	.	C	T	.	ORF1ab	missense_variant	p.Pro4715Leu	Switzerland-120017-2020	No	No	No	No	No	No	Yes	2020-04-17	?	?	B.1	Europe	Switzerland	Bern		Negative	5826
NC_045512.2	15970	.	G	S	.	ORF1ab	missense_variant	p.Val5236Leu	Switzerland-120017-2020	No	No	No	No	No	No	Yes	2020-04-17	?	?	B.1	Europe	Switzerland	Bern		Negative	5826
NC_045512.2	17410	.	C	Y	.	ORF1ab	missense_variant	p.Arg5716Cys	Switzerland-120017-2020	No	No	No	No	No	No	No	2020-04-17	?	?	B.1	Europe	Switzerland	Bern		Negative	5826
NC_045512.2	17428	.	T	Y	.	ORF1ab	missense_variant	p.Tyr5722His	Switzerland-120017-2020	No	No	No	No	No	No	No	2020-04-17	?	?	B.1	Europe	Switzerland	Bern		Negative	5826
NC_045512.2	17964	.	G	T	.	ORF1ab	missense_variant	p.Met5900Ile	Switzerland-120017-2020	No	No	No	No	No	No	No	2020-04-17	?	?	B.1	Europe	Switzerland	Bern		Negative	5826
NC_045512.2	19945	.	A	R	.	ORF1ab	missense_variant	p.Lys6561Glu	Switzerland-120017-2020	No	No	No	No	No	No	No	2020-04-17	?	?	B.1	Europe	Switzerland	Bern		Negative	5826
NC_045512.2	19966	.	T	W	.	ORF1ab	missense_variant	p.Cys6568Ser	Switzerland-120017-2020	No	No	No	No	No	No	No	2020-04-17	?	?	B.1	Europe	Switzerland	Bern		Negative	5826
NC_045512.2	20123	.	T	Y	.	ORF1ab	missense_variant	p.Ile6620Thr	Switzerland-120017-2020	No	No	No	No	No	No	No	2020-04-17	?	?	B.1	Europe	Switzerland	Bern		Negative	5826
NC_045512.2	20318	.	A	W	.	ORF1ab	missense_variant	p.Glu6685Val	Switzerland-120017-2020	No	No	No	No	No	No	No	2020-04-17	?	?	B.1	Europe	Switzerland	Bern		Negative	5826
NC_045512.2	21345	.	A	R	.	ORF1ab	missense_variant	p.Ile7027Met	Switzerland-120017-2020	No	No	No	No	No	No	No	2020-04-17	?	?	B.1	Europe	Switzerland	Bern		Negative	5826
NC_045512.2	21436	.	A	R	.	ORF1ab	missense_variant	p.Met7058Val	Switzerland-120017-2020	No	No	No	No	No	No	No	2020-04-17	?	?	B.1	Europe	Switzerland	Bern		Negative	5826
NC_045512.2	21575	.	C	Y	.	S	missense_variant	p.Leu5Phe	Switzerland-120017-2020	No	No	No	No	No	No	No	2020-04-17	?	?	B.1	Europe	Switzerland	Bern		Negative	5826
NC_045512.2	23403	.	A	G	.	S	missense_variant	p.Asp614Gly	Switzerland-120017-2020	No	No	No	No	No	No	No	2020-04-17	?	?	B.1	Europe	Switzerland	Bern		Negative	5826
NC_045512.2	24213	.	C	Y	.	S	missense_variant	p.Ser884Phe	Switzerland-120017-2020	No	No	No	No	No	No	No	2020-04-17	?	?	B.1	Europe	Switzerland	Bern		Negative	5826
NC_045512.2	5826	.	C	A	.	ORF1ab	missense_variant	p.Thr1854Lys	Turkey-HSGM-1452-2020	No	No	No	No	No	No	No	2020-03-19	Male	20	B.1	Europe	Turkey	Tokat		Negative	5826
NC_045512.2	14408	.	C	T	.	ORF1ab	missense_variant	p.Pro4715Leu	Turkey-HSGM-1452-2020	No	No	No	No	No	No	Yes	2020-03-19	Male	20	B.1	Europe	Turkey	Tokat		Negative	5826
NC_045512.2	23403	.	A	G	.	S	missense_variant	p.Asp614Gly	Turkey-HSGM-1452-2020	No	No	No	No	No	No	No	2020-03-19	Male	20	B.1	Europe	Turkey	Tokat		Negative	5826
NC_045512.2	25563	.	G	T	.	ORF3a	missense_variant	p.Gln57His	Turkey-HSGM-1452-2020	No	No	No	No	No	No	No	2020-03-19	Male	20	B.1	Europe	Turkey	Tokat		Negative	5826
NC_045512.2	5826	.	C	T	.	ORF1ab	missense_variant	p.Thr1854Ile	USA-DC-HP00096-2020	No	No	No	No	No	No	No	2020-03-28	Male	50	B.1	North America	USA	Washington DC		Negative	5826
NC_045512.2	14408	.	C	T	.	ORF1ab	missense_variant	p.Pro4715Leu	USA-DC-HP00096-2020	No	No	No	No	No	No	Yes	2020-03-28	Male	50	B.1	North America	USA	Washington DC		Negative	5826
NC_045512.2	23403	.	A	G	.	S	missense_variant	p.Asp614Gly	USA-DC-HP00096-2020	No	No	No	No	No	No	No	2020-03-28	Male	50	B.1	North America	USA	Washington DC		Negative	5826
NC_045512.2	25563	.	G	T	.	ORF3a	missense_variant	p.Gln57His	USA-DC-HP00096-2020	No	No	No	No	No	No	No	2020-03-28	Male	50	B.1	North America	USA	Washington DC		Negative	5826
NC_045512.2	1059	.	C	T	.	ORF1ab	missense_variant	p.Thr265Ile	USA-LA-GBCL-26513021-2020	No	No	No	No	No	No	No	2020-04-23	?	?	B.1.2	North America	USA	Louisiana	East Baton Rouge Parish	Negative	5826
NC_045512.2	5826	.	C	T	.	ORF1ab	missense_variant	p.Thr1854Ile	USA-LA-GBCL-26513021-2020	No	No	No	No	No	No	No	2020-04-23	?	?	B.1.2	North America	USA	Louisiana	East Baton Rouge Parish	Negative	5826
NC_045512.2	13424	.	C	A	.	ORF1ab	missense_variant	p.Arg4387Ser	USA-LA-GBCL-26513021-2020	No	No	No	No	No	No	No	2020-04-23	?	?	B.1.2	North America	USA	Louisiana	East Baton Rouge Parish	Negative	5826
NC_045512.2	14408	.	C	T	.	ORF1ab	missense_variant	p.Pro4715Leu	USA-LA-GBCL-26513021-2020	No	No	No	No	No	No	Yes	2020-04-23	?	?	B.1.2	North America	USA	Louisiana	East Baton Rouge Parish	Negative	5826
NC_045512.2	23403	.	A	G	.	S	missense_variant	p.Asp614Gly	USA-LA-GBCL-26513021-2020	No	No	No	No	No	No	No	2020-04-23	?	?	B.1.2	North America	USA	Louisiana	East Baton Rouge Parish	Negative	5826
NC_045512.2	25563	.	G	T	.	ORF3a	missense_variant	p.Gln57His	USA-LA-GBCL-26513021-2020	No	No	No	No	No	No	No	2020-04-23	?	?	B.1.2	North America	USA	Louisiana	East Baton Rouge Parish	Negative	5826
NC_045512.2	27964	.	C	T	.	ORF8	missense_variant	p.Ser24Leu	USA-LA-GBCL-26513021-2020	No	No	No	No	No	No	No	2020-04-23	?	?	B.1.2	North America	USA	Louisiana	East Baton Rouge Parish	Negative	5826
NC_045512.2	1059	.	C	T	.	ORF1ab	missense_variant	p.Thr265Ile	USA-LA-GBCL-26629226-2020	No	No	No	No	No	No	No	2020-04-23	?	?	B.1	North America	USA	Louisiana	East Baton Rouge Parish	Negative	5826
NC_045512.2	5826	.	C	T	.	ORF1ab	missense_variant	p.Thr1854Ile	USA-LA-GBCL-26629226-2020	No	No	No	No	No	No	No	2020-04-23	?	?	B.1	North America	USA	Louisiana	East Baton Rouge Parish	Negative	5826
NC_045512.2	13424	.	C	A	.	ORF1ab	missense_variant	p.Arg4387Ser	USA-LA-GBCL-26629226-2020	No	No	No	No	No	No	No	2020-04-23	?	?	B.1	North America	USA	Louisiana	East Baton Rouge Parish	Negative	5826
NC_045512.2	14408	.	C	T	.	ORF1ab	missense_variant	p.Pro4715Leu	USA-LA-GBCL-26629226-2020	No	No	No	No	No	No	Yes	2020-04-23	?	?	B.1	North America	USA	Louisiana	East Baton Rouge Parish	Negative	5826
NC_045512.2	23403	.	A	G	.	S	missense_variant	p.Asp614Gly	USA-LA-GBCL-26629226-2020	No	No	No	No	No	No	No	2020-04-23	?	?	B.1	North America	USA	Louisiana	East Baton Rouge Parish	Negative	5826
NC_045512.2	25563	.	G	T	.	ORF3a	missense_variant	p.Gln57His	USA-LA-GBCL-26629226-2020	No	No	No	No	No	No	No	2020-04-23	?	?	B.1	North America	USA	Louisiana	East Baton Rouge Parish	Negative	5826
NC_045512.2	27964	.	C	T	.	ORF8	missense_variant	p.Ser24Leu	USA-LA-GBCL-26629226-2020	No	No	No	No	No	No	No	2020-04-23	?	?	B.1	North America	USA	Louisiana	East Baton Rouge Parish	Negative	5826
NC_045512.2	1059	.	C	T	.	ORF1ab	missense_variant	p.Thr265Ile	USA-MD-MDH-0035-2020	No	No	No	No	No	No	No	2020-04-07	?	?	B.1	North America	USA	Maryland		Negative	5826
NC_045512.2	5826	.	C	T	.	ORF1ab	missense_variant	p.Thr1854Ile	USA-MD-MDH-0035-2020	No	No	No	No	No	No	No	2020-04-07	?	?	B.1	North America	USA	Maryland		Negative	5826
NC_045512.2	14408	.	C	T	.	ORF1ab	missense_variant	p.Pro4715Leu	USA-MD-MDH-0035-2020	No	No	No	No	No	No	Yes	2020-04-07	?	?	B.1	North America	USA	Maryland		Negative	5826
NC_045512.2	23403	.	A	G	.	S	missense_variant	p.Asp614Gly	USA-MD-MDH-0035-2020	No	No	No	No	No	No	No	2020-04-07	?	?	B.1	North America	USA	Maryland		Negative	5826
NC_045512.2	25563	.	G	T	.	ORF3a	missense_variant	p.Gln57His	USA-MD-MDH-0035-2020	No	No	No	No	No	No	No	2020-04-07	?	?	B.1	North America	USA	Maryland		Negative	5826
NC_045512.2	1059	.	C	T	.	ORF1ab	missense_variant	p.Thr265Ile	USA-MI-MDHHS-SC20497-2020	No	No	No	No	No	No	No	2020-05-07	?	?	B.1	North America	USA	Michigan		Negative	5826
NC_045512.2	5826	.	C	Y	.	ORF1ab	missense_variant	p.Thr1854Ile	USA-MI-MDHHS-SC20497-2020	No	No	No	No	No	No	No	2020-05-07	?	?	B.1	North America	USA	Michigan		Negative	5826
NC_045512.2	11083	.	G	T	.	ORF1ab	missense_variant	p.Leu3606Phe	USA-MI-MDHHS-SC20497-2020	No	No	No	No	No	No	No	2020-05-07	?	?	B.1	North America	USA	Michigan		Negative	5826
NC_045512.2	14408	.	C	T	.	ORF1ab	missense_variant	p.Pro4715Leu	USA-MI-MDHHS-SC20497-2020	No	No	No	No	No	No	Yes	2020-05-07	?	?	B.1	North America	USA	Michigan		Negative	5826
NC_045512.2	17002	.	C	T	.	ORF1ab	missense_variant	p.Leu5580Phe	USA-MI-MDHHS-SC20497-2020	No	No	No	No	No	No	No	2020-05-07	?	?	B.1	North America	USA	Michigan		Negative	5826
NC_045512.2	19151	.	C	Y	.	ORF1ab	missense_variant	p.Ala6296Val	USA-MI-MDHHS-SC20497-2020	No	No	No	No	No	No	No	2020-05-07	?	?	B.1	North America	USA	Michigan		Negative	5826
NC_045512.2	23403	.	A	G	.	S	missense_variant	p.Asp614Gly	USA-MI-MDHHS-SC20497-2020	No	No	No	No	No	No	No	2020-05-07	?	?	B.1	North America	USA	Michigan		Negative	5826
NC_045512.2	25340	.	G	K	.	S	missense_variant	p.Asp1260Tyr	USA-MI-MDHHS-SC20497-2020	No	No	No	No	No	No	No	2020-05-07	?	?	B.1	North America	USA	Michigan		Negative	5826
NC_045512.2	25563	.	G	T	.	ORF3a	missense_variant	p.Gln57His	USA-MI-MDHHS-SC20497-2020	No	No	No	No	No	No	No	2020-05-07	?	?	B.1	North America	USA	Michigan		Negative	5826
NC_045512.2	1059	.	C	T	.	ORF1ab	missense_variant	p.Thr265Ile	USA-MI-MDHHS-SC20734-2020	No	No	No	No	No	No	No	2020-04-29	?	?	B.1	North America	USA	Michigan		Negative	5826
NC_045512.2	5826	.	C	Y	.	ORF1ab	missense_variant	p.Thr1854Ile	USA-MI-MDHHS-SC20734-2020	No	No	No	No	No	No	No	2020-04-29	?	?	B.1	North America	USA	Michigan		Negative	5826
NC_045512.2	14408	.	C	T	.	ORF1ab	missense_variant	p.Pro4715Leu	USA-MI-MDHHS-SC20734-2020	No	No	No	No	No	No	Yes	2020-04-29	?	?	B.1	North America	USA	Michigan		Negative	5826
NC_045512.2	17410	.	C	T	.	ORF1ab	missense_variant	p.Arg5716Cys	USA-MI-MDHHS-SC20734-2020	No	No	No	No	No	No	No	2020-04-29	?	?	B.1	North America	USA	Michigan		Negative	5826
NC_045512.2	23403	.	A	G	.	S	missense_variant	p.Asp614Gly	USA-MI-MDHHS-SC20734-2020	No	No	No	No	No	No	No	2020-04-29	?	?	B.1	North America	USA	Michigan		Negative	5826
NC_045512.2	25563	.	G	T	.	ORF3a	missense_variant	p.Gln57His	USA-MI-MDHHS-SC20734-2020	No	No	No	No	No	No	No	2020-04-29	?	?	B.1	North America	USA	Michigan		Negative	5826
NC_045512.2	539	.	C	T	.	ORF1ab	missense_variant	p.Leu92Phe	USA-MN-MDH-1135-2020	No	No	No	No	No	No	No	2020-04-28	Unknown	?	B.1	North America	USA	Minnesota		F480_Positive	5826
NC_045512.2	1059	.	C	T	.	ORF1ab	missense_variant	p.Thr265Ile	USA-MN-MDH-1135-2020	No	No	No	No	No	No	No	2020-04-28	Unknown	?	B.1	North America	USA	Minnesota		F480_Positive	5826
NC_045512.2	5826	.	C	T	.	ORF1ab	missense_variant	p.Thr1854Ile	USA-MN-MDH-1135-2020	No	No	No	No	No	No	No	2020-04-28	Unknown	?	B.1	North America	USA	Minnesota		F480_Positive	5826
NC_045512.2	14408	.	C	T	.	ORF1ab	missense_variant	p.Pro4715Leu	USA-MN-MDH-1135-2020	No	No	No	No	No	No	Yes	2020-04-28	Unknown	?	B.1	North America	USA	Minnesota		F480_Positive	5826
NC_045512.2	14866	.	G	T	.	ORF1ab	missense_variant	p.Val4868Phe	USA-MN-MDH-1135-2020	No	No	No	No	Yes_pocket_F480	No	Yes	2020-04-28	Unknown	?	B.1	North America	USA	Minnesota		F480_Positive	5826
NC_045512.2	23403	.	A	G	.	S	missense_variant	p.Asp614Gly	USA-MN-MDH-1135-2020	No	No	No	No	No	No	No	2020-04-28	Unknown	?	B.1	North America	USA	Minnesota		F480_Positive	5826
NC_045512.2	25563	.	G	T	.	ORF3a	missense_variant	p.Gln57His	USA-MN-MDH-1135-2020	No	No	No	No	No	No	No	2020-04-28	Unknown	?	B.1	North America	USA	Minnesota		F480_Positive	5826
NC_045512.2	1059	.	C	T	.	ORF1ab	missense_variant	p.Thr265Ile	USA-VA-DCLS-0650-2020	No	No	No	No	No	No	No	2020-04-10	?	?	B.1.108	North America	USA	Virginia		F480_Positive	5826
NC_045512.2	5826	.	C	T	.	ORF1ab	missense_variant	p.Thr1854Ile	USA-VA-DCLS-0650-2020	No	No	No	No	No	No	No	2020-04-10	?	?	B.1.108	North America	USA	Virginia		F480_Positive	5826
NC_045512.2	14408	.	C	T	.	ORF1ab	missense_variant	p.Pro4715Leu	USA-VA-DCLS-0650-2020	No	No	No	No	No	No	Yes	2020-04-10	?	?	B.1.108	North America	USA	Virginia		F480_Positive	5826
NC_045512.2	14912	.	A	G	.	ORF1ab	missense_variant	p.Asn4883Ser	USA-VA-DCLS-0650-2020	No	No	No	No	Yes_pocket_F480	No	Yes	2020-04-10	?	?	B.1.108	North America	USA	Virginia		F480_Positive	5826
NC_045512.2	23403	.	A	G	.	S	missense_variant	p.Asp614Gly	USA-VA-DCLS-0650-2020	No	No	No	No	No	No	No	2020-04-10	?	?	B.1.108	North America	USA	Virginia		F480_Positive	5826
NC_045512.2	25563	.	G	T	.	ORF3a	missense_variant	p.Gln57His	USA-VA-DCLS-0650-2020	No	No	No	No	No	No	No	2020-04-10	?	?	B.1.108	North America	USA	Virginia		F480_Positive	5826
NC_045512.2	5826	.	C	T	.	ORF1ab	missense_variant	p.Thr1854Ile	USA-WI-UW-113-2020	No	No	No	No	No	No	No	NA	NA	NA	NA	NA	NA	NA	NA	Negative	5826
NC_045512.2	14408	.	C	T	.	ORF1ab	missense_variant	p.Pro4715Leu	USA-WI-UW-113-2020	No	No	No	No	No	No	Yes	NA	NA	NA	NA	NA	NA	NA	NA	Negative	5826
NC_045512.2	20356	.	G	T	.	ORF1ab	missense_variant	p.Gly6698Cys	USA-WI-UW-113-2020	No	No	No	No	No	No	No	NA	NA	NA	NA	NA	NA	NA	NA	Negative	5826
NC_045512.2	23403	.	A	G	.	S	missense_variant	p.Asp614Gly	USA-WI-UW-113-2020	No	No	No	No	No	No	No	NA	NA	NA	NA	NA	NA	NA	NA	Negative	5826
NC_045512.2	25563	.	G	T	.	ORF3a	missense_variant	p.Gln57His	USA-WI-UW-113-2020	No	No	No	No	No	No	No	NA	NA	NA	NA	NA	NA	NA	NA	Negative	5826
NC_045512.2	5826	.	C	T	.	ORF1ab	missense_variant	p.Thr1854Ile	USA-WI-UW-88-2020	No	No	No	No	No	No	No	2020-04-05	?	?	A.4	North America	USA	Wisconsin	Dane County	Negative	5826
NC_045512.2	16381	.	G	A	.	ORF1ab	missense_variant	p.Val5373Ile	USA-WI-UW-88-2020	No	No	No	No	No	No	No	2020-04-05	?	?	A.4	North America	USA	Wisconsin	Dane County	Negative	5826
NC_045512.2	28144	.	T	C	.	ORF8	missense_variant	p.Leu84Ser	USA-WI-UW-88-2020	Yes	No	No	No	No	No	No	2020-04-05	?	?	A.4	North America	USA	Wisconsin	Dane County	Negative	5826
NC_045512.2	28878	.	G	A	.	N	missense_variant	p.Ser202Asn	USA-WI-UW-88-2020	No	No	No	No	No	No	No	2020-04-05	?	?	A.4	North America	USA	Wisconsin	Dane County	Negative	5826
NC_045512.2	1904	.	A	G	.	ORF1ab	missense_variant	p.Ile547Val	Wales-PHWC-261E3-2020	No	No	No	No	No	No	No	2020-03-25	Male	87	B.9	Europe	United Kingdom	Wales		Negative	5826
NC_045512.2	5826	.	C	T	.	ORF1ab	missense_variant	p.Thr1854Ile	Wales-PHWC-261E3-2020	No	No	No	No	No	No	No	2020-03-25	Male	87	B.9	Europe	United Kingdom	Wales		Negative	5826
NC_045512.2	8090	.	C	T	.	ORF1ab	missense_variant	p.Leu2609Phe	Wales-PHWC-261E3-2020	No	No	No	No	No	No	No	2020-03-25	Male	87	B.9	Europe	United Kingdom	Wales		Negative	5826
NC_045512.2	1904	.	A	G	.	ORF1ab	missense_variant	p.Ile547Val	Wales-PHWC-282C0-2020	No	No	No	No	No	No	No	2020-03-27	?	?	B	Europe	United Kingdom	Wales		Negative	5826
NC_045512.2	5826	.	C	T	.	ORF1ab	missense_variant	p.Thr1854Ile	Wales-PHWC-282C0-2020	No	No	No	No	No	No	No	2020-03-27	?	?	B	Europe	United Kingdom	Wales		Negative	5826
NC_045512.2	8090	.	C	T	.	ORF1ab	missense_variant	p.Leu2609Phe	Wales-PHWC-282C0-2020	No	No	No	No	No	No	No	2020-03-27	?	?	B	Europe	United Kingdom	Wales		Negative	5826
NC_045512.2	11083	.	G	T	.	ORF1ab	missense_variant	p.Leu3606Phe	Wales-PHWC-282C0-2020	No	No	No	No	No	No	No	2020-03-27	?	?	B	Europe	United Kingdom	Wales		Negative	5826
NC_045512.2	5826	.	C	T	.	ORF1ab	missense_variant	p.Thr1854Ile	Wales-PHWC-2AB3C-2020	No	No	No	No	No	No	No	2020-04-06	?	?	B.1.1.2	Europe	United Kingdom	Wales		Negative	5826
NC_045512.2	11801	.	G	A	.	ORF1ab	missense_variant	p.Gly3846Ser	Wales-PHWC-2AB3C-2020	No	No	No	No	No	No	No	2020-04-06	?	?	B.1.1.2	Europe	United Kingdom	Wales		Negative	5826
NC_045512.2	14408	.	C	T	.	ORF1ab	missense_variant	p.Pro4715Leu	Wales-PHWC-2AB3C-2020	No	No	No	No	No	No	Yes	2020-04-06	?	?	B.1.1.2	Europe	United Kingdom	Wales		Negative	5826
NC_045512.2	23403	.	A	G	.	S	missense_variant	p.Asp614Gly	Wales-PHWC-2AB3C-2020	No	No	No	No	No	No	No	2020-04-06	?	?	B.1.1.2	Europe	United Kingdom	Wales		Negative	5826
NC_045512.2	25552	.	G	T	.	ORF3a	missense_variant	p.Ala54Ser	Wales-PHWC-2AB3C-2020	No	No	No	No	No	No	No	2020-04-06	?	?	B.1.1.2	Europe	United Kingdom	Wales		Negative	5826
NC_045512.2	27515	.	A	W	.	ORF7a	missense_variant	p.Glu41Val	Wales-PHWC-2AB3C-2020	No	No	No	No	No	No	No	2020-04-06	?	?	B.1.1.2	Europe	United Kingdom	Wales		Negative	5826
NC_045512.2	28881	.	G	A	.	N	missense_variant	p.Arg203Lys	Wales-PHWC-2AB3C-2020	No	No	No	No	No	No	No	2020-04-06	?	?	B.1.1.2	Europe	United Kingdom	Wales		Negative	5826
NC_045512.2	28883	.	G	C	.	N	missense_variant	p.Gly204Arg	Wales-PHWC-2AB3C-2020	No	No	No	No	No	No	No	2020-04-06	?	?	B.1.1.2	Europe	United Kingdom	Wales		Negative	5826
NC_045512.2	5826	.	C	T	.	ORF1ab	missense_variant	p.Thr1854Ile	Wales-PHWC-31C5D-2020	No	No	No	No	No	No	No	2020-04-13	?	?	B.1.1.2	Europe	United Kingdom	Wales		Negative	5826
NC_045512.2	11801	.	G	A	.	ORF1ab	missense_variant	p.Gly3846Ser	Wales-PHWC-31C5D-2020	No	No	No	No	No	No	No	2020-04-13	?	?	B.1.1.2	Europe	United Kingdom	Wales		Negative	5826
NC_045512.2	14408	.	C	T	.	ORF1ab	missense_variant	p.Pro4715Leu	Wales-PHWC-31C5D-2020	No	No	No	No	No	No	Yes	2020-04-13	?	?	B.1.1.2	Europe	United Kingdom	Wales		Negative	5826
NC_045512.2	23403	.	A	G	.	S	missense_variant	p.Asp614Gly	Wales-PHWC-31C5D-2020	No	No	No	No	No	No	No	2020-04-13	?	?	B.1.1.2	Europe	United Kingdom	Wales		Negative	5826
NC_045512.2	25552	.	G	T	.	ORF3a	missense_variant	p.Ala54Ser	Wales-PHWC-31C5D-2020	No	No	No	No	No	No	No	2020-04-13	?	?	B.1.1.2	Europe	United Kingdom	Wales		Negative	5826
NC_045512.2	27515	.	A	T	.	ORF7a	missense_variant	p.Glu41Val	Wales-PHWC-31C5D-2020	No	No	No	No	No	No	No	2020-04-13	?	?	B.1.1.2	Europe	United Kingdom	Wales		Negative	5826
NC_045512.2	28881	.	G	A	.	N	missense_variant	p.Arg203Lys	Wales-PHWC-31C5D-2020	No	No	No	No	No	No	No	2020-04-13	?	?	B.1.1.2	Europe	United Kingdom	Wales		Negative	5826
NC_045512.2	28883	.	G	C	.	N	missense_variant	p.Gly204Arg	Wales-PHWC-31C5D-2020	No	No	No	No	No	No	No	2020-04-13	?	?	B.1.1.2	Europe	United Kingdom	Wales		Negative	5826
NC_045512.2	2036	.	G	K	.	ORF1ab	missense_variant	p.Ala591Ser	Australia-NT42-2020	No	No	No	No	No	No	No	2020	?	?	B.1	Oceania	Australia	Northern Territory		V557_Positive	10377
NC_045512.2	3033	.	C	Y	.	ORF1ab	missense_variant	p.Ser923Phe	Australia-NT42-2020	No	No	No	No	No	No	No	2020	?	?	B.1	Oceania	Australia	Northern Territory		V557_Positive	10377
NC_045512.2	3777	.	C	M	.	ORF1ab	missense_variant	p.Thr1171Lys	Australia-NT42-2020	No	No	No	No	No	No	No	2020	?	?	B.1	Oceania	Australia	Northern Territory		V557_Positive	10377
NC_045512.2	6573	.	C	Y	.	ORF1ab	missense_variant	p.Ser2103Phe	Australia-NT42-2020	No	No	No	No	No	No	No	2020	?	?	B.1	Oceania	Australia	Northern Territory		V557_Positive	10377
NC_045512.2	7038	.	G	K	.	ORF1ab	missense_variant	p.Gly2258Val	Australia-NT42-2020	No	No	No	No	No	No	No	2020	?	?	B.1	Oceania	Australia	Northern Territory		V557_Positive	10377
NC_045512.2	10377	.	C	Y	.	ORF1ab	missense_variant	p.Pro3371Leu	Australia-NT42-2020	No	Yes_Pocket_Lopinavir2	Yes	No	No	No	No	2020	?	?	B.1	Oceania	Australia	Northern Territory		V557_Positive	10377
NC_045512.2	11928	.	G	K	.	ORF1ab	missense_variant	p.Trp3888Leu	Australia-NT42-2020	No	No	No	No	No	No	No	2020	?	?	B.1	Oceania	Australia	Northern Territory		V557_Positive	10377
NC_045512.2	12132	.	C	Y	.	ORF1ab	missense_variant	p.Ala3956Val	Australia-NT42-2020	No	No	No	No	No	No	No	2020	?	?	B.1	Oceania	Australia	Northern Territory		V557_Positive	10377
NC_045512.2	12164	.	G	K	.	ORF1ab	missense_variant	p.Ala3967Ser	Australia-NT42-2020	No	No	No	No	No	No	No	2020	?	?	B.1	Oceania	Australia	Northern Territory		V557_Positive	10377
NC_045512.2	14402	.	T	Y	.	ORF1ab	missense_variant	p.Phe4713Ser	Australia-NT42-2020	No	No	No	No	No	No	Yes	2020	?	?	B.1	Oceania	Australia	Northern Territory		V557_Positive	10377
NC_045512.2	15093	.	G	K	.	ORF1ab	missense_variant	p.Lys4943Asn	Australia-NT42-2020	No	No	No	No	Yes_pocket_V557	No	Yes	2020	?	?	B.1	Oceania	Australia	Northern Territory		V557_Positive	10377
NC_045512.2	16507	.	G	K	.	ORF1ab	missense_variant	p.Gly5415Cys	Australia-NT42-2020	No	No	No	No	No	No	No	2020	?	?	B.1	Oceania	Australia	Northern Territory		V557_Positive	10377
NC_045512.2	16906	.	T	Y	.	ORF1ab	missense_variant	p.Tyr5548His	Australia-NT42-2020	No	No	No	No	No	No	No	2020	?	?	B.1	Oceania	Australia	Northern Territory		V557_Positive	10377
NC_045512.2	17096	.	G	K	.	ORF1ab	missense_variant	p.Gly5611Val	Australia-NT42-2020	No	No	No	No	No	No	No	2020	?	?	B.1	Oceania	Australia	Northern Territory		V557_Positive	10377
NC_045512.2	20005	.	G	K	.	ORF1ab	missense_variant	p.Gly6581Cys	Australia-NT42-2020	No	No	No	No	No	No	No	2020	?	?	B.1	Oceania	Australia	Northern Territory		V557_Positive	10377
NC_045512.2	20014	.	G	K	.	ORF1ab	missense_variant	p.Asp6584Tyr	Australia-NT42-2020	No	No	No	No	No	No	No	2020	?	?	B.1	Oceania	Australia	Northern Territory		V557_Positive	10377
NC_045512.2	20042	.	T	W	.	ORF1ab	missense_variant	p.Val6593Asp	Australia-NT42-2020	No	No	No	No	No	No	No	2020	?	?	B.1	Oceania	Australia	Northern Territory		V557_Positive	10377
NC_045512.2	20044	.	C	M	.	ORF1ab	missense_variant	p.Leu6594Ile	Australia-NT42-2020	No	No	No	No	No	No	No	2020	?	?	B.1	Oceania	Australia	Northern Territory		V557_Positive	10377
NC_045512.2	22899	.	G	K	.	S	missense_variant	p.Gly446Val	Australia-NT42-2020	No	No	No	Yes	No	No	No	2020	?	?	B.1	Oceania	Australia	Northern Territory		V557_Positive	10377
NC_045512.2	23117	.	C	S	.	S	missense_variant	p.His519Asp	Australia-NT42-2020	No	No	No	Yes	No	No	No	2020	?	?	B.1	Oceania	Australia	Northern Territory		V557_Positive	10377
NC_045512.2	23403	.	A	G	.	S	missense_variant	p.Asp614Gly	Australia-NT42-2020	No	No	No	No	No	No	No	2020	?	?	B.1	Oceania	Australia	Northern Territory		V557_Positive	10377
NC_045512.2	24557	.	G	K	.	S	missense_variant	p.Gly999Cys	Australia-NT42-2020	No	No	No	No	No	No	No	2020	?	?	B.1	Oceania	Australia	Northern Territory		V557_Positive	10377
NC_045512.2	24833	.	C	Y	.	S	missense_variant	p.Arg1091Cys	Australia-NT42-2020	No	No	No	No	No	No	No	2020	?	?	B.1	Oceania	Australia	Northern Territory		V557_Positive	10377
NC_045512.2	27916	.	G	K	.	ORF8	missense_variant	p.Gly8Val	Australia-NT42-2020	No	No	No	No	No	No	No	2020	?	?	B.1	Oceania	Australia	Northern Territory		V557_Positive	10377
NC_045512.2	29276	.	G	K	.	N	missense_variant	p.Gly335Cys	Australia-NT42-2020	No	No	No	No	No	No	No	2020	?	?	B.1	Oceania	Australia	Northern Territory		V557_Positive	10377
NC_045512.2	29291	.	G	K	.	N	missense_variant	p.Asp340Tyr	Australia-NT42-2020	No	No	No	No	No	No	No	2020	?	?	B.1	Oceania	Australia	Northern Territory		V557_Positive	10377
NC_045512.2	29294	.	G	K	.	N	missense_variant	p.Asp341Tyr	Australia-NT42-2020	No	No	No	No	No	No	No	2020	?	?	B.1	Oceania	Australia	Northern Territory		V557_Positive	10377
NC_045512.2	10377	.	C	Y	.	ORF1ab	missense_variant	p.Pro3371Leu	England-20144036004-2020	No	Yes_Pocket_Lopinavir2	Yes	No	No	No	No	2020-03-31	Female	40	B.1.88	Europe	United Kingdom	England		Negative	10377
NC_045512.2	14408	.	C	T	.	ORF1ab	missense_variant	p.Pro4715Leu	England-20144036004-2020	No	No	No	No	No	No	Yes	2020-03-31	Female	40	B.1.88	Europe	United Kingdom	England		Negative	10377
NC_045512.2	23403	.	A	G	.	S	missense_variant	p.Asp614Gly	England-20144036004-2020	No	No	No	No	No	No	No	2020-03-31	Female	40	B.1.88	Europe	United Kingdom	England		Negative	10377
NC_045512.2	25429	.	G	T	.	ORF3a	missense_variant	p.Val13Leu	England-20144036004-2020	No	No	No	No	No	No	No	2020-03-31	Female	40	B.1.88	Europe	United Kingdom	England		Negative	10377
NC_045512.2	25916	.	C	T	.	ORF3a	missense_variant	p.Thr175Ile	England-20144036004-2020	No	No	No	No	No	No	No	2020-03-31	Female	40	B.1.88	Europe	United Kingdom	England		Negative	10377
NC_045512.2	4892	.	A	G	.	ORF1ab	missense_variant	p.Thr1543Ala	England-20156047404-2020	No	No	No	No	No	No	No	2020-04-09	Female	60	B.1.1.1	Europe	United Kingdom	England		Negative	10377
NC_045512.2	10097	.	G	A	.	ORF1ab	missense_variant	p.Gly3278Ser	England-20156047404-2020	No	Yes_Pocket_Lopinavir1	Yes	No	No	No	No	2020-04-09	Female	60	B.1.1.1	Europe	United Kingdom	England		Negative	10377
NC_045512.2	10377	.	C	T	.	ORF1ab	missense_variant	p.Pro3371Leu	England-20156047404-2020	No	Yes_Pocket_Lopinavir2	Yes	No	No	No	No	2020-04-09	Female	60	B.1.1.1	Europe	United Kingdom	England		Negative	10377
NC_045512.2	14408	.	C	T	.	ORF1ab	missense_variant	p.Pro4715Leu	England-20156047404-2020	No	No	No	No	No	No	Yes	2020-04-09	Female	60	B.1.1.1	Europe	United Kingdom	England		Negative	10377
NC_045512.2	23403	.	A	G	.	S	missense_variant	p.Asp614Gly	England-20156047404-2020	No	No	No	No	No	No	No	2020-04-09	Female	60	B.1.1.1	Europe	United Kingdom	England		Negative	10377
NC_045512.2	25947	.	G	T	.	ORF3a	missense_variant	p.Gln185His	England-20156047404-2020	No	No	No	No	No	No	No	2020-04-09	Female	60	B.1.1.1	Europe	United Kingdom	England		Negative	10377
NC_045512.2	28881	.	G	A	.	N	missense_variant	p.Arg203Lys	England-20156047404-2020	No	No	No	No	No	No	No	2020-04-09	Female	60	B.1.1.1	Europe	United Kingdom	England		Negative	10377
NC_045512.2	28883	.	G	C	.	N	missense_variant	p.Gly204Arg	England-20156047404-2020	No	No	No	No	No	No	No	2020-04-09	Female	60	B.1.1.1	Europe	United Kingdom	England		Negative	10377
NC_045512.2	10377	.	C	Y	.	ORF1ab	missense_variant	p.Pro3371Leu	England-BRIS-129079-2020	No	Yes_Pocket_Lopinavir2	Yes	No	No	No	No	2020-04-19	?	?	B.1.1	Europe	United Kingdom	England		Negative	10377
NC_045512.2	14408	.	C	T	.	ORF1ab	missense_variant	p.Pro4715Leu	England-BRIS-129079-2020	No	No	No	No	No	No	Yes	2020-04-19	?	?	B.1.1	Europe	United Kingdom	England		Negative	10377
NC_045512.2	23403	.	A	G	.	S	missense_variant	p.Asp614Gly	England-BRIS-129079-2020	No	No	No	No	No	No	No	2020-04-19	?	?	B.1.1	Europe	United Kingdom	England		Negative	10377
NC_045512.2	28048	.	G	T	.	ORF8	missense_variant	p.Arg52Ile	England-BRIS-129079-2020	No	No	No	No	No	No	No	2020-04-19	?	?	B.1.1	Europe	United Kingdom	England		Negative	10377
NC_045512.2	28881	.	G	A	.	N	missense_variant	p.Arg203Lys	England-BRIS-129079-2020	No	No	No	No	No	No	No	2020-04-19	?	?	B.1.1	Europe	United Kingdom	England		Negative	10377
NC_045512.2	28883	.	G	C	.	N	missense_variant	p.Gly204Arg	England-BRIS-129079-2020	No	No	No	No	No	No	No	2020-04-19	?	?	B.1.1	Europe	United Kingdom	England		Negative	10377
NC_045512.2	10377	.	C	T	.	ORF1ab	missense_variant	p.Pro3371Leu	England-SHEF-D1026-2020	No	Yes_Pocket_Lopinavir2	Yes	No	No	No	No	2020-03-26	?	?	B.1	Europe	United Kingdom	England		Negative	10377
NC_045512.2	14408	.	C	T	.	ORF1ab	missense_variant	p.Pro4715Leu	England-SHEF-D1026-2020	No	No	No	No	No	No	Yes	2020-03-26	?	?	B.1	Europe	United Kingdom	England		Negative	10377
NC_045512.2	23403	.	A	G	.	S	missense_variant	p.Asp614Gly	England-SHEF-D1026-2020	No	No	No	No	No	No	No	2020-03-26	?	?	B.1	Europe	United Kingdom	England		Negative	10377
NC_045512.2	10377	.	C	T	.	ORF1ab	missense_variant	p.Pro3371Leu	England-SHEF-D275D-2020	No	Yes_Pocket_Lopinavir2	Yes	No	No	No	No	2020-04-01	?	?	B.1	Europe	United Kingdom	England		Negative	10377
NC_045512.2	14408	.	C	T	.	ORF1ab	missense_variant	p.Pro4715Leu	England-SHEF-D275D-2020	No	No	No	No	No	No	Yes	2020-04-01	?	?	B.1	Europe	United Kingdom	England		Negative	10377
NC_045512.2	23403	.	A	G	.	S	missense_variant	p.Asp614Gly	England-SHEF-D275D-2020	No	No	No	No	No	No	No	2020-04-01	?	?	B.1	Europe	United Kingdom	England		Negative	10377
NC_045512.2	10377	.	C	T	.	ORF1ab	missense_variant	p.Pro3371Leu	France-B5397-2020	No	Yes_Pocket_Lopinavir2	Yes	No	No	No	No	2020-03-27	Female	82	B.1.1	Europe	France	Bretagne	Brest	Negative	10377
NC_045512.2	14408	.	C	T	.	ORF1ab	missense_variant	p.Pro4715Leu	France-B5397-2020	No	No	No	No	No	No	Yes	2020-03-27	Female	82	B.1.1	Europe	France	Bretagne	Brest	Negative	10377
NC_045512.2	23403	.	A	G	.	S	missense_variant	p.Asp614Gly	France-B5397-2020	No	No	No	No	No	No	No	2020-03-27	Female	82	B.1.1	Europe	France	Bretagne	Brest	Negative	10377
NC_045512.2	28881	.	G	A	.	N	missense_variant	p.Arg203Lys	France-B5397-2020	No	No	No	No	No	No	No	2020-03-27	Female	82	B.1.1	Europe	France	Bretagne	Brest	Negative	10377
NC_045512.2	28883	.	G	C	.	N	missense_variant	p.Gly204Arg	France-B5397-2020	No	No	No	No	No	No	No	2020-03-27	Female	82	B.1.1	Europe	France	Bretagne	Brest	Negative	10377
NC_045512.2	10377	.	C	T	.	ORF1ab	missense_variant	p.Pro3371Leu	France-B5415-2020	No	Yes_Pocket_Lopinavir2	Yes	No	No	No	No	2020-03-29	Female	77	B.1.1	Europe	France	Bretagne	Brest	Negative	10377
NC_045512.2	14408	.	C	T	.	ORF1ab	missense_variant	p.Pro4715Leu	France-B5415-2020	No	No	No	No	No	No	Yes	2020-03-29	Female	77	B.1.1	Europe	France	Bretagne	Brest	Negative	10377
NC_045512.2	23403	.	A	G	.	S	missense_variant	p.Asp614Gly	France-B5415-2020	No	No	No	No	No	No	No	2020-03-29	Female	77	B.1.1	Europe	France	Bretagne	Brest	Negative	10377
NC_045512.2	28881	.	G	A	.	N	missense_variant	p.Arg203Lys	France-B5415-2020	No	No	No	No	No	No	No	2020-03-29	Female	77	B.1.1	Europe	France	Bretagne	Brest	Negative	10377
NC_045512.2	28883	.	G	C	.	N	missense_variant	p.Gly204Arg	France-B5415-2020	No	No	No	No	No	No	No	2020-03-29	Female	77	B.1.1	Europe	France	Bretagne	Brest	Negative	10377
NC_045512.2	4920	.	C	Y	.	ORF1ab	missense_variant	p.Thr1552Ile	NorthernIreland-NIRE-1013F6-2020	No	No	No	No	No	No	No	2020-04-30	?	?	B.1.1	Europe	United Kingdom	Northern Ireland		Negative	10377
NC_045512.2	10377	.	C	T	.	ORF1ab	missense_variant	p.Pro3371Leu	NorthernIreland-NIRE-1013F6-2020	No	Yes_Pocket_Lopinavir2	Yes	No	No	No	No	2020-04-30	?	?	B.1.1	Europe	United Kingdom	Northern Ireland		Negative	10377
NC_045512.2	14408	.	C	T	.	ORF1ab	missense_variant	p.Pro4715Leu	NorthernIreland-NIRE-1013F6-2020	No	No	No	No	No	No	Yes	2020-04-30	?	?	B.1.1	Europe	United Kingdom	Northern Ireland		Negative	10377
NC_045512.2	23403	.	A	G	.	S	missense_variant	p.Asp614Gly	NorthernIreland-NIRE-1013F6-2020	No	No	No	No	No	No	No	2020-04-30	?	?	B.1.1	Europe	United Kingdom	Northern Ireland		Negative	10377
NC_045512.2	28881	.	G	A	.	N	missense_variant	p.Arg203Lys	NorthernIreland-NIRE-1013F6-2020	No	No	No	No	No	No	No	2020-04-30	?	?	B.1.1	Europe	United Kingdom	Northern Ireland		Negative	10377
NC_045512.2	28883	.	G	C	.	N	missense_variant	p.Gly204Arg	NorthernIreland-NIRE-1013F6-2020	No	No	No	No	No	No	No	2020-04-30	?	?	B.1.1	Europe	United Kingdom	Northern Ireland		Negative	10377
NC_045512.2	10377	.	C	Y	.	ORF1ab	missense_variant	p.Pro3371Leu	NorthernIreland-NIRE-1024C5-2020	No	Yes_Pocket_Lopinavir2	Yes	No	No	No	No	2020-04-17	?	?	B.1.1	Europe	United Kingdom	Northern Ireland		Negative	10377
NC_045512.2	14408	.	C	T	.	ORF1ab	missense_variant	p.Pro4715Leu	NorthernIreland-NIRE-1024C5-2020	No	No	No	No	No	No	Yes	2020-04-17	?	?	B.1.1	Europe	United Kingdom	Northern Ireland		Negative	10377
NC_045512.2	23403	.	A	G	.	S	missense_variant	p.Asp614Gly	NorthernIreland-NIRE-1024C5-2020	No	No	No	No	No	No	No	2020-04-17	?	?	B.1.1	Europe	United Kingdom	Northern Ireland		Negative	10377
NC_045512.2	28881	.	G	A	.	N	missense_variant	p.Arg203Lys	NorthernIreland-NIRE-1024C5-2020	No	No	No	No	No	No	No	2020-04-17	?	?	B.1.1	Europe	United Kingdom	Northern Ireland		Negative	10377
NC_045512.2	28883	.	G	C	.	N	missense_variant	p.Gly204Arg	NorthernIreland-NIRE-1024C5-2020	No	No	No	No	No	No	No	2020-04-17	?	?	B.1.1	Europe	United Kingdom	Northern Ireland		Negative	10377
NC_045512.2	10377	.	C	T	.	ORF1ab	missense_variant	p.Pro3371Leu	NorthernIreland-NIRE-FF268-2020	No	Yes_Pocket_Lopinavir2	Yes	No	No	No	No	2020-04-24	?	?	B.1.1	Europe	United Kingdom	Northern Ireland		Negative	10377
NC_045512.2	14408	.	C	T	.	ORF1ab	missense_variant	p.Pro4715Leu	NorthernIreland-NIRE-FF268-2020	No	No	No	No	No	No	Yes	2020-04-24	?	?	B.1.1	Europe	United Kingdom	Northern Ireland		Negative	10377
NC_045512.2	23403	.	A	G	.	S	missense_variant	p.Asp614Gly	NorthernIreland-NIRE-FF268-2020	No	No	No	No	No	No	No	2020-04-24	?	?	B.1.1	Europe	United Kingdom	Northern Ireland		Negative	10377
NC_045512.2	28881	.	G	A	.	N	missense_variant	p.Arg203Lys	NorthernIreland-NIRE-FF268-2020	No	No	No	No	No	No	No	2020-04-24	?	?	B.1.1	Europe	United Kingdom	Northern Ireland		Negative	10377
NC_045512.2	28883	.	G	C	.	N	missense_variant	p.Gly204Arg	NorthernIreland-NIRE-FF268-2020	No	No	No	No	No	No	No	2020-04-24	?	?	B.1.1	Europe	United Kingdom	Northern Ireland		Negative	10377
NC_045512.2	4002	.	C	T	.	ORF1ab	missense_variant	p.Thr1246Ile	Poland-Pom8-2020	No	No	No	No	No	No	No	2020-04-27	Woman	32	B.1.1.1	Europe	Poland	Pomorskie		Negative	10377
NC_045512.2	10097	.	G	A	.	ORF1ab	missense_variant	p.Gly3278Ser	Poland-Pom8-2020	No	Yes_Pocket_Lopinavir1	Yes	No	No	No	No	2020-04-27	Woman	32	B.1.1.1	Europe	Poland	Pomorskie		Negative	10377
NC_045512.2	10377	.	C	T	.	ORF1ab	missense_variant	p.Pro3371Leu	Poland-Pom8-2020	No	Yes_Pocket_Lopinavir2	Yes	No	No	No	No	2020-04-27	Woman	32	B.1.1.1	Europe	Poland	Pomorskie		Negative	10377
NC_045512.2	14408	.	C	T	.	ORF1ab	missense_variant	p.Pro4715Leu	Poland-Pom8-2020	No	No	No	No	No	No	Yes	2020-04-27	Woman	32	B.1.1.1	Europe	Poland	Pomorskie		Negative	10377
NC_045512.2	23403	.	A	G	.	S	missense_variant	p.Asp614Gly	Poland-Pom8-2020	No	No	No	No	No	No	No	2020-04-27	Woman	32	B.1.1.1	Europe	Poland	Pomorskie		Negative	10377
NC_045512.2	28881	.	G	A	.	N	missense_variant	p.Arg203Lys	Poland-Pom8-2020	No	No	No	No	No	No	No	2020-04-27	Woman	32	B.1.1.1	Europe	Poland	Pomorskie		Negative	10377
NC_045512.2	28883	.	G	C	.	N	missense_variant	p.Gly204Arg	Poland-Pom8-2020	No	No	No	No	No	No	No	2020-04-27	Woman	32	B.1.1.1	Europe	Poland	Pomorskie		Negative	10377
NC_045512.2	3831	.	G	A	.	ORF1ab	missense_variant	p.Ser1189Asn	Scotland-CVR1052-2020	No	No	No	No	No	No	No	2020-03-29	?	?	B.1.77	Europe	United Kingdom	Scotland		Negative	10377
NC_045512.2	10377	.	C	Y	.	ORF1ab	missense_variant	p.Pro3371Leu	Scotland-CVR1052-2020	No	Yes_Pocket_Lopinavir2	Yes	No	No	No	No	2020-03-29	?	?	B.1.77	Europe	United Kingdom	Scotland		Negative	10377
NC_045512.2	11083	.	G	T	.	ORF1ab	missense_variant	p.Leu3606Phe	Scotland-CVR1052-2020	No	No	No	No	No	No	No	2020-03-29	?	?	B.1.77	Europe	United Kingdom	Scotland		Negative	10377
NC_045512.2	14408	.	C	T	.	ORF1ab	missense_variant	p.Pro4715Leu	Scotland-CVR1052-2020	No	No	No	No	No	No	Yes	2020-03-29	?	?	B.1.77	Europe	United Kingdom	Scotland		Negative	10377
NC_045512.2	23403	.	A	G	.	S	missense_variant	p.Asp614Gly	Scotland-CVR1052-2020	No	No	No	No	No	No	No	2020-03-29	?	?	B.1.77	Europe	United Kingdom	Scotland		Negative	10377
NC_045512.2	9477	.	T	A	.	ORF1ab	missense_variant	p.Phe3071Tyr	Spain-COV001988-2020	No	No	No	No	No	No	No	2020-03-15	Male	71	A.2	Europe	Spain	Andalusia	Malaga	Negative	10377
NC_045512.2	10377	.	C	Y	.	ORF1ab	missense_variant	p.Pro3371Leu	Spain-COV001988-2020	No	Yes_Pocket_Lopinavir2	Yes	No	No	No	No	2020-03-15	Male	71	A.2	Europe	Spain	Andalusia	Malaga	Negative	10377
NC_045512.2	25979	.	G	T	.	ORF3a	missense_variant	p.Gly196Val	Spain-COV001988-2020	No	No	No	No	No	No	No	2020-03-15	Male	71	A.2	Europe	Spain	Andalusia	Malaga	Negative	10377
NC_045512.2	28144	.	T	C	.	ORF8	missense_variant	p.Leu84Ser	Spain-COV001988-2020	Yes	No	No	No	No	No	No	2020-03-15	Male	71	A.2	Europe	Spain	Andalusia	Malaga	Negative	10377
NC_045512.2	28863	.	C	T	.	N	missense_variant	p.Ser197Leu	Spain-COV001988-2020	No	No	No	No	No	No	No	2020-03-15	Male	71	A.2	Europe	Spain	Andalusia	Malaga	Negative	10377
NC_045512.2	29466	.	C	Y	.	N	missense_variant	p.Ala398Val	Spain-COV001988-2020	No	No	No	No	No	No	No	2020-03-15	Male	71	A.2	Europe	Spain	Andalusia	Malaga	Negative	10377
NC_045512.2	10377	.	C	T	.	ORF1ab	missense_variant	p.Pro3371Leu	Sweden-20-08099-2020	No	Yes_Pocket_Lopinavir2	Yes	No	No	No	No	2020-03-06	Female	50	B.1.1	Europe	Sweden	Stockholm		Negative	10377
NC_045512.2	14408	.	C	T	.	ORF1ab	missense_variant	p.Pro4715Leu	Sweden-20-08099-2020	No	No	No	No	No	No	Yes	2020-03-06	Female	50	B.1.1	Europe	Sweden	Stockholm		Negative	10377
NC_045512.2	23084	.	T	C	.	S	missense_variant	p.Tyr508His	Sweden-20-08099-2020	No	No	No	Yes	No	No	No	2020-03-06	Female	50	B.1.1	Europe	Sweden	Stockholm		Negative	10377
NC_045512.2	23403	.	A	G	.	S	missense_variant	p.Asp614Gly	Sweden-20-08099-2020	No	No	No	No	No	No	No	2020-03-06	Female	50	B.1.1	Europe	Sweden	Stockholm		Negative	10377
NC_045512.2	28881	.	G	A	.	N	missense_variant	p.Arg203Lys	Sweden-20-08099-2020	No	No	No	No	No	No	No	2020-03-06	Female	50	B.1.1	Europe	Sweden	Stockholm		Negative	10377
NC_045512.2	28883	.	G	C	.	N	missense_variant	p.Gly204Arg	Sweden-20-08099-2020	No	No	No	No	No	No	No	2020-03-06	Female	50	B.1.1	Europe	Sweden	Stockholm		Negative	10377
NC_045512.2	2768	.	G	R	.	ORF1ab	missense_variant	p.Gly835Ser	Switzerland-120035-2020	No	No	No	No	No	No	No	2020-04-19	?	?	B.1	Europe	Switzerland	Basel-Stadt		Negative	10377
NC_045512.2	2895	.	A	W	.	ORF1ab	missense_variant	p.Asp877Val	Switzerland-120035-2020	No	No	No	No	No	No	No	2020-04-19	?	?	B.1	Europe	Switzerland	Basel-Stadt		Negative	10377
NC_045512.2	2897	.	G	K	.	ORF1ab	missense_variant	p.Ala878Ser	Switzerland-120035-2020	No	No	No	No	No	No	No	2020-04-19	?	?	B.1	Europe	Switzerland	Basel-Stadt		Negative	10377
NC_045512.2	3089	.	G	R	.	ORF1ab	missense_variant	p.Glu942Lys	Switzerland-120035-2020	No	No	No	No	No	No	No	2020-04-19	?	?	B.1	Europe	Switzerland	Basel-Stadt		Negative	10377
NC_045512.2	5961	.	A	R	.	ORF1ab	missense_variant	p.Tyr1899Cys	Switzerland-120035-2020	No	No	No	No	No	No	No	2020-04-19	?	?	B.1	Europe	Switzerland	Basel-Stadt		Negative	10377
NC_045512.2	7064	.	A	R	.	ORF1ab	missense_variant	p.Arg2267Gly	Switzerland-120035-2020	No	No	No	No	No	No	No	2020-04-19	?	?	B.1	Europe	Switzerland	Basel-Stadt		Negative	10377
NC_045512.2	7112	.	A	M	.	ORF1ab	missense_variant	p.Thr2283Pro	Switzerland-120035-2020	No	No	No	No	No	No	No	2020-04-19	?	?	B.1	Europe	Switzerland	Basel-Stadt		Negative	10377
NC_045512.2	7246	.	G	K	.	ORF1ab	missense_variant	p.Trp2327Cys	Switzerland-120035-2020	No	No	No	No	No	No	No	2020-04-19	?	?	B.1	Europe	Switzerland	Basel-Stadt		Negative	10377
NC_045512.2	8409	.	T	W	.	ORF1ab	missense_variant	p.Val2715Asp	Switzerland-120035-2020	No	No	No	No	No	No	No	2020-04-19	?	?	B.1	Europe	Switzerland	Basel-Stadt		Negative	10377
NC_045512.2	9926	.	A	R	.	ORF1ab	missense_variant	p.Met3221Val	Switzerland-120035-2020	No	No	No	No	No	No	No	2020-04-19	?	?	B.1	Europe	Switzerland	Basel-Stadt		Negative	10377
NC_045512.2	10377	.	C	Y	.	ORF1ab	missense_variant	p.Pro3371Leu	Switzerland-120035-2020	No	Yes_Pocket_Lopinavir2	Yes	No	No	No	No	2020-04-19	?	?	B.1	Europe	Switzerland	Basel-Stadt		Negative	10377
NC_045512.2	14408	.	C	T	.	ORF1ab	missense_variant	p.Pro4715Leu	Switzerland-120035-2020	No	No	No	No	No	No	Yes	2020-04-19	?	?	B.1	Europe	Switzerland	Basel-Stadt		Negative	10377
NC_045512.2	16330	.	G	K	.	ORF1ab	missense_variant	p.Asp5356Tyr	Switzerland-120035-2020	No	No	No	No	No	No	No	2020-04-19	?	?	B.1	Europe	Switzerland	Basel-Stadt		Negative	10377
NC_045512.2	16405	.	G	R	.	ORF1ab	missense_variant	p.Val5381Ile	Switzerland-120035-2020	No	No	No	No	No	No	No	2020-04-19	?	?	B.1	Europe	Switzerland	Basel-Stadt		Negative	10377
NC_045512.2	21331	.	C	Y	.	ORF1ab	missense_variant	p.His7023Tyr	Switzerland-120035-2020	No	No	No	No	No	No	No	2020-04-19	?	?	B.1	Europe	Switzerland	Basel-Stadt		Negative	10377
NC_045512.2	21363	.	T	K	.	ORF1ab	missense_variant	p.Asn7033Lys	Switzerland-120035-2020	No	No	No	No	No	No	No	2020-04-19	?	?	B.1	Europe	Switzerland	Basel-Stadt		Negative	10377
NC_045512.2	21575	.	C	Y	.	S	missense_variant	p.Leu5Phe	Switzerland-120035-2020	No	No	No	No	No	No	No	2020-04-19	?	?	B.1	Europe	Switzerland	Basel-Stadt		Negative	10377
NC_045512.2	23230	.	C	A	.	S	missense_variant	p.Asn556Lys	Switzerland-120035-2020	No	No	No	No	No	No	No	2020-04-19	?	?	B.1	Europe	Switzerland	Basel-Stadt		Negative	10377
NC_045512.2	23403	.	A	G	.	S	missense_variant	p.Asp614Gly	Switzerland-120035-2020	No	No	No	No	No	No	No	2020-04-19	?	?	B.1	Europe	Switzerland	Basel-Stadt		Negative	10377
NC_045512.2	28851	.	G	K	.	N	missense_variant	p.Ser193Ile	Switzerland-120035-2020	No	No	No	No	No	No	No	2020-04-19	?	?	B.1	Europe	Switzerland	Basel-Stadt		Negative	10377
NC_045512.2	28943	.	C	Y	.	N	missense_variant	p.Leu224Phe	Switzerland-120035-2020	No	No	No	No	No	No	No	2020-04-19	?	?	B.1	Europe	Switzerland	Basel-Stadt		Negative	10377
NC_045512.2	29460	.	C	Y	.	N	missense_variant	p.Pro396Leu	Switzerland-120035-2020	No	No	No	No	No	No	No	2020-04-19	?	?	B.1	Europe	Switzerland	Basel-Stadt		Negative	10377
NC_045512.2	29638	.	A	R	.	ORF10	missense_variant	p.Ile27Met	Switzerland-120035-2020	No	No	No	No	No	No	No	2020-04-19	?	?	B.1	Europe	Switzerland	Basel-Stadt		Negative	10377
NC_045512.2	1059	.	C	T	.	ORF1ab	missense_variant	p.Thr265Ile	USA-CA-CSMC115-2020	No	No	No	No	No	No	No	2020-04-11	Male	92	B.1	North America	USA	California	Los Angeles County	Negative	10377
NC_045512.2	5675	.	T	C	.	ORF1ab	missense_variant	p.Phe1804Leu	USA-CA-CSMC115-2020	No	No	No	No	No	No	No	2020-04-11	Male	92	B.1	North America	USA	California	Los Angeles County	Negative	10377
NC_045512.2	6810	.	T	C	.	ORF1ab	missense_variant	p.Phe2182Ser	USA-CA-CSMC115-2020	No	No	No	No	No	No	No	2020-04-11	Male	92	B.1	North America	USA	California	Los Angeles County	Negative	10377
NC_045512.2	6813	.	C	G	.	ORF1ab	missense_variant	p.Thr2183Ser	USA-CA-CSMC115-2020	No	No	No	No	No	No	No	2020-04-11	Male	92	B.1	North America	USA	California	Los Angeles County	Negative	10377
NC_045512.2	6816	.	G	A	.	ORF1ab	missense_variant	p.Arg2184Lys	USA-CA-CSMC115-2020	No	No	No	No	No	No	No	2020-04-11	Male	92	B.1	North America	USA	California	Los Angeles County	Negative	10377
NC_045512.2	9914	.	T	C	.	ORF1ab	missense_variant	p.Phe3217Leu	USA-CA-CSMC115-2020	No	No	No	No	No	No	No	2020-04-11	Male	92	B.1	North America	USA	California	Los Angeles County	Negative	10377
NC_045512.2	10377	.	C	T	.	ORF1ab	missense_variant	p.Pro3371Leu	USA-CA-CSMC115-2020	No	Yes_Pocket_Lopinavir2	Yes	No	No	No	No	2020-04-11	Male	92	B.1	North America	USA	California	Los Angeles County	Negative	10377
NC_045512.2	10481	.	G	A	.	ORF1ab	missense_variant	p.Gly3406Ser	USA-CA-CSMC115-2020	No	Yes_PocketGC373_Gly143	Yes	No	No	No	No	2020-04-11	Male	92	B.1	North America	USA	California	Los Angeles County	Negative	10377
NC_045512.2	12651	.	C	G	.	ORF1ab	missense_variant	p.Thr4129Arg	USA-CA-CSMC115-2020	No	No	No	No	No	No	No	2020-04-11	Male	92	B.1	North America	USA	California	Los Angeles County	Negative	10377
NC_045512.2	13531	.	G	A	.	ORF1ab	missense_variant	p.Val4423Ile	USA-CA-CSMC115-2020	No	No	No	No	No	No	Yes	2020-04-11	Male	92	B.1	North America	USA	California	Los Angeles County	Negative	10377
NC_045512.2	14408	.	C	T	.	ORF1ab	missense_variant	p.Pro4715Leu	USA-CA-CSMC115-2020	No	No	No	No	No	No	Yes	2020-04-11	Male	92	B.1	North America	USA	California	Los Angeles County	Negative	10377
NC_045512.2	23403	.	A	G	.	S	missense_variant	p.Asp614Gly	USA-CA-CSMC115-2020	No	No	No	No	No	No	No	2020-04-11	Male	92	B.1	North America	USA	California	Los Angeles County	Negative	10377
NC_045512.2	25563	.	G	T	.	ORF3a	missense_variant	p.Gln57His	USA-CA-CSMC115-2020	No	No	No	No	No	No	No	2020-04-11	Male	92	B.1	North America	USA	California	Los Angeles County	Negative	10377
NC_045512.2	27970	.	C	T	.	ORF8	missense_variant	p.Thr26Ile	USA-CA-CSMC115-2020	No	No	No	No	No	No	No	2020-04-11	Male	92	B.1	North America	USA	California	Los Angeles County	Negative	10377
NC_045512.2	29234	.	G	T	.	N	missense_variant	p.Gly321Cys	USA-CA-CSMC115-2020	No	No	No	No	No	No	No	2020-04-11	Male	92	B.1	North America	USA	California	Los Angeles County	Negative	10377
NC_045512.2	1059	.	C	T	.	ORF1ab	missense_variant	p.Thr265Ile	USA-NM-UNM-00141-2020	No	No	No	No	No	No	No	2020-04-03	?	?	B.1	North America	USA	New Mexico		Negative	10377
NC_045512.2	3471	.	G	T	.	ORF1ab	missense_variant	p.Gly1069Val	USA-NM-UNM-00141-2020	No	No	No	No	No	No	No	2020-04-03	?	?	B.1	North America	USA	New Mexico		Negative	10377
NC_045512.2	10377	.	C	T	.	ORF1ab	missense_variant	p.Pro3371Leu	USA-NM-UNM-00141-2020	No	Yes_Pocket_Lopinavir2	Yes	No	No	No	No	2020-04-03	?	?	B.1	North America	USA	New Mexico		Negative	10377
NC_045512.2	14408	.	C	T	.	ORF1ab	missense_variant	p.Pro4715Leu	USA-NM-UNM-00141-2020	No	No	No	No	No	No	Yes	2020-04-03	?	?	B.1	North America	USA	New Mexico		Negative	10377
NC_045512.2	23403	.	A	G	.	S	missense_variant	p.Asp614Gly	USA-NM-UNM-00141-2020	No	No	No	No	No	No	No	2020-04-03	?	?	B.1	North America	USA	New Mexico		Negative	10377
NC_045512.2	25563	.	G	T	.	ORF3a	missense_variant	p.Gln57His	USA-NM-UNM-00141-2020	No	No	No	No	No	No	No	2020-04-03	?	?	B.1	North America	USA	New Mexico		Negative	10377
NC_045512.2	29661	.	T	C	.	ORF10	missense_variant	p.Phe35Ser	USA-NM-UNM-00141-2020	No	No	No	No	No	No	No	2020-04-03	?	?	B.1	North America	USA	New Mexico		Negative	10377
NC_045512.2	1059	.	C	T	.	ORF1ab	missense_variant	p.Thr265Ile	USA-TX-HMH084-2020	No	No	No	No	No	No	No	2020-03-19	?	?	B.1	North America	USA	Texas	Greater Houston Area	Negative	10377
NC_045512.2	4893	.	C	T	.	ORF1ab	missense_variant	p.Thr1543Ile	USA-TX-HMH084-2020	No	No	No	No	No	No	No	2020-03-19	?	?	B.1	North America	USA	Texas	Greater Houston Area	Negative	10377
NC_045512.2	10377	.	C	T	.	ORF1ab	missense_variant	p.Pro3371Leu	USA-TX-HMH084-2020	No	Yes_Pocket_Lopinavir2	Yes	No	No	No	No	2020-03-19	?	?	B.1	North America	USA	Texas	Greater Houston Area	Negative	10377
NC_045512.2	14408	.	C	T	.	ORF1ab	missense_variant	p.Pro4715Leu	USA-TX-HMH084-2020	No	No	No	No	No	No	Yes	2020-03-19	?	?	B.1	North America	USA	Texas	Greater Houston Area	Negative	10377
NC_045512.2	23403	.	A	G	.	S	missense_variant	p.Asp614Gly	USA-TX-HMH084-2020	No	No	No	No	No	No	No	2020-03-19	?	?	B.1	North America	USA	Texas	Greater Houston Area	Negative	10377
NC_045512.2	25563	.	G	T	.	ORF3a	missense_variant	p.Gln57His	USA-TX-HMH084-2020	No	No	No	No	No	No	No	2020-03-19	?	?	B.1	North America	USA	Texas	Greater Houston Area	Negative	10377
NC_045512.2	1059	.	C	T	.	ORF1ab	missense_variant	p.Thr265Ile	USA-VA-DCLS-0207-2020	No	No	No	No	No	No	No	2020-04-08	?	?	B.1	North America	USA	Virginia		Negative	10377
NC_045512.2	10377	.	C	T	.	ORF1ab	missense_variant	p.Pro3371Leu	USA-VA-DCLS-0207-2020	No	Yes_Pocket_Lopinavir2	Yes	No	No	No	No	2020-04-08	?	?	B.1	North America	USA	Virginia		Negative	10377
NC_045512.2	14408	.	C	T	.	ORF1ab	missense_variant	p.Pro4715Leu	USA-VA-DCLS-0207-2020	No	No	No	No	No	No	Yes	2020-04-08	?	?	B.1	North America	USA	Virginia		Negative	10377
NC_045512.2	23403	.	A	G	.	S	missense_variant	p.Asp614Gly	USA-VA-DCLS-0207-2020	No	No	No	No	No	No	No	2020-04-08	?	?	B.1	North America	USA	Virginia		Negative	10377
NC_045512.2	25563	.	G	T	.	ORF3a	missense_variant	p.Gln57His	USA-VA-DCLS-0207-2020	No	No	No	No	No	No	No	2020-04-08	?	?	B.1	North America	USA	Virginia		Negative	10377
NC_045512.2	1059	.	C	T	.	ORF1ab	missense_variant	p.Thr265Ile	USA-VA-DCLS-0208-2020	No	No	No	No	No	No	No	2020-04-08	?	?	B.1	North America	USA	Virginia		Negative	10377
NC_045512.2	10377	.	C	T	.	ORF1ab	missense_variant	p.Pro3371Leu	USA-VA-DCLS-0208-2020	No	Yes_Pocket_Lopinavir2	Yes	No	No	No	No	2020-04-08	?	?	B.1	North America	USA	Virginia		Negative	10377
NC_045512.2	14408	.	C	T	.	ORF1ab	missense_variant	p.Pro4715Leu	USA-VA-DCLS-0208-2020	No	No	No	No	No	No	Yes	2020-04-08	?	?	B.1	North America	USA	Virginia		Negative	10377
NC_045512.2	23403	.	A	G	.	S	missense_variant	p.Asp614Gly	USA-VA-DCLS-0208-2020	No	No	No	No	No	No	No	2020-04-08	?	?	B.1	North America	USA	Virginia		Negative	10377
NC_045512.2	25563	.	G	T	.	ORF3a	missense_variant	p.Gln57His	USA-VA-DCLS-0208-2020	No	No	No	No	No	No	No	2020-04-08	?	?	B.1	North America	USA	Virginia		Negative	10377
NC_045512.2	1059	.	C	T	.	ORF1ab	missense_variant	p.Thr265Ile	USA-VA-DCLS-0209-2020	No	No	No	No	No	No	No	2020-04-13	?	?	B.1	North America	USA	Virginia		Negative	10377
NC_045512.2	10377	.	C	T	.	ORF1ab	missense_variant	p.Pro3371Leu	USA-VA-DCLS-0209-2020	No	Yes_Pocket_Lopinavir2	Yes	No	No	No	No	2020-04-13	?	?	B.1	North America	USA	Virginia		Negative	10377
NC_045512.2	14408	.	C	T	.	ORF1ab	missense_variant	p.Pro4715Leu	USA-VA-DCLS-0209-2020	No	No	No	No	No	No	Yes	2020-04-13	?	?	B.1	North America	USA	Virginia		Negative	10377
NC_045512.2	23403	.	A	G	.	S	missense_variant	p.Asp614Gly	USA-VA-DCLS-0209-2020	No	No	No	No	No	No	No	2020-04-13	?	?	B.1	North America	USA	Virginia		Negative	10377
NC_045512.2	25563	.	G	T	.	ORF3a	missense_variant	p.Gln57His	USA-VA-DCLS-0209-2020	No	No	No	No	No	No	No	2020-04-13	?	?	B.1	North America	USA	Virginia		Negative	10377
NC_045512.2	1059	.	C	T	.	ORF1ab	missense_variant	p.Thr265Ile	USA-VA-DCLS-0210-2020	No	No	No	No	No	No	No	2020-04-16	?	?	B.1	North America	USA	Virginia		Negative	10377
NC_045512.2	10377	.	C	T	.	ORF1ab	missense_variant	p.Pro3371Leu	USA-VA-DCLS-0210-2020	No	Yes_Pocket_Lopinavir2	Yes	No	No	No	No	2020-04-16	?	?	B.1	North America	USA	Virginia		Negative	10377
NC_045512.2	14408	.	C	T	.	ORF1ab	missense_variant	p.Pro4715Leu	USA-VA-DCLS-0210-2020	No	No	No	No	No	No	Yes	2020-04-16	?	?	B.1	North America	USA	Virginia		Negative	10377
NC_045512.2	23403	.	A	G	.	S	missense_variant	p.Asp614Gly	USA-VA-DCLS-0210-2020	No	No	No	No	No	No	No	2020-04-16	?	?	B.1	North America	USA	Virginia		Negative	10377
NC_045512.2	25563	.	G	T	.	ORF3a	missense_variant	p.Gln57His	USA-VA-DCLS-0210-2020	No	No	No	No	No	No	No	2020-04-16	?	?	B.1	North America	USA	Virginia		Negative	10377
NC_045512.2	1059	.	C	T	.	ORF1ab	missense_variant	p.Thr265Ile	USA-VA-DCLS-0392-2020	No	No	No	No	No	No	No	2020-04-19	?	?	B.1	North America	USA	Virginia		Negative	10377
NC_045512.2	10377	.	C	T	.	ORF1ab	missense_variant	p.Pro3371Leu	USA-VA-DCLS-0392-2020	No	Yes_Pocket_Lopinavir2	Yes	No	No	No	No	2020-04-19	?	?	B.1	North America	USA	Virginia		Negative	10377
NC_045512.2	14408	.	C	T	.	ORF1ab	missense_variant	p.Pro4715Leu	USA-VA-DCLS-0392-2020	No	No	No	No	No	No	Yes	2020-04-19	?	?	B.1	North America	USA	Virginia		Negative	10377
NC_045512.2	23403	.	A	G	.	S	missense_variant	p.Asp614Gly	USA-VA-DCLS-0392-2020	No	No	No	No	No	No	No	2020-04-19	?	?	B.1	North America	USA	Virginia		Negative	10377
NC_045512.2	25563	.	G	T	.	ORF3a	missense_variant	p.Gln57His	USA-VA-DCLS-0392-2020	No	No	No	No	No	No	No	2020-04-19	?	?	B.1	North America	USA	Virginia		Negative	10377
NC_045512.2	26455	.	C	T	.	E	missense_variant	p.Pro71Ser	USA-VA-DCLS-0392-2020	No	No	No	No	No	No	No	2020-04-19	?	?	B.1	North America	USA	Virginia		Negative	10377
NC_045512.2	29451	.	C	T	.	N	missense_variant	p.Thr393Ile	USA-VA-DCLS-0392-2020	No	No	No	No	No	No	No	2020-04-19	?	?	B.1	North America	USA	Virginia		Negative	10377
NC_045512.2	489	.	A	G	.	ORF1ab	missense_variant	p.Asp75Gly	Wales-PHWC-1624E1-2020	No	No	No	No	No	No	No	2020-06-03	?	?	B.1.1.30	Europe	United Kingdom	Wales		F480_Positive	10377
NC_045512.2	5465	.	T	C	.	ORF1ab	missense_variant	p.Tyr1734His	Wales-PHWC-1624E1-2020	No	No	No	No	No	No	No	2020-06-03	?	?	B.1.1.30	Europe	United Kingdom	Wales		F480_Positive	10377
NC_045512.2	6387	.	G	A	.	ORF1ab	missense_variant	p.Cys2041Tyr	Wales-PHWC-1624E1-2020	No	No	No	No	No	No	No	2020-06-03	?	?	B.1.1.30	Europe	United Kingdom	Wales		F480_Positive	10377
NC_045512.2	10377	.	C	Y	.	ORF1ab	missense_variant	p.Pro3371Leu	Wales-PHWC-1624E1-2020	No	Yes_Pocket_Lopinavir2	Yes	No	No	No	No	2020-06-03	?	?	B.1.1.30	Europe	United Kingdom	Wales		F480_Positive	10377
NC_045512.2	14408	.	C	T	.	ORF1ab	missense_variant	p.Pro4715Leu	Wales-PHWC-1624E1-2020	No	No	No	No	No	No	Yes	2020-06-03	?	?	B.1.1.30	Europe	United Kingdom	Wales		F480_Positive	10377
NC_045512.2	14879	.	T	K	.	ORF1ab	missense_variant	p.Phe4872Cys	Wales-PHWC-1624E1-2020	No	No	No	No	Yes_pocket_codon_F480	No	Yes	2020-06-03	?	?	B.1.1.30	Europe	United Kingdom	Wales		F480_Positive	10377
NC_045512.2	15913	.	G	T	.	ORF1ab	missense_variant	p.Asp5217Tyr	Wales-PHWC-1624E1-2020	No	No	No	No	No	No	Yes	2020-06-03	?	?	B.1.1.30	Europe	United Kingdom	Wales		F480_Positive	10377
NC_045512.2	17999	.	C	T	.	ORF1ab	missense_variant	p.Thr5912Ile	Wales-PHWC-1624E1-2020	No	No	No	No	No	No	No	2020-06-03	?	?	B.1.1.30	Europe	United Kingdom	Wales		F480_Positive	10377
NC_045512.2	21624	.	G	T	.	S	missense_variant	p.Arg21Ile	Wales-PHWC-1624E1-2020	No	No	No	No	No	No	No	2020-06-03	?	?	B.1.1.30	Europe	United Kingdom	Wales		F480_Positive	10377
NC_045512.2	23403	.	A	G	.	S	missense_variant	p.Asp614Gly	Wales-PHWC-1624E1-2020	No	No	No	No	No	No	No	2020-06-03	?	?	B.1.1.30	Europe	United Kingdom	Wales		F480_Positive	10377
NC_045512.2	24102	.	G	A	.	S	missense_variant	p.Arg847Lys	Wales-PHWC-1624E1-2020	No	No	No	No	No	No	No	2020-06-03	?	?	B.1.1.30	Europe	United Kingdom	Wales		F480_Positive	10377
NC_045512.2	25800	.	A	T	.	ORF3a	missense_variant	p.Lys136Asn	Wales-PHWC-1624E1-2020	No	No	No	No	No	No	No	2020-06-03	?	?	B.1.1.30	Europe	United Kingdom	Wales		F480_Positive	10377
NC_045512.2	25801	.	A	T	.	ORF3a	missense_variant	p.Asn137Tyr	Wales-PHWC-1624E1-2020	No	No	No	No	No	No	No	2020-06-03	?	?	B.1.1.30	Europe	United Kingdom	Wales		F480_Positive	10377
NC_045512.2	28122	.	G	S	.	ORF8	missense_variant	p.Gly77Arg	Wales-PHWC-1624E1-2020	Yes	No	No	No	No	No	No	2020-06-03	?	?	B.1.1.30	Europe	United Kingdom	Wales		F480_Positive	10377
NC_045512.2	28881	.	G	A	.	N	missense_variant	p.Arg203Lys	Wales-PHWC-1624E1-2020	No	No	No	No	No	No	No	2020-06-03	?	?	B.1.1.30	Europe	United Kingdom	Wales		F480_Positive	10377
NC_045512.2	28883	.	G	C	.	N	missense_variant	p.Gly204Arg	Wales-PHWC-1624E1-2020	No	No	No	No	No	No	No	2020-06-03	?	?	B.1.1.30	Europe	United Kingdom	Wales		F480_Positive	10377
NC_045512.2	10377	.	C	T	.	ORF1ab	missense_variant	p.Pro3371Leu	Wales-PHWC-27777-2020	No	Yes_Pocket_Lopinavir2	Yes	No	No	No	No	2020-03-31	?	?	B.1	Europe	United Kingdom	Wales		Negative	10377
NC_045512.2	13730	.	C	T	.	ORF1ab	missense_variant	p.Ala4489Val	Wales-PHWC-27777-2020	No	No	No	No	No	No	Yes	2020-03-31	?	?	B.1	Europe	United Kingdom	Wales		Negative	10377
NC_045512.2	14408	.	C	T	.	ORF1ab	missense_variant	p.Pro4715Leu	Wales-PHWC-27777-2020	No	No	No	No	No	No	Yes	2020-03-31	?	?	B.1	Europe	United Kingdom	Wales		Negative	10377
NC_045512.2	17746	.	C	T	.	ORF1ab	missense_variant	p.Pro5828Ser	Wales-PHWC-27777-2020	No	No	No	No	No	No	No	2020-03-31	?	?	B.1	Europe	United Kingdom	Wales		Negative	10377
NC_045512.2	23403	.	A	G	.	S	missense_variant	p.Asp614Gly	Wales-PHWC-27777-2020	No	No	No	No	No	No	No	2020-03-31	?	?	B.1	Europe	United Kingdom	Wales		Negative	10377
NC_045512.2	25429	.	G	T	.	ORF3a	missense_variant	p.Val13Leu	Wales-PHWC-27777-2020	No	No	No	No	No	No	No	2020-03-31	?	?	B.1	Europe	United Kingdom	Wales		Negative	10377
NC_045512.2	27109	.	A	W	.	M	missense_variant	p.Tyr196Phe	Wales-PHWC-27777-2020	No	No	No	No	No	No	No	2020-03-31	?	?	B.1	Europe	United Kingdom	Wales		Negative	10377
NC_045512.2	2114	.	T	Y	.	ORF1ab	missense_variant	p.Phe617Leu	Switzerland-100142-2020	No	No	No	No	No	No	No	2020-03-16	?	?	B.1	Europe	Switzerland	Z√ºrich		Negative	16210
NC_045512.2	4205	.	G	K	.	ORF1ab	missense_variant	p.Ala1314Ser	Switzerland-100142-2020	No	No	No	No	No	No	No	2020-03-16	?	?	B.1	Europe	Switzerland	Z√ºrich		Negative	16210
NC_045512.2	7220	.	A	W	.	ORF1ab	missense_variant	p.Thr2319Ser	Switzerland-100142-2020	No	No	No	No	No	No	No	2020-03-16	?	?	B.1	Europe	Switzerland	Z√ºrich		Negative	16210
NC_045512.2	7428	.	C	S	.	ORF1ab	missense_variant	p.Ala2388Gly	Switzerland-100142-2020	No	No	No	No	No	No	No	2020-03-16	?	?	B.1	Europe	Switzerland	Z√ºrich		Negative	16210
NC_045512.2	7997	.	T	Y	.	ORF1ab	missense_variant	p.Ser2578Pro	Switzerland-100142-2020	No	No	No	No	No	No	No	2020-03-16	?	?	B.1	Europe	Switzerland	Z√ºrich		Negative	16210
NC_045512.2	8105	.	G	K	.	ORF1ab	missense_variant	p.Ala2614Ser	Switzerland-100142-2020	No	No	No	No	No	No	No	2020-03-16	?	?	B.1	Europe	Switzerland	Z√ºrich		Negative	16210
NC_045512.2	8562	.	T	W	.	ORF1ab	missense_variant	p.Val2766Asp	Switzerland-100142-2020	No	No	No	No	No	No	No	2020-03-16	?	?	B.1	Europe	Switzerland	Z√ºrich		Negative	16210
NC_045512.2	9096	.	C	Y	.	ORF1ab	missense_variant	p.Ala2944Val	Switzerland-100142-2020	No	No	No	No	No	No	No	2020-03-16	?	?	B.1	Europe	Switzerland	Z√ºrich		Negative	16210
NC_045512.2	9575	.	G	K	.	ORF1ab	missense_variant	p.Val3104Phe	Switzerland-100142-2020	No	No	No	No	No	No	No	2020-03-16	?	?	B.1	Europe	Switzerland	Z√ºrich		Negative	16210
NC_045512.2	10022	.	C	Y	.	ORF1ab	missense_variant	p.Pro3253Ser	Switzerland-100142-2020	No	No	No	No	No	No	No	2020-03-16	?	?	B.1	Europe	Switzerland	Z√ºrich		Negative	16210
NC_045512.2	11753	.	C	M	.	ORF1ab	missense_variant	p.Pro3830Thr	Switzerland-100142-2020	No	No	No	No	No	No	No	2020-03-16	?	?	B.1	Europe	Switzerland	Z√ºrich		Negative	16210
NC_045512.2	12361	.	G	R	.	ORF1ab	missense_variant	p.Met4032Ile	Switzerland-100142-2020	No	No	No	No	No	No	No	2020-03-16	?	?	B.1	Europe	Switzerland	Z√ºrich		Negative	16210
NC_045512.2	12362	.	C	Y	.	ORF1ab	missense_variant	p.Leu4033Phe	Switzerland-100142-2020	No	No	No	No	No	No	No	2020-03-16	?	?	B.1	Europe	Switzerland	Z√ºrich		Negative	16210
NC_045512.2	12570	.	T	Y	.	ORF1ab	missense_variant	p.Val4102Ala	Switzerland-100142-2020	No	No	No	No	No	No	No	2020-03-16	?	?	B.1	Europe	Switzerland	Z√ºrich		Negative	16210
NC_045512.2	13320	.	T	K	.	ORF1ab	missense_variant	p.Ile4352Arg	Switzerland-100142-2020	No	No	No	No	No	No	No	2020-03-16	?	?	B.1	Europe	Switzerland	Z√ºrich		Negative	16210
NC_045512.2	13395	.	A	R	.	ORF1ab	missense_variant	p.Lys4377Arg	Switzerland-100142-2020	No	No	No	No	No	No	No	2020-03-16	?	?	B.1	Europe	Switzerland	Z√ºrich		Negative	16210
NC_045512.2	14408	.	C	T	.	ORF1ab	missense_variant	p.Pro4715Leu	Switzerland-100142-2020	No	No	No	No	No	No	Yes	2020-03-16	?	?	B.1	Europe	Switzerland	Z√ºrich		Negative	16210
NC_045512.2	15905	.	A	R	.	ORF1ab	missense_variant	p.Gln5214Arg	Switzerland-100142-2020	No	No	No	No	No	No	Yes	2020-03-16	?	?	B.1	Europe	Switzerland	Z√ºrich		Negative	16210
NC_045512.2	16210	.	A	W	.	ORF1ab	missense_variant	p.Met5316Leu	Switzerland-100142-2020	No	No	No	No	No	No	Yes	2020-03-16	?	?	B.1	Europe	Switzerland	Z√ºrich		Negative	16210
NC_045512.2	20579	.	T	Y	.	ORF1ab	missense_variant	p.Val6772Ala	Switzerland-100142-2020	No	No	No	No	No	No	No	2020-03-16	?	?	B.1	Europe	Switzerland	Z√ºrich		Negative	16210
NC_045512.2	21265	.	G	S	.	ORF1ab	missense_variant	p.Glu7001Gln	Switzerland-100142-2020	No	No	No	No	No	No	No	2020-03-16	?	?	B.1	Europe	Switzerland	Z√ºrich		Negative	16210
NC_045512.2	26880	.	C	Y	.	M	missense_variant	p.Leu120Phe	Switzerland-100142-2020	No	No	No	No	No	No	No	2020-03-16	?	?	B.1	Europe	Switzerland	Z√ºrich		Negative	16210
NC_045512.2	27720	.	T	K	.	ORF7a	missense_variant	p.Phe109Leu	Switzerland-100142-2020	No	No	No	No	No	No	No	2020-03-16	?	?	B.1	Europe	Switzerland	Z√ºrich		Negative	16210
NC_045512.2	28209	.	G	R	.	ORF8	missense_variant	p.Glu106Lys	Switzerland-100142-2020	Yes	No	No	No	No	No	No	2020-03-16	?	?	B.1	Europe	Switzerland	Z√ºrich		Negative	16210
NC_045512.2	28929	.	T	K	.	N	missense_variant	p.Leu219Arg	Switzerland-100142-2020	No	No	No	No	No	No	No	2020-03-16	?	?	B.1	Europe	Switzerland	Z√ºrich		Negative	16210
NC_045512.2	28938	.	T	Y	.	N	missense_variant	p.Leu222Pro	Switzerland-100142-2020	No	No	No	No	No	No	No	2020-03-16	?	?	B.1	Europe	Switzerland	Z√ºrich		Negative	16210
NC_045512.2	1505	.	G	K	.	ORF1ab	missense_variant	p.Val414Phe	Switzerland-100792-2020	No	No	No	No	No	No	No	2020-03-25	?	?	B.1	Europe	Switzerland	Basel-Land		Negative	16210
NC_045512.2	2321	.	T	W	.	ORF1ab	missense_variant	p.Leu686Met	Switzerland-100792-2020	No	No	No	No	No	No	No	2020-03-25	?	?	B.1	Europe	Switzerland	Basel-Land		Negative	16210
NC_045512.2	3638	.	G	R	.	ORF1ab	missense_variant	p.Gly1125Ser	Switzerland-100792-2020	No	No	No	No	No	No	No	2020-03-25	?	?	B.1	Europe	Switzerland	Basel-Land		Negative	16210
NC_045512.2	3656	.	C	Y	.	ORF1ab	missense_variant	p.Leu1131Phe	Switzerland-100792-2020	No	No	No	No	No	No	No	2020-03-25	?	?	B.1	Europe	Switzerland	Basel-Land		Negative	16210
NC_045512.2	7305	.	T	K	.	ORF1ab	missense_variant	p.Met2347Arg	Switzerland-100792-2020	No	No	No	No	No	No	No	2020-03-25	?	?	B.1	Europe	Switzerland	Basel-Land		Negative	16210
NC_045512.2	8508	.	G	S	.	ORF1ab	missense_variant	p.Arg2748Thr	Switzerland-100792-2020	No	No	No	No	No	No	No	2020-03-25	?	?	B.1	Europe	Switzerland	Basel-Land		Negative	16210
NC_045512.2	9026	.	A	W	.	ORF1ab	missense_variant	p.Ile2921Phe	Switzerland-100792-2020	No	No	No	No	No	No	No	2020-03-25	?	?	B.1	Europe	Switzerland	Basel-Land		Negative	16210
NC_045512.2	9383	.	G	K	.	ORF1ab	missense_variant	p.Ala3040Ser	Switzerland-100792-2020	No	No	No	No	No	No	No	2020-03-25	?	?	B.1	Europe	Switzerland	Basel-Land		Negative	16210
NC_045512.2	13430	.	C	Y	.	ORF1ab	missense_variant	p.Pro4389Ser	Switzerland-100792-2020	No	No	No	No	No	No	No	2020-03-25	?	?	B.1	Europe	Switzerland	Basel-Land		Negative	16210
NC_045512.2	13541	.	C	Y	.	ORF1ab	missense_variant	p.Ala4426Val	Switzerland-100792-2020	No	No	No	No	No	No	Yes	2020-03-25	?	?	B.1	Europe	Switzerland	Basel-Land		Negative	16210
NC_045512.2	14408	.	C	T	.	ORF1ab	missense_variant	p.Pro4715Leu	Switzerland-100792-2020	No	No	No	No	No	No	Yes	2020-03-25	?	?	B.1	Europe	Switzerland	Basel-Land		Negative	16210
NC_045512.2	16210	.	A	W	.	ORF1ab	missense_variant	p.Met5316Leu	Switzerland-100792-2020	No	No	No	No	No	No	Yes	2020-03-25	?	?	B.1	Europe	Switzerland	Basel-Land		Negative	16210
NC_045512.2	19298	.	A	W	.	ORF1ab	missense_variant	p.Tyr6345Phe	Switzerland-100792-2020	No	No	No	No	No	No	No	2020-03-25	?	?	B.1	Europe	Switzerland	Basel-Land		Negative	16210
NC_045512.2	19448	.	C	Y	.	ORF1ab	missense_variant	p.Ser6395Phe	Switzerland-100792-2020	No	No	No	No	No	No	No	2020-03-25	?	?	B.1	Europe	Switzerland	Basel-Land		Negative	16210
NC_045512.2	20276	.	A	W	.	ORF1ab	missense_variant	p.Asp6671Val	Switzerland-100792-2020	No	No	No	No	No	No	No	2020-03-25	?	?	B.1	Europe	Switzerland	Basel-Land		Negative	16210
NC_045512.2	20455	.	T	W	.	ORF1ab	missense_variant	p.Phe6731Ile	Switzerland-100792-2020	No	No	No	No	No	No	No	2020-03-25	?	?	B.1	Europe	Switzerland	Basel-Land		Negative	16210
NC_045512.2	20501	.	T	Y	.	ORF1ab	missense_variant	p.Val6746Ala	Switzerland-100792-2020	No	No	No	No	No	No	No	2020-03-25	?	?	B.1	Europe	Switzerland	Basel-Land		Negative	16210
NC_045512.2	21353	.	G	R	.	ORF1ab	missense_variant	p.Arg7030Lys	Switzerland-100792-2020	No	No	No	No	No	No	No	2020-03-25	?	?	B.1	Europe	Switzerland	Basel-Land		Negative	16210
NC_045512.2	22661	.	G	S	.	S	missense_variant	p.Val367Leu	Switzerland-100792-2020	No	No	No	Yes	No	No	No	2020-03-25	?	?	B.1	Europe	Switzerland	Basel-Land		Negative	16210
NC_045512.2	23082	.	C	Y	.	S	missense_variant	p.Pro507Leu	Switzerland-100792-2020	No	No	No	Yes	No	No	No	2020-03-25	?	?	B.1	Europe	Switzerland	Basel-Land		Negative	16210
NC_045512.2	23263	.	A	M	.	S	missense_variant	p.Arg567Ser	Switzerland-100792-2020	No	No	No	No	No	No	No	2020-03-25	?	?	B.1	Europe	Switzerland	Basel-Land		Negative	16210
NC_045512.2	23403	.	A	G	.	S	missense_variant	p.Asp614Gly	Switzerland-100792-2020	No	No	No	No	No	No	No	2020-03-25	?	?	B.1	Europe	Switzerland	Basel-Land		Negative	16210
NC_045512.2	23868	.	G	R	.	S	missense_variant	p.Gly769Glu	Switzerland-100792-2020	No	No	No	No	No	No	No	2020-03-25	?	?	B.1	Europe	Switzerland	Basel-Land		Negative	16210
NC_045512.2	24261	.	T	Y	.	S	missense_variant	p.Met900Thr	Switzerland-100792-2020	No	No	No	No	No	No	No	2020-03-25	?	?	B.1	Europe	Switzerland	Basel-Land		Negative	16210
NC_045512.2	27217	.	G	A	.	ORF6	missense_variant	p.Asp6Asn	Switzerland-100792-2020	No	No	No	No	No	No	No	2020-03-25	?	?	B.1	Europe	Switzerland	Basel-Land		Negative	16210
NC_045512.2	27746	.	G	R	.	ORF7a	missense_variant	p.Arg118Lys	Switzerland-100792-2020	No	No	No	No	No	No	No	2020-03-25	?	?	B.1	Europe	Switzerland	Basel-Land		Negative	16210
NC_045512.2	29034	.	C	Y	.	N	missense_variant	p.Ala254Val	Switzerland-100792-2020	No	No	No	No	No	No	No	2020-03-25	?	?	B.1	Europe	Switzerland	Basel-Land		Negative	16210
NC_045512.2	29108	.	C	Y	.	N	missense_variant	p.Pro279Ser	Switzerland-100792-2020	No	No	No	No	No	No	No	2020-03-25	?	?	B.1	Europe	Switzerland	Basel-Land		Negative	16210
NC_045512.2	29239	.	G	K	.	N	missense_variant	p.Met322Ile	Switzerland-100792-2020	No	No	No	No	No	No	No	2020-03-25	?	?	B.1	Europe	Switzerland	Basel-Land		Negative	16210
NC_045512.2	1059	.	C	T	.	ORF1ab	missense_variant	p.Thr265Ile	Switzerland-100828-2020	No	No	No	No	No	No	No	2020-03-26	?	?	B.1	Europe	Switzerland	Schwyz		Negative	16210
NC_045512.2	3116	.	A	G	.	ORF1ab	missense_variant	p.Thr951Ala	Switzerland-100828-2020	No	No	No	No	No	No	No	2020-03-26	?	?	B.1	Europe	Switzerland	Schwyz		Negative	16210
NC_045512.2	5063	.	G	K	.	ORF1ab	missense_variant	p.Asp1600Tyr	Switzerland-100828-2020	No	No	No	No	No	No	No	2020-03-26	?	?	B.1	Europe	Switzerland	Schwyz		Negative	16210
NC_045512.2	5257	.	A	W	.	ORF1ab	missense_variant	p.Leu1664Phe	Switzerland-100828-2020	No	No	No	No	No	No	No	2020-03-26	?	?	B.1	Europe	Switzerland	Schwyz		Negative	16210
NC_045512.2	7188	.	A	W	.	ORF1ab	missense_variant	p.Gln2308Leu	Switzerland-100828-2020	No	No	No	No	No	No	No	2020-03-26	?	?	B.1	Europe	Switzerland	Schwyz		Negative	16210
NC_045512.2	7248	.	T	W	.	ORF1ab	missense_variant	p.Phe2328Tyr	Switzerland-100828-2020	No	No	No	No	No	No	No	2020-03-26	?	?	B.1	Europe	Switzerland	Schwyz		Negative	16210
NC_045512.2	14408	.	C	T	.	ORF1ab	missense_variant	p.Pro4715Leu	Switzerland-100828-2020	No	No	No	No	No	No	Yes	2020-03-26	?	?	B.1	Europe	Switzerland	Schwyz		Negative	16210
NC_045512.2	16210	.	A	W	.	ORF1ab	missense_variant	p.Met5316Leu	Switzerland-100828-2020	No	No	No	No	No	No	Yes	2020-03-26	?	?	B.1	Europe	Switzerland	Schwyz		Negative	16210
NC_045512.2	19298	.	A	W	.	ORF1ab	missense_variant	p.Tyr6345Phe	Switzerland-100828-2020	No	No	No	No	No	No	No	2020-03-26	?	?	B.1	Europe	Switzerland	Schwyz		Negative	16210
NC_045512.2	19406	.	G	R	.	ORF1ab	missense_variant	p.Gly6381Glu	Switzerland-100828-2020	No	No	No	No	No	No	No	2020-03-26	?	?	B.1	Europe	Switzerland	Schwyz		Negative	16210
NC_045512.2	20273	.	T	Y	.	ORF1ab	missense_variant	p.Met6670Thr	Switzerland-100828-2020	No	No	No	No	No	No	No	2020-03-26	?	?	B.1	Europe	Switzerland	Schwyz		Negative	16210
NC_045512.2	21200	.	A	M	.	ORF1ab	missense_variant	p.Tyr6979Ser	Switzerland-100828-2020	No	No	No	No	No	No	No	2020-03-26	?	?	B.1	Europe	Switzerland	Schwyz		Negative	16210
NC_045512.2	21273	.	T	W	.	ORF1ab	missense_variant	p.Phe7003Leu	Switzerland-100828-2020	No	No	No	No	No	No	No	2020-03-26	?	?	B.1	Europe	Switzerland	Schwyz		Negative	16210
NC_045512.2	21305	.	G	R	.	ORF1ab	missense_variant	p.Arg7014His	Switzerland-100828-2020	No	No	No	No	No	No	No	2020-03-26	?	?	B.1	Europe	Switzerland	Schwyz		Negative	16210
NC_045512.2	21496	.	C	Y	.	ORF1ab	missense_variant	p.Leu7078Phe	Switzerland-100828-2020	No	No	No	No	No	No	No	2020-03-26	?	?	B.1	Europe	Switzerland	Schwyz		Negative	16210
NC_045512.2	21530	.	C	M	.	ORF1ab	missense_variant	p.Ser7089Tyr	Switzerland-100828-2020	No	No	No	No	No	No	No	2020-03-26	?	?	B.1	Europe	Switzerland	Schwyz		Negative	16210
NC_045512.2	23403	.	A	G	.	S	missense_variant	p.Asp614Gly	Switzerland-100828-2020	No	No	No	No	No	No	No	2020-03-26	?	?	B.1	Europe	Switzerland	Schwyz		Negative	16210
NC_045512.2	25563	.	G	T	.	ORF3a	missense_variant	p.Gln57His	Switzerland-100828-2020	No	No	No	No	No	No	No	2020-03-26	?	?	B.1	Europe	Switzerland	Schwyz		Negative	16210
NC_045512.2	27534	.	T	W	.	ORF7a	missense_variant	p.His47Gln	Switzerland-100828-2020	No	No	No	No	No	No	No	2020-03-26	?	?	B.1	Europe	Switzerland	Schwyz		Negative	16210
NC_045512.2	27670	.	G	R	.	ORF7a	missense_variant	p.Val93Ile	Switzerland-100828-2020	No	No	No	No	No	No	No	2020-03-26	?	?	B.1	Europe	Switzerland	Schwyz		Negative	16210
NC_045512.2	29638	.	A	R	.	ORF10	missense_variant	p.Ile27Met	Switzerland-100828-2020	No	No	No	No	No	No	No	2020-03-26	?	?	B.1	Europe	Switzerland	Schwyz		Negative	16210
NC_045512.2	1141	.	G	S	.	ORF1ab	missense_variant	p.Lys292Asn	Switzerland-100835-2020	No	No	No	No	No	No	No	2020-03-25	?	?	B.1.1	Europe	Switzerland	Vaud		Negative	16210
NC_045512.2	2985	.	T	Y	.	ORF1ab	missense_variant	p.Leu907Ser	Switzerland-100835-2020	No	No	No	No	No	No	No	2020-03-25	?	?	B.1.1	Europe	Switzerland	Vaud		Negative	16210
NC_045512.2	3044	.	C	M	.	ORF1ab	missense_variant	p.Pro927Thr	Switzerland-100835-2020	No	No	No	No	No	No	No	2020-03-25	?	?	B.1.1	Europe	Switzerland	Vaud		Negative	16210
NC_045512.2	5169	.	A	R	.	ORF1ab	missense_variant	p.Tyr1635Cys	Switzerland-100835-2020	No	No	No	No	No	No	No	2020-03-25	?	?	B.1.1	Europe	Switzerland	Vaud		Negative	16210
NC_045512.2	5402	.	C	Y	.	ORF1ab	missense_variant	p.Leu1713Phe	Switzerland-100835-2020	No	No	No	No	No	No	No	2020-03-25	?	?	B.1.1	Europe	Switzerland	Vaud		Negative	16210
NC_045512.2	5555	.	G	K	.	ORF1ab	missense_variant	p.Gly1764Cys	Switzerland-100835-2020	No	No	No	No	No	No	No	2020-03-25	?	?	B.1.1	Europe	Switzerland	Vaud		Negative	16210
NC_045512.2	7234	.	A	W	.	ORF1ab	missense_variant	p.Leu2323Phe	Switzerland-100835-2020	No	No	No	No	No	No	No	2020-03-25	?	?	B.1.1	Europe	Switzerland	Vaud		Negative	16210
NC_045512.2	14408	.	C	T	.	ORF1ab	missense_variant	p.Pro4715Leu	Switzerland-100835-2020	No	No	No	No	No	No	Yes	2020-03-25	?	?	B.1.1	Europe	Switzerland	Vaud		Negative	16210
NC_045512.2	16210	.	A	W	.	ORF1ab	missense_variant	p.Met5316Leu	Switzerland-100835-2020	No	No	No	No	No	No	Yes	2020-03-25	?	?	B.1.1	Europe	Switzerland	Vaud		Negative	16210
NC_045512.2	17249	.	C	Y	.	ORF1ab	missense_variant	p.Ala5662Val	Switzerland-100835-2020	No	No	No	No	No	No	No	2020-03-25	?	?	B.1.1	Europe	Switzerland	Vaud		Negative	16210
NC_045512.2	20256	.	T	W	.	ORF1ab	missense_variant	p.Asp6664Glu	Switzerland-100835-2020	No	No	No	No	No	No	No	2020-03-25	?	?	B.1.1	Europe	Switzerland	Vaud		Negative	16210
NC_045512.2	21356	.	A	M	.	ORF1ab	missense_variant	p.Asn7031Thr	Switzerland-100835-2020	No	No	No	No	No	No	No	2020-03-25	?	?	B.1.1	Europe	Switzerland	Vaud		Negative	16210
NC_045512.2	21638	.	C	Y	.	S	missense_variant	p.Pro26Ser	Switzerland-100835-2020	No	No	No	No	No	No	No	2020-03-25	?	?	B.1.1	Europe	Switzerland	Vaud		Negative	16210
NC_045512.2	23403	.	A	G	.	S	missense_variant	p.Asp614Gly	Switzerland-100835-2020	No	No	No	No	No	No	No	2020-03-25	?	?	B.1.1	Europe	Switzerland	Vaud		Negative	16210
NC_045512.2	24197	.	G	S	.	S	missense_variant	p.Ala879Pro	Switzerland-100835-2020	No	No	No	No	No	No	No	2020-03-25	?	?	B.1.1	Europe	Switzerland	Vaud		Negative	16210
NC_045512.2	26155	.	G	K	.	ORF3a	missense_variant	p.Val255Phe	Switzerland-100835-2020	No	No	No	No	No	No	No	2020-03-25	?	?	B.1.1	Europe	Switzerland	Vaud		Negative	16210
NC_045512.2	26270	.	C	Y	.	E	missense_variant	p.Thr9Ile	Switzerland-100835-2020	No	No	No	No	No	No	No	2020-03-25	?	?	B.1.1	Europe	Switzerland	Vaud		Negative	16210
NC_045512.2	26989	.	T	C	.	M	missense_variant	p.Leu156Pro	Switzerland-100835-2020	No	No	No	No	No	No	No	2020-03-25	?	?	B.1.1	Europe	Switzerland	Vaud		Negative	16210
NC_045512.2	27547	.	A	R	.	ORF7a	missense_variant	p.Asn52Asp	Switzerland-100835-2020	No	No	No	No	No	No	No	2020-03-25	?	?	B.1.1	Europe	Switzerland	Vaud		Negative	16210
NC_045512.2	27587	.	T	W	.	ORF7a	missense_variant	p.Phe65Tyr	Switzerland-100835-2020	No	No	No	No	No	No	No	2020-03-25	?	?	B.1.1	Europe	Switzerland	Vaud		Negative	16210
NC_045512.2	27691	.	A	W	.	ORF7a	missense_variant	p.Ile100Phe	Switzerland-100835-2020	No	No	No	No	No	No	No	2020-03-25	?	?	B.1.1	Europe	Switzerland	Vaud		Negative	16210
NC_045512.2	27755	.	A	R	.	ORF7a	missense_variant	p.Glu121Gly	Switzerland-100835-2020	No	No	No	No	No	No	No	2020-03-25	?	?	B.1.1	Europe	Switzerland	Vaud		Negative	16210
NC_045512.2	27784	.	A	W	.	ORF7b	missense_variant	p.Tyr10Phe	Switzerland-100835-2020	No	No	No	No	No	No	No	2020-03-25	?	?	B.1.1	Europe	Switzerland	Vaud		Negative	16210
NC_045512.2	28780	.	A	W	.	N	missense_variant	p.Lys169Asn	Switzerland-100835-2020	No	No	No	No	No	No	No	2020-03-25	?	?	B.1.1	Europe	Switzerland	Vaud		Negative	16210
NC_045512.2	28881	.	G	A	.	N	missense_variant	p.Arg203Lys	Switzerland-100835-2020	No	No	No	No	No	No	No	2020-03-25	?	?	B.1.1	Europe	Switzerland	Vaud		Negative	16210
NC_045512.2	28883	.	G	C	.	N	missense_variant	p.Gly204Arg	Switzerland-100835-2020	No	No	No	No	No	No	No	2020-03-25	?	?	B.1.1	Europe	Switzerland	Vaud		Negative	16210
NC_045512.2	28985	.	G	R	.	N	missense_variant	p.Gly238Ser	Switzerland-100835-2020	No	No	No	No	No	No	No	2020-03-25	?	?	B.1.1	Europe	Switzerland	Vaud		Negative	16210
NC_045512.2	2639	.	G	R	.	ORF1ab	missense_variant	p.Glu792Lys	Switzerland-100837-2020	No	No	No	No	No	No	No	2020-03-25	?	?	B.1	Europe	Switzerland	Basel-Land		Negative	16210
NC_045512.2	5108	.	G	K	.	ORF1ab	missense_variant	p.Gly1615Cys	Switzerland-100837-2020	No	No	No	No	No	No	No	2020-03-25	?	?	B.1	Europe	Switzerland	Basel-Land		Negative	16210
NC_045512.2	5554	.	G	K	.	ORF1ab	missense_variant	p.Lys1763Asn	Switzerland-100837-2020	No	No	No	No	No	No	No	2020-03-25	?	?	B.1	Europe	Switzerland	Basel-Land		Negative	16210
NC_045512.2	6402	.	C	T	.	ORF1ab	missense_variant	p.Pro2046Leu	Switzerland-100837-2020	No	No	No	No	No	No	No	2020-03-25	?	?	B.1	Europe	Switzerland	Basel-Land		Negative	16210
NC_045512.2	7242	.	A	W	.	ORF1ab	missense_variant	p.Glu2326Val	Switzerland-100837-2020	No	No	No	No	No	No	No	2020-03-25	?	?	B.1	Europe	Switzerland	Basel-Land		Negative	16210
NC_045512.2	14408	.	C	T	.	ORF1ab	missense_variant	p.Pro4715Leu	Switzerland-100837-2020	No	No	No	No	No	No	Yes	2020-03-25	?	?	B.1	Europe	Switzerland	Basel-Land		Negative	16210
NC_045512.2	16210	.	A	W	.	ORF1ab	missense_variant	p.Met5316Leu	Switzerland-100837-2020	No	No	No	No	No	No	Yes	2020-03-25	?	?	B.1	Europe	Switzerland	Basel-Land		Negative	16210
NC_045512.2	16212	.	G	S	.	ORF1ab	missense_variant	p.Met5316Ile	Switzerland-100837-2020	No	No	No	No	No	No	Yes	2020-03-25	?	?	B.1	Europe	Switzerland	Basel-Land		Negative	16210
NC_045512.2	19307	.	A	R	.	ORF1ab	missense_variant	p.Lys6348Arg	Switzerland-100837-2020	No	No	No	No	No	No	No	2020-03-25	?	?	B.1	Europe	Switzerland	Basel-Land		Negative	16210
NC_045512.2	19957	.	G	R	.	ORF1ab	missense_variant	p.Glu6565Lys	Switzerland-100837-2020	No	No	No	No	No	No	No	2020-03-25	?	?	B.1	Europe	Switzerland	Basel-Land		Negative	16210
NC_045512.2	20335	.	G	K	.	ORF1ab	missense_variant	p.Asp6691Tyr	Switzerland-100837-2020	No	No	No	No	No	No	No	2020-03-25	?	?	B.1	Europe	Switzerland	Basel-Land		Negative	16210
NC_045512.2	21394	.	G	K	.	ORF1ab	missense_variant	p.Asp7044Tyr	Switzerland-100837-2020	No	No	No	No	No	No	No	2020-03-25	?	?	B.1	Europe	Switzerland	Basel-Land		Negative	16210
NC_045512.2	21508	.	G	R	.	ORF1ab	missense_variant	p.Glu7082Lys	Switzerland-100837-2020	No	No	No	No	No	No	No	2020-03-25	?	?	B.1	Europe	Switzerland	Basel-Land		Negative	16210
NC_045512.2	21638	.	C	Y	.	S	missense_variant	p.Pro26Ser	Switzerland-100837-2020	No	No	No	No	No	No	No	2020-03-25	?	?	B.1	Europe	Switzerland	Basel-Land		Negative	16210
NC_045512.2	23403	.	A	G	.	S	missense_variant	p.Asp614Gly	Switzerland-100837-2020	No	No	No	No	No	No	No	2020-03-25	?	?	B.1	Europe	Switzerland	Basel-Land		Negative	16210
NC_045512.2	27665	.	A	R	.	ORF7a	missense_variant	p.Glu91Gly	Switzerland-100837-2020	No	No	No	No	No	No	No	2020-03-25	?	?	B.1	Europe	Switzerland	Basel-Land		Negative	16210
NC_045512.2	27697	.	C	Y	.	ORF7a	missense_variant	p.Leu102Phe	Switzerland-100837-2020	No	No	No	No	No	No	No	2020-03-25	?	?	B.1	Europe	Switzerland	Basel-Land		Negative	16210
NC_045512.2	27765	.	C	Y	.	ORF7b	missense_variant	p.Leu4Phe	Switzerland-100837-2020	No	No	No	No	No	No	No	2020-03-25	?	?	B.1	Europe	Switzerland	Basel-Land		Negative	16210
NC_045512.2	635	.	C	Y	.	ORF1ab	missense_variant	p.Arg124Cys	Switzerland-100843-2020	No	No	No	No	No	No	No	2020-03-25	?	?	B.1	Europe	Switzerland	Basel-Land		Negative	16210
NC_045512.2	1059	.	C	T	.	ORF1ab	missense_variant	p.Thr265Ile	Switzerland-100843-2020	No	No	No	No	No	No	No	2020-03-25	?	?	B.1	Europe	Switzerland	Basel-Land		Negative	16210
NC_045512.2	1304	.	G	S	.	ORF1ab	missense_variant	p.Glu347Gln	Switzerland-100843-2020	No	No	No	No	No	No	No	2020-03-25	?	?	B.1	Europe	Switzerland	Basel-Land		Negative	16210
NC_045512.2	1755	.	A	W	.	ORF1ab	missense_variant	p.Lys497Ile	Switzerland-100843-2020	No	No	No	No	No	No	No	2020-03-25	?	?	B.1	Europe	Switzerland	Basel-Land		Negative	16210
NC_045512.2	2426	.	G	S	.	ORF1ab	missense_variant	p.Val721Leu	Switzerland-100843-2020	No	No	No	No	No	No	No	2020-03-25	?	?	B.1	Europe	Switzerland	Basel-Land		Negative	16210
NC_045512.2	3030	.	G	K	.	ORF1ab	missense_variant	p.Cys922Phe	Switzerland-100843-2020	No	No	No	No	No	No	No	2020-03-25	?	?	B.1	Europe	Switzerland	Basel-Land		Negative	16210
NC_045512.2	3083	.	G	S	.	ORF1ab	missense_variant	p.Glu940Gln	Switzerland-100843-2020	No	No	No	No	No	No	No	2020-03-25	?	?	B.1	Europe	Switzerland	Basel-Land		Negative	16210
NC_045512.2	3638	.	G	K	.	ORF1ab	missense_variant	p.Gly1125Cys	Switzerland-100843-2020	No	No	No	No	No	No	No	2020-03-25	?	?	B.1	Europe	Switzerland	Basel-Land		Negative	16210
NC_045512.2	3864	.	A	M	.	ORF1ab	missense_variant	p.Glu1200Ala	Switzerland-100843-2020	No	No	No	No	No	No	No	2020-03-25	?	?	B.1	Europe	Switzerland	Basel-Land		Negative	16210
NC_045512.2	4562	.	T	Y	.	ORF1ab	missense_variant	p.Ser1433Pro	Switzerland-100843-2020	No	No	No	No	No	No	No	2020-03-25	?	?	B.1	Europe	Switzerland	Basel-Land		Negative	16210
NC_045512.2	6391	.	A	D	.	ORF1ab	missense_variant	p.Glu2042Asp	Switzerland-100843-2020	No	No	No	No	No	No	No	2020-03-25	?	?	B.1	Europe	Switzerland	Basel-Land		Negative	16210
NC_045512.2	6774	.	C	Y	.	ORF1ab	missense_variant	p.Pro2170Leu	Switzerland-100843-2020	No	No	No	No	No	No	No	2020-03-25	?	?	B.1	Europe	Switzerland	Basel-Land		Negative	16210
NC_045512.2	9827	.	G	R	.	ORF1ab	missense_variant	p.Glu3188Lys	Switzerland-100843-2020	No	No	No	No	No	No	No	2020-03-25	?	?	B.1	Europe	Switzerland	Basel-Land		Negative	16210
NC_045512.2	9921	.	G	K	.	ORF1ab	missense_variant	p.Gly3219Val	Switzerland-100843-2020	No	No	No	No	No	No	No	2020-03-25	?	?	B.1	Europe	Switzerland	Basel-Land		Negative	16210
NC_045512.2	10281	.	G	K	.	ORF1ab	missense_variant	p.Arg3339Met	Switzerland-100843-2020	No	No	Yes	No	No	No	No	2020-03-25	?	?	B.1	Europe	Switzerland	Basel-Land		Negative	16210
NC_045512.2	10527	.	C	Y	.	ORF1ab	missense_variant	p.Ser3421Phe	Switzerland-100843-2020	No	Yes_PocketGC373	Yes	No	No	No	No	2020-03-25	?	?	B.1	Europe	Switzerland	Basel-Land		Negative	16210
NC_045512.2	11417	.	G	S	.	ORF1ab	missense_variant	p.Val3718Leu	Switzerland-100843-2020	No	No	No	No	No	No	No	2020-03-25	?	?	B.1	Europe	Switzerland	Basel-Land		Negative	16210
NC_045512.2	13415	.	G	K	.	ORF1ab	missense_variant	p.Asp4384Tyr	Switzerland-100843-2020	No	No	No	No	No	No	No	2020-03-25	?	?	B.1	Europe	Switzerland	Basel-Land		Negative	16210
NC_045512.2	14408	.	C	T	.	ORF1ab	missense_variant	p.Pro4715Leu	Switzerland-100843-2020	No	No	No	No	No	No	Yes	2020-03-25	?	?	B.1	Europe	Switzerland	Basel-Land		Negative	16210
NC_045512.2	15380	.	G	T	.	ORF1ab	missense_variant	p.Ser5039Ile	Switzerland-100843-2020	No	No	No	No	No	No	Yes	2020-03-25	?	?	B.1	Europe	Switzerland	Basel-Land		Negative	16210
NC_045512.2	15769	.	G	K	.	ORF1ab	missense_variant	p.Ala5169Ser	Switzerland-100843-2020	No	No	No	No	No	No	Yes	2020-03-25	?	?	B.1	Europe	Switzerland	Basel-Land		Negative	16210
NC_045512.2	16210	.	A	W	.	ORF1ab	missense_variant	p.Met5316Leu	Switzerland-100843-2020	No	No	No	No	No	No	Yes	2020-03-25	?	?	B.1	Europe	Switzerland	Basel-Land		Negative	16210
NC_045512.2	17179	.	G	S	.	ORF1ab	missense_variant	p.Asp5639His	Switzerland-100843-2020	No	No	No	No	No	No	No	2020-03-25	?	?	B.1	Europe	Switzerland	Basel-Land		Negative	16210
NC_045512.2	17202	.	A	W	.	ORF1ab	missense_variant	p.Leu5646Phe	Switzerland-100843-2020	No	No	No	No	No	No	No	2020-03-25	?	?	B.1	Europe	Switzerland	Basel-Land		Negative	16210
NC_045512.2	17608	.	G	S	.	ORF1ab	missense_variant	p.Asp5782His	Switzerland-100843-2020	No	No	No	No	No	No	No	2020-03-25	?	?	B.1	Europe	Switzerland	Basel-Land		Negative	16210
NC_045512.2	19184	.	G	S	.	ORF1ab	missense_variant	p.Cys6307Ser	Switzerland-100843-2020	No	No	No	No	No	No	No	2020-03-25	?	?	B.1	Europe	Switzerland	Basel-Land		Negative	16210
NC_045512.2	19327	.	G	S	.	ORF1ab	missense_variant	p.Ala6355Pro	Switzerland-100843-2020	No	No	No	No	No	No	No	2020-03-25	?	?	B.1	Europe	Switzerland	Basel-Land		Negative	16210
NC_045512.2	20021	.	T	Y	.	ORF1ab	missense_variant	p.Phe6586Ser	Switzerland-100843-2020	No	No	No	No	No	No	No	2020-03-25	?	?	B.1	Europe	Switzerland	Basel-Land		Negative	16210
NC_045512.2	20086	.	G	S	.	ORF1ab	missense_variant	p.Gly6608Arg	Switzerland-100843-2020	No	No	No	No	No	No	No	2020-03-25	?	?	B.1	Europe	Switzerland	Basel-Land		Negative	16210
NC_045512.2	20433	.	G	R	.	ORF1ab	missense_variant	p.Met6723Ile	Switzerland-100843-2020	No	No	No	No	No	No	No	2020-03-25	?	?	B.1	Europe	Switzerland	Basel-Land		Negative	16210
NC_045512.2	20900	.	G	S	.	ORF1ab	missense_variant	p.Gly6879Ala	Switzerland-100843-2020	No	No	No	No	No	No	No	2020-03-25	?	?	B.1	Europe	Switzerland	Basel-Land		Negative	16210
NC_045512.2	21002	.	G	K	.	ORF1ab	missense_variant	p.Cys6913Phe	Switzerland-100843-2020	No	No	No	No	No	No	No	2020-03-25	?	?	B.1	Europe	Switzerland	Basel-Land		Negative	16210
NC_045512.2	21227	.	G	K	.	ORF1ab	missense_variant	p.Trp6988Leu	Switzerland-100843-2020	No	No	No	No	No	No	No	2020-03-25	?	?	B.1	Europe	Switzerland	Basel-Land		Negative	16210
NC_045512.2	21436	.	A	M	.	ORF1ab	missense_variant	p.Met7058Leu	Switzerland-100843-2020	No	No	No	No	No	No	No	2020-03-25	?	?	B.1	Europe	Switzerland	Basel-Land		Negative	16210
NC_045512.2	21450	.	A	M	.	ORF1ab	missense_variant	p.Glu7062Asp	Switzerland-100843-2020	No	No	No	No	No	No	No	2020-03-25	?	?	B.1	Europe	Switzerland	Basel-Land		Negative	16210
NC_045512.2	22205	.	G	K	.	S	missense_variant	p.Asp215Tyr	Switzerland-100843-2020	No	No	No	No	No	No	No	2020-03-25	?	?	B.1	Europe	Switzerland	Basel-Land		Negative	16210
NC_045512.2	23006	.	G	R	.	S	missense_variant	p.Gly482Ser	Switzerland-100843-2020	No	No	No	Yes	No	No	No	2020-03-25	?	?	B.1	Europe	Switzerland	Basel-Land		Negative	16210
NC_045512.2	23007	.	G	R	.	S	missense_variant	p.Gly482Asp	Switzerland-100843-2020	No	No	No	Yes	No	No	No	2020-03-25	?	?	B.1	Europe	Switzerland	Basel-Land		Negative	16210
NC_045512.2	23162	.	G	K	.	S	missense_variant	p.Val534Phe	Switzerland-100843-2020	No	No	No	No	No	No	No	2020-03-25	?	?	B.1	Europe	Switzerland	Basel-Land		Negative	16210
NC_045512.2	23343	.	G	K	.	S	missense_variant	p.Gly594Val	Switzerland-100843-2020	No	No	No	No	No	No	No	2020-03-25	?	?	B.1	Europe	Switzerland	Basel-Land		Negative	16210
NC_045512.2	23403	.	A	G	.	S	missense_variant	p.Asp614Gly	Switzerland-100843-2020	No	No	No	No	No	No	No	2020-03-25	?	?	B.1	Europe	Switzerland	Basel-Land		Negative	16210
NC_045512.2	23606	.	C	Y	.	S	missense_variant	p.Arg682Trp	Switzerland-100843-2020	No	No	No	No	No	No	No	2020-03-25	?	?	B.1	Europe	Switzerland	Basel-Land		Negative	16210
NC_045512.2	24198	.	C	Y	.	S	missense_variant	p.Ala879Val	Switzerland-100843-2020	No	No	No	No	No	No	No	2020-03-25	?	?	B.1	Europe	Switzerland	Basel-Land		Negative	16210
NC_045512.2	24213	.	C	Y	.	S	missense_variant	p.Ser884Phe	Switzerland-100843-2020	No	No	No	No	No	No	No	2020-03-25	?	?	B.1	Europe	Switzerland	Basel-Land		Negative	16210
NC_045512.2	24512	.	C	M	.	S	missense_variant	p.Leu984Ile	Switzerland-100843-2020	No	No	No	No	No	No	No	2020-03-25	?	?	B.1	Europe	Switzerland	Basel-Land		Negative	16210
NC_045512.2	24868	.	G	K	.	S	missense_variant	p.Trp1102Cys	Switzerland-100843-2020	No	No	No	No	No	No	No	2020-03-25	?	?	B.1	Europe	Switzerland	Basel-Land		Negative	16210
NC_045512.2	25563	.	G	T	.	ORF3a	missense_variant	p.Gln57His	Switzerland-100843-2020	No	No	No	No	No	No	No	2020-03-25	?	?	B.1	Europe	Switzerland	Basel-Land		Negative	16210
NC_045512.2	27930	.	G	R	.	ORF8	missense_variant	p.Val13Ile	Switzerland-100843-2020	No	No	No	No	No	No	No	2020-03-25	?	?	B.1	Europe	Switzerland	Basel-Land		Negative	16210
NC_045512.2	28204	.	T	Y	.	ORF8	missense_variant	p.Phe104Ser	Switzerland-100843-2020	Yes	No	No	No	No	No	No	2020-03-25	?	?	B.1	Europe	Switzerland	Basel-Land		Negative	16210
NC_045512.2	28362	.	G	K	.	N	missense_variant	p.Gly30Val	Switzerland-100843-2020	No	No	No	No	No	No	No	2020-03-25	?	?	B.1	Europe	Switzerland	Basel-Land		Negative	16210
NC_045512.2	28589	.	C	Y	.	N	missense_variant	p.Pro106Ser	Switzerland-100843-2020	No	No	No	No	No	No	No	2020-03-25	?	?	B.1	Europe	Switzerland	Basel-Land		Negative	16210
NC_045512.2	28830	.	C	M	.	N	missense_variant	p.Ser186Tyr	Switzerland-100843-2020	No	No	No	No	No	No	No	2020-03-25	?	?	B.1	Europe	Switzerland	Basel-Land		Negative	16210
NC_045512.2	2155	.	G	K	.	ORF1ab	missense_variant	p.Trp630Cys	Switzerland-100846-2020	No	No	No	No	No	No	No	2020-03-25	?	?	B.1	Europe	Switzerland	Vaud		Negative	16210
NC_045512.2	3248	.	G	S	.	ORF1ab	missense_variant	p.Glu995Gln	Switzerland-100846-2020	No	No	No	No	No	No	No	2020-03-25	?	?	B.1	Europe	Switzerland	Vaud		Negative	16210
NC_045512.2	3839	.	G	R	.	ORF1ab	missense_variant	p.Glu1192Lys	Switzerland-100846-2020	No	No	No	No	No	No	No	2020-03-25	?	?	B.1	Europe	Switzerland	Vaud		Negative	16210
NC_045512.2	3876	.	C	Y	.	ORF1ab	missense_variant	p.Ala1204Val	Switzerland-100846-2020	No	No	No	No	No	No	No	2020-03-25	?	?	B.1	Europe	Switzerland	Vaud		Negative	16210
NC_045512.2	4973	.	G	K	.	ORF1ab	missense_variant	p.Val1570Leu	Switzerland-100846-2020	No	No	No	No	No	No	No	2020-03-25	?	?	B.1	Europe	Switzerland	Vaud		Negative	16210
NC_045512.2	5086	.	A	R	.	ORF1ab	missense_variant	p.Ile1607Met	Switzerland-100846-2020	No	No	No	No	No	No	No	2020-03-25	?	?	B.1	Europe	Switzerland	Vaud		Negative	16210
NC_045512.2	5257	.	A	W	.	ORF1ab	missense_variant	p.Leu1664Phe	Switzerland-100846-2020	No	No	No	No	No	No	No	2020-03-25	?	?	B.1	Europe	Switzerland	Vaud		Negative	16210
NC_045512.2	5657	.	G	S	.	ORF1ab	missense_variant	p.Val1798Leu	Switzerland-100846-2020	No	No	No	No	No	No	No	2020-03-25	?	?	B.1	Europe	Switzerland	Vaud		Negative	16210
NC_045512.2	7207	.	T	W	.	ORF1ab	missense_variant	p.Phe2314Leu	Switzerland-100846-2020	No	No	No	No	No	No	No	2020-03-25	?	?	B.1	Europe	Switzerland	Vaud		Negative	16210
NC_045512.2	7305	.	T	K	.	ORF1ab	missense_variant	p.Met2347Arg	Switzerland-100846-2020	No	No	No	No	No	No	No	2020-03-25	?	?	B.1	Europe	Switzerland	Vaud		Negative	16210
NC_045512.2	7440	.	A	W	.	ORF1ab	missense_variant	p.Tyr2392Phe	Switzerland-100846-2020	No	No	No	No	No	No	No	2020-03-25	?	?	B.1	Europe	Switzerland	Vaud		Negative	16210
NC_045512.2	8744	.	T	Y	.	ORF1ab	missense_variant	p.Phe2827Leu	Switzerland-100846-2020	No	No	No	No	No	No	No	2020-03-25	?	?	B.1	Europe	Switzerland	Vaud		Negative	16210
NC_045512.2	9068	.	G	S	.	ORF1ab	missense_variant	p.Asp2935His	Switzerland-100846-2020	No	No	No	No	No	No	No	2020-03-25	?	?	B.1	Europe	Switzerland	Vaud		Negative	16210
NC_045512.2	9384	.	C	Y	.	ORF1ab	missense_variant	p.Ala3040Val	Switzerland-100846-2020	No	No	No	No	No	No	No	2020-03-25	?	?	B.1	Europe	Switzerland	Vaud		Negative	16210
NC_045512.2	9717	.	A	R	.	ORF1ab	missense_variant	p.Lys3151Arg	Switzerland-100846-2020	No	No	No	No	No	No	No	2020-03-25	?	?	B.1	Europe	Switzerland	Vaud		Negative	16210
NC_045512.2	10762	.	G	K	.	ORF1ab	missense_variant	p.Lys3499Asn	Switzerland-100846-2020	No	No	Yes	No	No	No	No	2020-03-25	?	?	B.1	Europe	Switzerland	Vaud		Negative	16210
NC_045512.2	10986	.	G	S	.	ORF1ab	missense_variant	p.Arg3574Thr	Switzerland-100846-2020	No	No	No	No	No	No	No	2020-03-25	?	?	B.1	Europe	Switzerland	Vaud		Negative	16210
NC_045512.2	11342	.	A	W	.	ORF1ab	missense_variant	p.Ile3693Phe	Switzerland-100846-2020	No	No	No	No	No	No	No	2020-03-25	?	?	B.1	Europe	Switzerland	Vaud		Negative	16210
NC_045512.2	12812	.	G	K	.	ORF1ab	missense_variant	p.Ala4183Ser	Switzerland-100846-2020	No	No	No	No	No	No	No	2020-03-25	?	?	B.1	Europe	Switzerland	Vaud		Negative	16210
NC_045512.2	13718	.	G	K	.	ORF1ab	missense_variant	p.Cys4485Phe	Switzerland-100846-2020	No	No	No	No	No	No	Yes	2020-03-25	?	?	B.1	Europe	Switzerland	Vaud		Negative	16210
NC_045512.2	13934	.	T	Y	.	ORF1ab	missense_variant	p.Phe4557Ser	Switzerland-100846-2020	No	No	No	No	No	No	Yes	2020-03-25	?	?	B.1	Europe	Switzerland	Vaud		Negative	16210
NC_045512.2	14408	.	C	T	.	ORF1ab	missense_variant	p.Pro4715Leu	Switzerland-100846-2020	No	No	No	No	No	No	Yes	2020-03-25	?	?	B.1	Europe	Switzerland	Vaud		Negative	16210
NC_045512.2	15682	.	T	W	.	ORF1ab	missense_variant	p.Tyr5140Asn	Switzerland-100846-2020	No	No	No	No	No	No	Yes	2020-03-25	?	?	B.1	Europe	Switzerland	Vaud		Negative	16210
NC_045512.2	15685	.	T	W	.	ORF1ab	missense_variant	p.Leu5141Met	Switzerland-100846-2020	No	No	No	No	No	No	Yes	2020-03-25	?	?	B.1	Europe	Switzerland	Vaud		Negative	16210
NC_045512.2	16210	.	A	D	.	ORF1ab	missense_variant	p.Met5316Val	Switzerland-100846-2020	No	No	No	No	No	No	Yes	2020-03-25	?	?	B.1	Europe	Switzerland	Vaud		Negative	16210
NC_045512.2	16235	.	A	R	.	ORF1ab	missense_variant	p.Gln5324Arg	Switzerland-100846-2020	No	No	No	No	No	No	Yes	2020-03-25	?	?	B.1	Europe	Switzerland	Vaud		Negative	16210
NC_045512.2	16280	.	G	K	.	ORF1ab	missense_variant	p.Arg5339Ile	Switzerland-100846-2020	No	No	No	No	No	No	No	2020-03-25	?	?	B.1	Europe	Switzerland	Vaud		Negative	16210
NC_045512.2	16662	.	G	K	.	ORF1ab	missense_variant	p.Glu5466Asp	Switzerland-100846-2020	No	No	No	No	No	No	No	2020-03-25	?	?	B.1	Europe	Switzerland	Vaud		Negative	16210
NC_045512.2	17266	.	G	K	.	ORF1ab	missense_variant	p.Asp5668Tyr	Switzerland-100846-2020	No	No	No	No	No	No	No	2020-03-25	?	?	B.1	Europe	Switzerland	Vaud		Negative	16210
NC_045512.2	19219	.	G	K	.	ORF1ab	missense_variant	p.Ala6319Ser	Switzerland-100846-2020	No	No	No	No	No	No	No	2020-03-25	?	?	B.1	Europe	Switzerland	Vaud		Negative	16210
NC_045512.2	21029	.	G	S	.	ORF1ab	missense_variant	p.Trp6922Ser	Switzerland-100846-2020	No	No	No	No	No	No	No	2020-03-25	?	?	B.1	Europe	Switzerland	Vaud		Negative	16210
NC_045512.2	22516	.	T	W	.	S	missense_variant	p.Phe318Leu	Switzerland-100846-2020	No	No	No	No	No	No	No	2020-03-25	?	?	B.1	Europe	Switzerland	Vaud		Negative	16210
NC_045512.2	23073	.	G	K	.	S	missense_variant	p.Gly504Val	Switzerland-100846-2020	No	No	No	Yes	No	No	No	2020-03-25	?	?	B.1	Europe	Switzerland	Vaud		Negative	16210
NC_045512.2	23257	.	T	W	.	S	missense_variant	p.Phe565Leu	Switzerland-100846-2020	No	No	No	No	No	No	No	2020-03-25	?	?	B.1	Europe	Switzerland	Vaud		Negative	16210
NC_045512.2	23264	.	G	R	.	S	missense_variant	p.Asp568Asn	Switzerland-100846-2020	No	No	No	No	No	No	No	2020-03-25	?	?	B.1	Europe	Switzerland	Vaud		Negative	16210
NC_045512.2	23403	.	A	G	.	S	missense_variant	p.Asp614Gly	Switzerland-100846-2020	No	No	No	No	No	No	No	2020-03-25	?	?	B.1	Europe	Switzerland	Vaud		Negative	16210
NC_045512.2	23412	.	G	S	.	S	missense_variant	p.Cys617Ser	Switzerland-100846-2020	No	No	No	No	No	No	No	2020-03-25	?	?	B.1	Europe	Switzerland	Vaud		Negative	16210
NC_045512.2	24000	.	G	S	.	S	missense_variant	p.Ser813Thr	Switzerland-100846-2020	No	No	No	No	No	No	No	2020-03-25	?	?	B.1	Europe	Switzerland	Vaud		Negative	16210
NC_045512.2	24197	.	G	S	.	S	missense_variant	p.Ala879Pro	Switzerland-100846-2020	No	No	No	No	No	No	No	2020-03-25	?	?	B.1	Europe	Switzerland	Vaud		Negative	16210
NC_045512.2	24416	.	G	K	.	S	missense_variant	p.Val952Phe	Switzerland-100846-2020	No	No	No	No	No	No	No	2020-03-25	?	?	B.1	Europe	Switzerland	Vaud		Negative	16210
NC_045512.2	24570	.	G	K	.	S	missense_variant	p.Ser1003Ile	Switzerland-100846-2020	No	No	No	No	No	No	No	2020-03-25	?	?	B.1	Europe	Switzerland	Vaud		Negative	16210
NC_045512.2	25261	.	G	S	.	S	missense_variant	p.Met1233Ile	Switzerland-100846-2020	No	No	No	No	No	No	No	2020-03-25	?	?	B.1	Europe	Switzerland	Vaud		Negative	16210
NC_045512.2	25433	.	C	T	.	ORF3a	missense_variant	p.Thr14Ile	Switzerland-100846-2020	No	No	No	No	No	No	No	2020-03-25	?	?	B.1	Europe	Switzerland	Vaud		Negative	16210
NC_045512.2	25951	.	G	S	.	ORF3a	missense_variant	p.Gly187Arg	Switzerland-100846-2020	No	No	No	No	No	No	No	2020-03-25	?	?	B.1	Europe	Switzerland	Vaud		Negative	16210
NC_045512.2	26111	.	C	S	.	ORF3a	missense_variant	p.Pro240Arg	Switzerland-100846-2020	No	No	No	No	No	No	No	2020-03-25	?	?	B.1	Europe	Switzerland	Vaud		Negative	16210
NC_045512.2	26269	.	A	W	.	E	missense_variant	p.Thr9Ser	Switzerland-100846-2020	No	No	No	No	No	No	No	2020-03-25	?	?	B.1	Europe	Switzerland	Vaud		Negative	16210
NC_045512.2	26784	.	G	K	.	M	missense_variant	p.Val88Leu	Switzerland-100846-2020	No	No	No	No	No	No	No	2020-03-25	?	?	B.1	Europe	Switzerland	Vaud		Negative	16210
NC_045512.2	27700	.	A	R	.	ORF7a	missense_variant	p.Ile103Val	Switzerland-100846-2020	No	No	No	No	No	No	No	2020-03-25	?	?	B.1	Europe	Switzerland	Vaud		Negative	16210
NC_045512.2	28122	.	G	K	.	ORF8	missense_variant	p.Gly77Cys	Switzerland-100846-2020	Yes	No	No	No	No	No	No	2020-03-25	?	?	B.1	Europe	Switzerland	Vaud		Negative	16210
NC_045512.2	28782	.	G	K	.	N	missense_variant	p.Gly170Val	Switzerland-100846-2020	No	No	No	No	No	No	No	2020-03-25	?	?	B.1	Europe	Switzerland	Vaud		Negative	16210
NC_045512.2	28985	.	G	D	.	N	missense_variant	p.Gly238Ser	Switzerland-100846-2020	No	No	No	No	No	No	No	2020-03-25	?	?	B.1	Europe	Switzerland	Vaud		Negative	16210
NC_045512.2	368	.	G	K	.	ORF1ab	missense_variant	p.Val35Leu	Switzerland-101144-2020	No	No	No	No	No	No	No	2020-03-31	?	?	B.1	Europe	Switzerland	Bern		V557_Positive	16210
NC_045512.2	635	.	C	Y	.	ORF1ab	missense_variant	p.Arg124Cys	Switzerland-101144-2020	No	No	No	No	No	No	No	2020-03-31	?	?	B.1	Europe	Switzerland	Bern		V557_Positive	16210
NC_045512.2	1719	.	G	K	.	ORF1ab	missense_variant	p.Ser485Ile	Switzerland-101144-2020	No	No	No	No	No	No	No	2020-03-31	?	?	B.1	Europe	Switzerland	Bern		V557_Positive	16210
NC_045512.2	1829	.	A	R	.	ORF1ab	missense_variant	p.Asn522Asp	Switzerland-101144-2020	No	No	No	No	No	No	No	2020-03-31	?	?	B.1	Europe	Switzerland	Bern		V557_Positive	16210
NC_045512.2	1878	.	C	Y	.	ORF1ab	missense_variant	p.Ser538Leu	Switzerland-101144-2020	No	No	No	No	No	No	No	2020-03-31	?	?	B.1	Europe	Switzerland	Bern		V557_Positive	16210
NC_045512.2	2154	.	G	S	.	ORF1ab	missense_variant	p.Trp630Ser	Switzerland-101144-2020	No	No	No	No	No	No	No	2020-03-31	?	?	B.1	Europe	Switzerland	Bern		V557_Positive	16210
NC_045512.2	2382	.	G	K	.	ORF1ab	missense_variant	p.Gly706Val	Switzerland-101144-2020	No	No	No	No	No	No	No	2020-03-31	?	?	B.1	Europe	Switzerland	Bern		V557_Positive	16210
NC_045512.2	3250	.	G	K	.	ORF1ab	missense_variant	p.Glu995Asp	Switzerland-101144-2020	No	No	No	No	No	No	No	2020-03-31	?	?	B.1	Europe	Switzerland	Bern		V557_Positive	16210
NC_045512.2	3429	.	C	Y	.	ORF1ab	missense_variant	p.Thr1055Ile	Switzerland-101144-2020	No	No	No	No	No	No	No	2020-03-31	?	?	B.1	Europe	Switzerland	Bern		V557_Positive	16210
NC_045512.2	3971	.	G	S	.	ORF1ab	missense_variant	p.Val1236Leu	Switzerland-101144-2020	No	No	No	No	No	No	No	2020-03-31	?	?	B.1	Europe	Switzerland	Bern		V557_Positive	16210
NC_045512.2	5114	.	A	R	.	ORF1ab	missense_variant	p.Thr1617Ala	Switzerland-101144-2020	No	No	No	No	No	No	No	2020-03-31	?	?	B.1	Europe	Switzerland	Bern		V557_Positive	16210
NC_045512.2	5161	.	T	W	.	ORF1ab	missense_variant	p.Phe1632Leu	Switzerland-101144-2020	No	No	No	No	No	No	No	2020-03-31	?	?	B.1	Europe	Switzerland	Bern		V557_Positive	16210
NC_045512.2	5246	.	G	K	.	ORF1ab	missense_variant	p.Val1661Phe	Switzerland-101144-2020	No	No	No	No	No	No	No	2020-03-31	?	?	B.1	Europe	Switzerland	Bern		V557_Positive	16210
NC_045512.2	5300	.	G	K	.	ORF1ab	missense_variant	p.Ala1679Ser	Switzerland-101144-2020	No	No	No	No	No	No	No	2020-03-31	?	?	B.1	Europe	Switzerland	Bern		V557_Positive	16210
NC_045512.2	5502	.	G	K	.	ORF1ab	missense_variant	p.Arg1746Ile	Switzerland-101144-2020	No	No	No	No	No	No	No	2020-03-31	?	?	B.1	Europe	Switzerland	Bern		V557_Positive	16210
NC_045512.2	5837	.	G	R	.	ORF1ab	missense_variant	p.Glu1858Lys	Switzerland-101144-2020	No	No	No	No	No	No	No	2020-03-31	?	?	B.1	Europe	Switzerland	Bern		V557_Positive	16210
NC_045512.2	6877	.	G	K	.	ORF1ab	missense_variant	p.Lys2204Asn	Switzerland-101144-2020	No	No	No	No	No	No	No	2020-03-31	?	?	B.1	Europe	Switzerland	Bern		V557_Positive	16210
NC_045512.2	6919	.	G	K	.	ORF1ab	missense_variant	p.Leu2218Phe	Switzerland-101144-2020	No	No	No	No	No	No	No	2020-03-31	?	?	B.1	Europe	Switzerland	Bern		V557_Positive	16210
NC_045512.2	7910	.	T	W	.	ORF1ab	missense_variant	p.Cys2549Ser	Switzerland-101144-2020	No	No	No	No	No	No	No	2020-03-31	?	?	B.1	Europe	Switzerland	Bern		V557_Positive	16210
NC_045512.2	7911	.	G	K	.	ORF1ab	missense_variant	p.Cys2549Phe	Switzerland-101144-2020	No	No	No	No	No	No	No	2020-03-31	?	?	B.1	Europe	Switzerland	Bern		V557_Positive	16210
NC_045512.2	8718	.	G	S	.	ORF1ab	missense_variant	p.Arg2818Pro	Switzerland-101144-2020	No	No	No	No	No	No	No	2020-03-31	?	?	B.1	Europe	Switzerland	Bern		V557_Positive	16210
NC_045512.2	9413	.	G	K	.	ORF1ab	missense_variant	p.Gly3050Cys	Switzerland-101144-2020	No	No	No	No	No	No	No	2020-03-31	?	?	B.1	Europe	Switzerland	Bern		V557_Positive	16210
NC_045512.2	10334	.	G	R	.	ORF1ab	missense_variant	p.Ala3357Thr	Switzerland-101144-2020	No	No	Yes	No	No	No	No	2020-03-31	?	?	B.1	Europe	Switzerland	Bern		V557_Positive	16210
NC_045512.2	10793	.	G	K	.	ORF1ab	missense_variant	p.Val3510Phe	Switzerland-101144-2020	No	No	Yes	No	No	No	No	2020-03-31	?	?	B.1	Europe	Switzerland	Bern		V557_Positive	16210
NC_045512.2	12152	.	G	R	.	ORF1ab	missense_variant	p.Ala3963Thr	Switzerland-101144-2020	No	No	No	No	No	No	No	2020-03-31	?	?	B.1	Europe	Switzerland	Bern		V557_Positive	16210
NC_045512.2	12163	.	G	K	.	ORF1ab	missense_variant	p.Gln3966His	Switzerland-101144-2020	No	No	No	No	No	No	No	2020-03-31	?	?	B.1	Europe	Switzerland	Bern		V557_Positive	16210
NC_045512.2	12509	.	A	M	.	ORF1ab	missense_variant	p.Asn4082His	Switzerland-101144-2020	No	No	No	No	No	No	No	2020-03-31	?	?	B.1	Europe	Switzerland	Bern		V557_Positive	16210
NC_045512.2	12698	.	A	W	.	ORF1ab	missense_variant	p.Ser4145Cys	Switzerland-101144-2020	No	No	No	No	No	No	No	2020-03-31	?	?	B.1	Europe	Switzerland	Bern		V557_Positive	16210
NC_045512.2	12699	.	G	R	.	ORF1ab	missense_variant	p.Ser4145Asn	Switzerland-101144-2020	No	No	No	No	No	No	No	2020-03-31	?	?	B.1	Europe	Switzerland	Bern		V557_Positive	16210
NC_045512.2	13410	.	G	K	.	ORF1ab	missense_variant	p.Ser4382Ile	Switzerland-101144-2020	No	No	No	No	No	No	No	2020-03-31	?	?	B.1	Europe	Switzerland	Bern		V557_Positive	16210
NC_045512.2	14408	.	C	T	.	ORF1ab	missense_variant	p.Pro4715Leu	Switzerland-101144-2020	No	No	No	No	No	No	Yes	2020-03-31	?	?	B.1	Europe	Switzerland	Bern		V557_Positive	16210
NC_045512.2	15104	.	G	S	.	ORF1ab	missense_variant	p.Arg4947Pro	Switzerland-101144-2020	No	No	No	No	Yes_pocket_V557	No	Yes	2020-03-31	?	?	B.1	Europe	Switzerland	Bern		V557_Positive	16210
NC_045512.2	15472	.	G	K	.	ORF1ab	missense_variant	p.Gly5070Cys	Switzerland-101144-2020	No	No	No	No	No	No	Yes	2020-03-31	?	?	B.1	Europe	Switzerland	Bern		V557_Positive	16210
NC_045512.2	16141	.	G	S	.	ORF1ab	missense_variant	p.Asp5293His	Switzerland-101144-2020	No	No	No	No	No	No	Yes	2020-03-31	?	?	B.1	Europe	Switzerland	Bern		V557_Positive	16210
NC_045512.2	16183	.	T	Y	.	ORF1ab	missense_variant	p.Tyr5307His	Switzerland-101144-2020	No	No	No	No	No	No	Yes	2020-03-31	?	?	B.1	Europe	Switzerland	Bern		V557_Positive	16210
NC_045512.2	16210	.	A	W	.	ORF1ab	missense_variant	p.Met5316Leu	Switzerland-101144-2020	No	No	No	No	No	No	Yes	2020-03-31	?	?	B.1	Europe	Switzerland	Bern		V557_Positive	16210
NC_045512.2	17357	.	A	R	.	ORF1ab	missense_variant	p.Asp5698Gly	Switzerland-101144-2020	No	No	No	No	No	No	No	2020-03-31	?	?	B.1	Europe	Switzerland	Bern		V557_Positive	16210
NC_045512.2	17726	.	G	K	.	ORF1ab	missense_variant	p.Arg5821Ile	Switzerland-101144-2020	No	No	No	No	No	No	No	2020-03-31	?	?	B.1	Europe	Switzerland	Bern		V557_Positive	16210
NC_045512.2	17876	.	C	Y	.	ORF1ab	missense_variant	p.Thr5871Ile	Switzerland-101144-2020	No	No	No	No	No	No	No	2020-03-31	?	?	B.1	Europe	Switzerland	Bern		V557_Positive	16210
NC_045512.2	17977	.	C	Y	.	ORF1ab	missense_variant	p.Leu5905Phe	Switzerland-101144-2020	No	No	No	No	No	No	No	2020-03-31	?	?	B.1	Europe	Switzerland	Bern		V557_Positive	16210
NC_045512.2	19264	.	C	Y	.	ORF1ab	missense_variant	p.Leu6334Phe	Switzerland-101144-2020	No	No	No	No	No	No	No	2020-03-31	?	?	B.1	Europe	Switzerland	Bern		V557_Positive	16210
NC_045512.2	19359	.	A	M	.	ORF1ab	missense_variant	p.Lys6365Asn	Switzerland-101144-2020	No	No	No	No	No	No	No	2020-03-31	?	?	B.1	Europe	Switzerland	Bern		V557_Positive	16210
NC_045512.2	19379	.	A	R	.	ORF1ab	missense_variant	p.Tyr6372Cys	Switzerland-101144-2020	No	No	No	No	No	No	No	2020-03-31	?	?	B.1	Europe	Switzerland	Bern		V557_Positive	16210
NC_045512.2	19541	.	T	Y	.	ORF1ab	missense_variant	p.Met6426Thr	Switzerland-101144-2020	No	No	No	No	No	No	No	2020-03-31	?	?	B.1	Europe	Switzerland	Bern		V557_Positive	16210
NC_045512.2	21228	.	G	S	.	ORF1ab	missense_variant	p.Trp6988Cys	Switzerland-101144-2020	No	No	No	No	No	No	No	2020-03-31	?	?	B.1	Europe	Switzerland	Bern		V557_Positive	16210
NC_045512.2	21463	.	G	S	.	ORF1ab	missense_variant	p.Asp7067His	Switzerland-101144-2020	No	No	No	No	No	No	No	2020-03-31	?	?	B.1	Europe	Switzerland	Bern		V557_Positive	16210
NC_045512.2	22026	.	G	S	.	S	missense_variant	p.Ser155Thr	Switzerland-101144-2020	No	No	No	No	No	No	No	2020-03-31	?	?	B.1	Europe	Switzerland	Bern		V557_Positive	16210
NC_045512.2	22062	.	C	Y	.	S	missense_variant	p.Thr167Ile	Switzerland-101144-2020	No	No	No	No	No	No	No	2020-03-31	?	?	B.1	Europe	Switzerland	Bern		V557_Positive	16210
NC_045512.2	22797	.	C	Y	.	S	missense_variant	p.Pro412Leu	Switzerland-101144-2020	No	No	No	Yes	No	No	No	2020-03-31	?	?	B.1	Europe	Switzerland	Bern		V557_Positive	16210
NC_045512.2	23403	.	A	G	.	S	missense_variant	p.Asp614Gly	Switzerland-101144-2020	No	No	No	No	No	No	No	2020-03-31	?	?	B.1	Europe	Switzerland	Bern		V557_Positive	16210
NC_045512.2	26555	.	A	W	.	M	missense_variant	p.Glu11Asp	Switzerland-101144-2020	No	No	No	No	No	No	No	2020-03-31	?	?	B.1	Europe	Switzerland	Bern		V557_Positive	16210
NC_045512.2	27008	.	G	S	.	M	missense_variant	p.Lys162Asn	Switzerland-101144-2020	No	No	No	No	No	No	No	2020-03-31	?	?	B.1	Europe	Switzerland	Bern		V557_Positive	16210
NC_045512.2	27506	.	G	B	.	ORF7a	missense_variant	p.Gly38Ala	Switzerland-101144-2020	No	No	No	No	No	No	No	2020-03-31	?	?	B.1	Europe	Switzerland	Bern		V557_Positive	16210
NC_045512.2	27644	.	C	Y	.	ORF7a	missense_variant	p.Pro84Leu	Switzerland-101144-2020	No	No	No	No	No	No	No	2020-03-31	?	?	B.1	Europe	Switzerland	Bern		V557_Positive	16210
NC_045512.2	27697	.	C	Y	.	ORF7a	missense_variant	p.Leu102Phe	Switzerland-101144-2020	No	No	No	No	No	No	No	2020-03-31	?	?	B.1	Europe	Switzerland	Bern		V557_Positive	16210
NC_045512.2	28337	.	G	K	.	N	missense_variant	p.Asp22Tyr	Switzerland-101144-2020	No	No	No	No	No	No	No	2020-03-31	?	?	B.1	Europe	Switzerland	Bern		V557_Positive	16210
NC_045512.2	28517	.	G	S	.	N	missense_variant	p.Asp82His	Switzerland-101144-2020	No	No	No	No	No	No	No	2020-03-31	?	?	B.1	Europe	Switzerland	Bern		V557_Positive	16210
NC_045512.2	28854	.	C	T	.	N	missense_variant	p.Ser194Leu	Switzerland-101144-2020	No	No	No	No	No	No	No	2020-03-31	?	?	B.1	Europe	Switzerland	Bern		V557_Positive	16210
NC_045512.2	28985	.	G	R	.	N	missense_variant	p.Gly238Ser	Switzerland-101144-2020	No	No	No	No	No	No	No	2020-03-31	?	?	B.1	Europe	Switzerland	Bern		V557_Positive	16210
NC_045512.2	29184	.	T	W	.	N	missense_variant	p.Ile304Asn	Switzerland-101144-2020	No	No	No	No	No	No	No	2020-03-31	?	?	B.1	Europe	Switzerland	Bern		V557_Positive	16210
NC_045512.2	29186	.	G	K	.	N	missense_variant	p.Ala305Ser	Switzerland-101144-2020	No	No	No	No	No	No	No	2020-03-31	?	?	B.1	Europe	Switzerland	Bern		V557_Positive	16210
NC_045512.2	29187	.	C	Y	.	N	missense_variant	p.Ala305Val	Switzerland-101144-2020	No	No	No	No	No	No	No	2020-03-31	?	?	B.1	Europe	Switzerland	Bern		V557_Positive	16210
NC_045512.2	29263	.	G	S	.	N	missense_variant	p.Trp330Cys	Switzerland-101144-2020	No	No	No	No	No	No	No	2020-03-31	?	?	B.1	Europe	Switzerland	Bern		V557_Positive	16210
NC_045512.2	29427	.	G	S	.	N	missense_variant	p.Arg385Thr	Switzerland-101144-2020	No	No	No	No	No	No	No	2020-03-31	?	?	B.1	Europe	Switzerland	Bern		V557_Positive	16210
NC_045512.2	29529	.	C	Y	.	N	missense_variant	p.Ala419Val	Switzerland-101144-2020	No	No	No	No	No	No	No	2020-03-31	?	?	B.1	Europe	Switzerland	Bern		V557_Positive	16210
NC_045512.2	29620	.	G	R	.	ORF10	missense_variant	p.Met21Ile	Switzerland-101144-2020	No	No	No	No	No	No	No	2020-03-31	?	?	B.1	Europe	Switzerland	Bern		V557_Positive	16210
NC_045512.2	4886	.	C	M	.	ORF1ab	missense_variant	p.Pro1541Thr	Switzerland-101155-2020	No	No	No	No	No	No	No	2020-03-31	?	?	B.1	Europe	Switzerland	Basel-Land		Negative	16210
NC_045512.2	7273	.	G	K	.	ORF1ab	missense_variant	p.Arg2336Ser	Switzerland-101155-2020	No	No	No	No	No	No	No	2020-03-31	?	?	B.1	Europe	Switzerland	Basel-Land		Negative	16210
NC_045512.2	7305	.	T	K	.	ORF1ab	missense_variant	p.Met2347Arg	Switzerland-101155-2020	No	No	No	No	No	No	No	2020-03-31	?	?	B.1	Europe	Switzerland	Basel-Land		Negative	16210
NC_045512.2	14408	.	C	T	.	ORF1ab	missense_variant	p.Pro4715Leu	Switzerland-101155-2020	No	No	No	No	No	No	Yes	2020-03-31	?	?	B.1	Europe	Switzerland	Basel-Land		Negative	16210
NC_045512.2	16210	.	A	W	.	ORF1ab	missense_variant	p.Met5316Leu	Switzerland-101155-2020	No	No	No	No	No	No	Yes	2020-03-31	?	?	B.1	Europe	Switzerland	Basel-Land		Negative	16210
NC_045512.2	19298	.	A	W	.	ORF1ab	missense_variant	p.Tyr6345Phe	Switzerland-101155-2020	No	No	No	No	No	No	No	2020-03-31	?	?	B.1	Europe	Switzerland	Basel-Land		Negative	16210
NC_045512.2	19372	.	T	Y	.	ORF1ab	missense_variant	p.Phe6370Leu	Switzerland-101155-2020	No	No	No	No	No	No	No	2020-03-31	?	?	B.1	Europe	Switzerland	Basel-Land		Negative	16210
NC_045512.2	19378	.	T	W	.	ORF1ab	missense_variant	p.Tyr6372Asn	Switzerland-101155-2020	No	No	No	No	No	No	No	2020-03-31	?	?	B.1	Europe	Switzerland	Basel-Land		Negative	16210
NC_045512.2	23403	.	A	G	.	S	missense_variant	p.Asp614Gly	Switzerland-101155-2020	No	No	No	No	No	No	No	2020-03-31	?	?	B.1	Europe	Switzerland	Basel-Land		Negative	16210
NC_045512.2	5037	.	G	R	.	ORF1ab	missense_variant	p.Gly1591Glu	Switzerland-101180-2020	No	No	No	No	No	No	No	2020-03-31	?	?	B.1.1	Europe	Switzerland	Z√ºrich		Negative	16210
NC_045512.2	7136	.	T	Y	.	ORF1ab	missense_variant	p.Cys2291Arg	Switzerland-101180-2020	No	No	No	No	No	No	No	2020-03-31	?	?	B.1.1	Europe	Switzerland	Z√ºrich		Negative	16210
NC_045512.2	7212	.	G	K	.	ORF1ab	missense_variant	p.Trp2316Leu	Switzerland-101180-2020	No	No	No	No	No	No	No	2020-03-31	?	?	B.1.1	Europe	Switzerland	Z√ºrich		Negative	16210
NC_045512.2	8547	.	A	R	.	ORF1ab	missense_variant	p.Lys2761Arg	Switzerland-101180-2020	No	No	No	No	No	No	No	2020-03-31	?	?	B.1.1	Europe	Switzerland	Z√ºrich		Negative	16210
NC_045512.2	14408	.	C	T	.	ORF1ab	missense_variant	p.Pro4715Leu	Switzerland-101180-2020	No	No	No	No	No	No	Yes	2020-03-31	?	?	B.1.1	Europe	Switzerland	Z√ºrich		Negative	16210
NC_045512.2	16210	.	A	W	.	ORF1ab	missense_variant	p.Met5316Leu	Switzerland-101180-2020	No	No	No	No	No	No	Yes	2020-03-31	?	?	B.1.1	Europe	Switzerland	Z√ºrich		Negative	16210
NC_045512.2	21370	.	C	S	.	ORF1ab	missense_variant	p.Gln7036Glu	Switzerland-101180-2020	No	No	No	No	No	No	No	2020-03-31	?	?	B.1.1	Europe	Switzerland	Z√ºrich		Negative	16210
NC_045512.2	23403	.	A	G	.	S	missense_variant	p.Asp614Gly	Switzerland-101180-2020	No	No	No	No	No	No	No	2020-03-31	?	?	B.1.1	Europe	Switzerland	Z√ºrich		Negative	16210
NC_045512.2	27784	.	A	W	.	ORF7b	missense_variant	p.Tyr10Phe	Switzerland-101180-2020	No	No	No	No	No	No	No	2020-03-31	?	?	B.1.1	Europe	Switzerland	Z√ºrich		Negative	16210
NC_045512.2	28881	.	G	A	.	N	missense_variant	p.Arg203Lys	Switzerland-101180-2020	No	No	No	No	No	No	No	2020-03-31	?	?	B.1.1	Europe	Switzerland	Z√ºrich		Negative	16210
NC_045512.2	28883	.	G	C	.	N	missense_variant	p.Gly204Arg	Switzerland-101180-2020	No	No	No	No	No	No	No	2020-03-31	?	?	B.1.1	Europe	Switzerland	Z√ºrich		Negative	16210
NC_045512.2	2015	.	A	R	.	ORF1ab	missense_variant	p.Met584Val	Switzerland-110016_160_E6-2020	No	No	No	No	No	No	No	2020-04-01	?	?	B.1	Europe	Switzerland	Basel-Stadt		Negative	16210
NC_045512.2	5922	.	G	K	.	ORF1ab	missense_variant	p.Gly1886Val	Switzerland-110016_160_E6-2020	No	No	No	No	No	No	No	2020-04-01	?	?	B.1	Europe	Switzerland	Basel-Stadt		Negative	16210
NC_045512.2	6401	.	C	Y	.	ORF1ab	missense_variant	p.Pro2046Ser	Switzerland-110016_160_E6-2020	No	No	No	No	No	No	No	2020-04-01	?	?	B.1	Europe	Switzerland	Basel-Stadt		Negative	16210
NC_045512.2	7305	.	T	K	.	ORF1ab	missense_variant	p.Met2347Arg	Switzerland-110016_160_E6-2020	No	No	No	No	No	No	No	2020-04-01	?	?	B.1	Europe	Switzerland	Basel-Stadt		Negative	16210
NC_045512.2	9890	.	G	R	.	ORF1ab	missense_variant	p.Ala3209Thr	Switzerland-110016_160_E6-2020	No	No	No	No	No	No	No	2020-04-01	?	?	B.1	Europe	Switzerland	Basel-Stadt		Negative	16210
NC_045512.2	10212	.	A	R	.	ORF1ab	missense_variant	p.Asn3316Ser	Switzerland-110016_160_E6-2020	No	No	Yes	No	No	No	No	2020-04-01	?	?	B.1	Europe	Switzerland	Basel-Stadt		Negative	16210
NC_045512.2	12077	.	A	R	.	ORF1ab	missense_variant	p.Arg3938Gly	Switzerland-110016_160_E6-2020	No	No	No	No	No	No	No	2020-04-01	?	?	B.1	Europe	Switzerland	Basel-Stadt		Negative	16210
NC_045512.2	13323	.	C	Y	.	ORF1ab	missense_variant	p.Pro4353Leu	Switzerland-110016_160_E6-2020	No	No	No	No	No	No	No	2020-04-01	?	?	B.1	Europe	Switzerland	Basel-Stadt		Negative	16210
NC_045512.2	14020	.	G	K	.	ORF1ab	missense_variant	p.Asp4586Tyr	Switzerland-110016_160_E6-2020	No	No	No	No	No	No	Yes	2020-04-01	?	?	B.1	Europe	Switzerland	Basel-Stadt		Negative	16210
NC_045512.2	14408	.	C	T	.	ORF1ab	missense_variant	p.Pro4715Leu	Switzerland-110016_160_E6-2020	No	No	No	No	No	No	Yes	2020-04-01	?	?	B.1	Europe	Switzerland	Basel-Stadt		Negative	16210
NC_045512.2	16210	.	A	W	.	ORF1ab	missense_variant	p.Met5316Leu	Switzerland-110016_160_E6-2020	No	No	No	No	No	No	Yes	2020-04-01	?	?	B.1	Europe	Switzerland	Basel-Stadt		Negative	16210
NC_045512.2	16370	.	T	Y	.	ORF1ab	missense_variant	p.Val5369Ala	Switzerland-110016_160_E6-2020	No	No	No	No	No	No	No	2020-04-01	?	?	B.1	Europe	Switzerland	Basel-Stadt		Negative	16210
NC_045512.2	16393	.	C	Y	.	ORF1ab	missense_variant	p.Pro5377Ser	Switzerland-110016_160_E6-2020	No	No	No	No	No	No	No	2020-04-01	?	?	B.1	Europe	Switzerland	Basel-Stadt		Negative	16210
NC_045512.2	21268	.	G	K	.	ORF1ab	missense_variant	p.Ala7002Ser	Switzerland-110016_160_E6-2020	No	No	No	No	No	No	No	2020-04-01	?	?	B.1	Europe	Switzerland	Basel-Stadt		Negative	16210
NC_045512.2	21536	.	A	W	.	ORF1ab	missense_variant	p.Asp7091Val	Switzerland-110016_160_E6-2020	No	No	No	No	No	No	No	2020-04-01	?	?	B.1	Europe	Switzerland	Basel-Stadt		Negative	16210
NC_045512.2	21645	.	A	R	.	S	missense_variant	p.Tyr28Cys	Switzerland-110016_160_E6-2020	No	No	No	No	No	No	No	2020-04-01	?	?	B.1	Europe	Switzerland	Basel-Stadt		Negative	16210
NC_045512.2	21658	.	C	M	.	S	missense_variant	p.Phe32Leu	Switzerland-110016_160_E6-2020	No	No	No	No	No	No	No	2020-04-01	?	?	B.1	Europe	Switzerland	Basel-Stadt		Negative	16210
NC_045512.2	22451	.	T	K	.	S	missense_variant	p.Ser297Ala	Switzerland-110016_160_E6-2020	Yes	No	No	No	No	No	No	2020-04-01	?	?	B.1	Europe	Switzerland	Basel-Stadt		Negative	16210
NC_045512.2	23403	.	A	G	.	S	missense_variant	p.Asp614Gly	Switzerland-110016_160_E6-2020	No	No	No	No	No	No	No	2020-04-01	?	?	B.1	Europe	Switzerland	Basel-Stadt		Negative	16210
NC_045512.2	26611	.	C	T	.	M	missense_variant	p.Thr30Ile	Switzerland-110016_160_E6-2020	No	No	No	No	No	No	No	2020-04-01	?	?	B.1	Europe	Switzerland	Basel-Stadt		Negative	16210
NC_045512.2	26958	.	C	Y	.	M	missense_variant	p.Arg146Cys	Switzerland-110016_160_E6-2020	No	No	No	No	No	No	No	2020-04-01	?	?	B.1	Europe	Switzerland	Basel-Stadt		Negative	16210
NC_045512.2	28985	.	G	R	.	N	missense_variant	p.Gly238Ser	Switzerland-110016_160_E6-2020	No	No	No	No	No	No	No	2020-04-01	?	?	B.1	Europe	Switzerland	Basel-Stadt		Negative	16210
NC_045512.2	635	.	C	Y	.	ORF1ab	missense_variant	p.Arg124Cys	Switzerland-110017_160_F10-2020	No	No	No	No	No	No	No	2020-04-01	?	?	B.1	Europe	Switzerland	Bern		Negative	16210
NC_045512.2	5257	.	A	W	.	ORF1ab	missense_variant	p.Leu1664Phe	Switzerland-110017_160_F10-2020	No	No	No	No	No	No	No	2020-04-01	?	?	B.1	Europe	Switzerland	Bern		Negative	16210
NC_045512.2	10043	.	G	S	.	ORF1ab	missense_variant	p.Ala3260Pro	Switzerland-110017_160_F10-2020	No	No	No	No	No	No	No	2020-04-01	?	?	B.1	Europe	Switzerland	Bern		Negative	16210
NC_045512.2	10340	.	C	Y	.	ORF1ab	missense_variant	p.Pro3359Ser	Switzerland-110017_160_F10-2020	No	No	Yes	No	No	No	No	2020-04-01	?	?	B.1	Europe	Switzerland	Bern		Negative	16210
NC_045512.2	13862	.	C	T	.	ORF1ab	missense_variant	p.Thr4533Ile	Switzerland-110017_160_F10-2020	No	No	No	No	No	No	Yes	2020-04-01	?	?	B.1	Europe	Switzerland	Bern		Negative	16210
NC_045512.2	14408	.	C	T	.	ORF1ab	missense_variant	p.Pro4715Leu	Switzerland-110017_160_F10-2020	No	No	No	No	No	No	Yes	2020-04-01	?	?	B.1	Europe	Switzerland	Bern		Negative	16210
NC_045512.2	14428	.	G	T	.	ORF1ab	missense_variant	p.Val4722Leu	Switzerland-110017_160_F10-2020	No	No	No	No	No	No	Yes	2020-04-01	?	?	B.1	Europe	Switzerland	Bern		Negative	16210
NC_045512.2	16210	.	A	W	.	ORF1ab	missense_variant	p.Met5316Leu	Switzerland-110017_160_F10-2020	No	No	No	No	No	No	Yes	2020-04-01	?	?	B.1	Europe	Switzerland	Bern		Negative	16210
NC_045512.2	16220	.	C	M	.	ORF1ab	missense_variant	p.Pro5319Gln	Switzerland-110017_160_F10-2020	No	No	No	No	No	No	Yes	2020-04-01	?	?	B.1	Europe	Switzerland	Bern		Negative	16210
NC_045512.2	16373	.	A	R	.	ORF1ab	missense_variant	p.Asn5370Ser	Switzerland-110017_160_F10-2020	No	No	No	No	No	No	No	2020-04-01	?	?	B.1	Europe	Switzerland	Bern		Negative	16210
NC_045512.2	16384	.	T	Y	.	ORF1ab	missense_variant	p.Cys5374Arg	Switzerland-110017_160_F10-2020	No	No	No	No	No	No	No	2020-04-01	?	?	B.1	Europe	Switzerland	Bern		Negative	16210
NC_045512.2	19542	.	G	K	.	ORF1ab	missense_variant	p.Met6426Ile	Switzerland-110017_160_F10-2020	No	No	No	No	No	No	No	2020-04-01	?	?	B.1	Europe	Switzerland	Bern		Negative	16210
NC_045512.2	21481	.	C	Y	.	ORF1ab	missense_variant	p.Leu7073Phe	Switzerland-110017_160_F10-2020	No	No	No	No	No	No	No	2020-04-01	?	?	B.1	Europe	Switzerland	Bern		Negative	16210
NC_045512.2	23403	.	A	G	.	S	missense_variant	p.Asp614Gly	Switzerland-110017_160_F10-2020	No	No	No	No	No	No	No	2020-04-01	?	?	B.1	Europe	Switzerland	Bern		Negative	16210
NC_045512.2	28780	.	A	W	.	N	missense_variant	p.Lys169Asn	Switzerland-110017_160_F10-2020	No	No	No	No	No	No	No	2020-04-01	?	?	B.1	Europe	Switzerland	Bern		Negative	16210
NC_045512.2	28836	.	C	T	.	N	missense_variant	p.Ser188Leu	Switzerland-110017_160_F10-2020	No	No	No	No	No	No	No	2020-04-01	?	?	B.1	Europe	Switzerland	Bern		Negative	16210
NC_045512.2	28985	.	G	R	.	N	missense_variant	p.Gly238Ser	Switzerland-110017_160_F10-2020	No	No	No	No	No	No	No	2020-04-01	?	?	B.1	Europe	Switzerland	Bern		Negative	16210
NC_045512.2	29274	.	C	Y	.	N	missense_variant	p.Thr334Ile	Switzerland-110017_160_F10-2020	No	No	No	No	No	No	No	2020-04-01	?	?	B.1	Europe	Switzerland	Bern		Negative	16210
NC_045512.2	1433	.	G	R	.	ORF1ab	missense_variant	p.Glu390Lys	Switzerland-110029_161_D7-2020	No	No	No	No	No	No	No	2020-04-01	?	?	B.1	Europe	Switzerland	Lucerne		Negative	16210
NC_045512.2	3638	.	G	R	.	ORF1ab	missense_variant	p.Gly1125Ser	Switzerland-110029_161_D7-2020	No	No	No	No	No	No	No	2020-04-01	?	?	B.1	Europe	Switzerland	Lucerne		Negative	16210
NC_045512.2	3666	.	C	M	.	ORF1ab	missense_variant	p.Ala1134Asp	Switzerland-110029_161_D7-2020	No	No	No	No	No	No	No	2020-04-01	?	?	B.1	Europe	Switzerland	Lucerne		Negative	16210
NC_045512.2	9446	.	G	S	.	ORF1ab	missense_variant	p.Ala3061Pro	Switzerland-110029_161_D7-2020	No	No	No	No	No	No	No	2020-04-01	?	?	B.1	Europe	Switzerland	Lucerne		Negative	16210
NC_045512.2	9885	.	A	R	.	ORF1ab	missense_variant	p.Tyr3207Cys	Switzerland-110029_161_D7-2020	No	No	No	No	No	No	No	2020-04-01	?	?	B.1	Europe	Switzerland	Lucerne		Negative	16210
NC_045512.2	10076	.	T	W	.	ORF1ab	missense_variant	p.Phe3271Ile	Switzerland-110029_161_D7-2020	No	No	Yes	No	No	No	No	2020-04-01	?	?	B.1	Europe	Switzerland	Lucerne		Negative	16210
NC_045512.2	13484	.	G	K	.	ORF1ab	missense_variant	p.Ser4407Ile	Switzerland-110029_161_D7-2020	No	No	No	No	No	No	Yes	2020-04-01	?	?	B.1	Europe	Switzerland	Lucerne		Negative	16210
NC_045512.2	13519	.	A	R	.	ORF1ab	missense_variant	p.Ser4419Gly	Switzerland-110029_161_D7-2020	No	No	No	No	No	No	Yes	2020-04-01	?	?	B.1	Europe	Switzerland	Lucerne		Negative	16210
NC_045512.2	14408	.	C	T	.	ORF1ab	missense_variant	p.Pro4715Leu	Switzerland-110029_161_D7-2020	No	No	No	No	No	No	Yes	2020-04-01	?	?	B.1	Europe	Switzerland	Lucerne		Negative	16210
NC_045512.2	16210	.	A	W	.	ORF1ab	missense_variant	p.Met5316Leu	Switzerland-110029_161_D7-2020	No	No	No	No	No	No	Yes	2020-04-01	?	?	B.1	Europe	Switzerland	Lucerne		Negative	16210
NC_045512.2	16219	.	C	M	.	ORF1ab	missense_variant	p.Pro5319Thr	Switzerland-110029_161_D7-2020	No	No	No	No	No	No	Yes	2020-04-01	?	?	B.1	Europe	Switzerland	Lucerne		Negative	16210
NC_045512.2	16228	.	G	K	.	ORF1ab	missense_variant	p.Val5322Phe	Switzerland-110029_161_D7-2020	No	No	No	No	No	No	Yes	2020-04-01	?	?	B.1	Europe	Switzerland	Lucerne		Negative	16210
NC_045512.2	16243	.	G	S	.	ORF1ab	missense_variant	p.Gly5327Arg	Switzerland-110029_161_D7-2020	No	No	No	No	No	No	No	2020-04-01	?	?	B.1	Europe	Switzerland	Lucerne		Negative	16210
NC_045512.2	16325	.	G	S	.	ORF1ab	missense_variant	p.Cys5354Ser	Switzerland-110029_161_D7-2020	No	No	No	No	No	No	No	2020-04-01	?	?	B.1	Europe	Switzerland	Lucerne		Negative	16210
NC_045512.2	19943	.	C	Y	.	ORF1ab	missense_variant	p.Ala6560Val	Switzerland-110029_161_D7-2020	No	No	No	No	No	No	No	2020-04-01	?	?	B.1	Europe	Switzerland	Lucerne		Negative	16210
NC_045512.2	20274	.	G	K	.	ORF1ab	missense_variant	p.Met6670Ile	Switzerland-110029_161_D7-2020	No	No	No	No	No	No	No	2020-04-01	?	?	B.1	Europe	Switzerland	Lucerne		Negative	16210
NC_045512.2	20311	.	G	R	.	ORF1ab	missense_variant	p.Ala6683Thr	Switzerland-110029_161_D7-2020	No	No	No	No	No	No	No	2020-04-01	?	?	B.1	Europe	Switzerland	Lucerne		Negative	16210
NC_045512.2	20648	.	C	M	.	ORF1ab	missense_variant	p.Pro6795Gln	Switzerland-110029_161_D7-2020	No	No	No	No	No	No	No	2020-04-01	?	?	B.1	Europe	Switzerland	Lucerne		Negative	16210
NC_045512.2	21088	.	G	S	.	ORF1ab	missense_variant	p.Asp6942His	Switzerland-110029_161_D7-2020	No	No	No	No	No	No	No	2020-04-01	?	?	B.1	Europe	Switzerland	Lucerne		Negative	16210
NC_045512.2	21457	.	A	R	.	ORF1ab	missense_variant	p.Ile7065Val	Switzerland-110029_161_D7-2020	No	No	No	No	No	No	No	2020-04-01	?	?	B.1	Europe	Switzerland	Lucerne		Negative	16210
NC_045512.2	21539	.	T	K	.	ORF1ab	missense_variant	p.Val7092Gly	Switzerland-110029_161_D7-2020	No	No	No	No	No	No	No	2020-04-01	?	?	B.1	Europe	Switzerland	Lucerne		Negative	16210
NC_045512.2	21658	.	C	M	.	S	missense_variant	p.Phe32Leu	Switzerland-110029_161_D7-2020	No	No	No	No	No	No	No	2020-04-01	?	?	B.1	Europe	Switzerland	Lucerne		Negative	16210
NC_045512.2	21686	.	G	R	.	S	missense_variant	p.Val42Ile	Switzerland-110029_161_D7-2020	No	No	No	No	No	No	No	2020-04-01	?	?	B.1	Europe	Switzerland	Lucerne		Negative	16210
NC_045512.2	21687	.	T	Y	.	S	missense_variant	p.Val42Ala	Switzerland-110029_161_D7-2020	No	No	No	No	No	No	No	2020-04-01	?	?	B.1	Europe	Switzerland	Lucerne		Negative	16210
NC_045512.2	21719	.	G	R	.	S	missense_variant	p.Asp53Asn	Switzerland-110029_161_D7-2020	No	No	No	No	No	No	No	2020-04-01	?	?	B.1	Europe	Switzerland	Lucerne		Negative	16210
NC_045512.2	21789	.	C	M	.	S	missense_variant	p.Thr76Asn	Switzerland-110029_161_D7-2020	No	No	No	No	No	No	No	2020-04-01	?	?	B.1	Europe	Switzerland	Lucerne		Negative	16210
NC_045512.2	22652	.	G	K	.	S	missense_variant	p.Asp364Tyr	Switzerland-110029_161_D7-2020	No	No	No	Yes	No	No	No	2020-04-01	?	?	B.1	Europe	Switzerland	Lucerne		Negative	16210
NC_045512.2	23216	.	C	M	.	S	missense_variant	p.Leu552Ile	Switzerland-110029_161_D7-2020	No	No	No	No	No	No	No	2020-04-01	?	?	B.1	Europe	Switzerland	Lucerne		Negative	16210
NC_045512.2	23403	.	A	G	.	S	missense_variant	p.Asp614Gly	Switzerland-110029_161_D7-2020	No	No	No	No	No	No	No	2020-04-01	?	?	B.1	Europe	Switzerland	Lucerne		Negative	16210
NC_045512.2	24107	.	C	Y	.	S	missense_variant	p.Leu849Phe	Switzerland-110029_161_D7-2020	No	No	No	No	No	No	No	2020-04-01	?	?	B.1	Europe	Switzerland	Lucerne		Negative	16210
NC_045512.2	25714	.	C	Y	.	ORF3a	missense_variant	p.Leu108Phe	Switzerland-110029_161_D7-2020	No	No	No	No	No	No	No	2020-04-01	?	?	B.1	Europe	Switzerland	Lucerne		Negative	16210
NC_045512.2	25805	.	C	M	.	ORF3a	missense_variant	p.Pro138Gln	Switzerland-110029_161_D7-2020	No	No	No	No	No	No	No	2020-04-01	?	?	B.1	Europe	Switzerland	Lucerne		Negative	16210
NC_045512.2	26530	.	A	R	.	M	missense_variant	p.Asp3Gly	Switzerland-110029_161_D7-2020	No	No	No	No	No	No	No	2020-04-01	?	?	B.1	Europe	Switzerland	Lucerne		Negative	16210
NC_045512.2	28985	.	G	R	.	N	missense_variant	p.Gly238Ser	Switzerland-110029_161_D7-2020	No	No	No	No	No	No	No	2020-04-01	?	?	B.1	Europe	Switzerland	Lucerne		Negative	16210
NC_045512.2	1059	.	C	T	.	ORF1ab	missense_variant	p.Thr265Ile	Switzerland-110044_163_C10-2020	No	No	No	No	No	No	No	2020-04-01	?	?	B.1	Europe	Switzerland	Z√ºrich		Negative	16210
NC_045512.2	2895	.	A	R	.	ORF1ab	missense_variant	p.Asp877Gly	Switzerland-110044_163_C10-2020	No	No	No	No	No	No	No	2020-04-01	?	?	B.1	Europe	Switzerland	Z√ºrich		Negative	16210
NC_045512.2	5018	.	G	K	.	ORF1ab	missense_variant	p.Asp1585Tyr	Switzerland-110044_163_C10-2020	No	No	No	No	No	No	No	2020-04-01	?	?	B.1	Europe	Switzerland	Z√ºrich		Negative	16210
NC_045512.2	5257	.	A	W	.	ORF1ab	missense_variant	p.Leu1664Phe	Switzerland-110044_163_C10-2020	No	No	No	No	No	No	No	2020-04-01	?	?	B.1	Europe	Switzerland	Z√ºrich		Negative	16210
NC_045512.2	5640	.	A	W	.	ORF1ab	missense_variant	p.Gln1792Leu	Switzerland-110044_163_C10-2020	No	No	No	No	No	No	No	2020-04-01	?	?	B.1	Europe	Switzerland	Z√ºrich		Negative	16210
NC_045512.2	6038	.	T	Y	.	ORF1ab	missense_variant	p.Phe1925Leu	Switzerland-110044_163_C10-2020	No	No	No	No	No	No	No	2020-04-01	?	?	B.1	Europe	Switzerland	Z√ºrich		Negative	16210
NC_045512.2	6049	.	T	W	.	ORF1ab	missense_variant	p.Phe1928Leu	Switzerland-110044_163_C10-2020	No	No	No	No	No	No	No	2020-04-01	?	?	B.1	Europe	Switzerland	Z√ºrich		Negative	16210
NC_045512.2	6146	.	C	M	.	ORF1ab	missense_variant	p.Pro1961Thr	Switzerland-110044_163_C10-2020	No	No	No	No	No	No	No	2020-04-01	?	?	B.1	Europe	Switzerland	Z√ºrich		Negative	16210
NC_045512.2	8544	.	T	Y	.	ORF1ab	missense_variant	p.Leu2760Pro	Switzerland-110044_163_C10-2020	No	No	No	No	No	No	No	2020-04-01	?	?	B.1	Europe	Switzerland	Z√ºrich		Negative	16210
NC_045512.2	12885	.	C	T	.	ORF1ab	missense_variant	p.Thr4207Ile	Switzerland-110044_163_C10-2020	No	No	No	No	No	No	No	2020-04-01	?	?	B.1	Europe	Switzerland	Z√ºrich		Negative	16210
NC_045512.2	14408	.	C	T	.	ORF1ab	missense_variant	p.Pro4715Leu	Switzerland-110044_163_C10-2020	No	No	No	No	No	No	Yes	2020-04-01	?	?	B.1	Europe	Switzerland	Z√ºrich		Negative	16210
NC_045512.2	15165	.	A	W	.	ORF1ab	missense_variant	p.Leu4967Phe	Switzerland-110044_163_C10-2020	No	No	No	No	No	No	Yes	2020-04-01	?	?	B.1	Europe	Switzerland	Z√ºrich		Negative	16210
NC_045512.2	16210	.	A	W	.	ORF1ab	missense_variant	p.Met5316Leu	Switzerland-110044_163_C10-2020	No	No	No	No	No	No	Yes	2020-04-01	?	?	B.1	Europe	Switzerland	Z√ºrich		Negative	16210
NC_045512.2	17285	.	C	T	.	ORF1ab	missense_variant	p.Ser5674Leu	Switzerland-110044_163_C10-2020	No	No	No	No	No	No	No	2020-04-01	?	?	B.1	Europe	Switzerland	Z√ºrich		Negative	16210
NC_045512.2	18928	.	C	T	.	ORF1ab	missense_variant	p.Pro6222Ser	Switzerland-110044_163_C10-2020	No	No	No	No	No	No	No	2020-04-01	?	?	B.1	Europe	Switzerland	Z√ºrich		Negative	16210
NC_045512.2	20458	.	A	R	.	ORF1ab	missense_variant	p.Ile6732Val	Switzerland-110044_163_C10-2020	No	No	No	No	No	No	No	2020-04-01	?	?	B.1	Europe	Switzerland	Z√ºrich		Negative	16210
NC_045512.2	21430	.	G	R	.	ORF1ab	missense_variant	p.Ala7056Thr	Switzerland-110044_163_C10-2020	No	No	No	No	No	No	No	2020-04-01	?	?	B.1	Europe	Switzerland	Z√ºrich		Negative	16210
NC_045512.2	23403	.	A	G	.	S	missense_variant	p.Asp614Gly	Switzerland-110044_163_C10-2020	No	No	No	No	No	No	No	2020-04-01	?	?	B.1	Europe	Switzerland	Z√ºrich		Negative	16210
NC_045512.2	23631	.	A	G	.	S	missense_variant	p.Gln690Arg	Switzerland-110044_163_C10-2020	No	No	No	No	No	No	No	2020-04-01	?	?	B.1	Europe	Switzerland	Z√ºrich		Negative	16210
NC_045512.2	25513	.	C	Y	.	ORF3a	missense_variant	p.Leu41Phe	Switzerland-110044_163_C10-2020	No	No	No	No	No	No	No	2020-04-01	?	?	B.1	Europe	Switzerland	Z√ºrich		Negative	16210
NC_045512.2	25563	.	G	T	.	ORF3a	missense_variant	p.Gln57His	Switzerland-110044_163_C10-2020	No	No	No	No	No	No	No	2020-04-01	?	?	B.1	Europe	Switzerland	Z√ºrich		Negative	16210
NC_045512.2	25606	.	G	S	.	ORF3a	missense_variant	p.Ala72Pro	Switzerland-110044_163_C10-2020	No	No	No	No	No	No	No	2020-04-01	?	?	B.1	Europe	Switzerland	Z√ºrich		Negative	16210
NC_045512.2	26712	.	T	Y	.	M	missense_variant	p.Cys64Arg	Switzerland-110044_163_C10-2020	No	No	No	No	No	No	No	2020-04-01	?	?	B.1	Europe	Switzerland	Z√ºrich		Negative	16210
NC_045512.2	27534	.	T	W	.	ORF7a	missense_variant	p.His47Gln	Switzerland-110044_163_C10-2020	No	No	No	No	No	No	No	2020-04-01	?	?	B.1	Europe	Switzerland	Z√ºrich		Negative	16210
NC_045512.2	27861	.	G	K	.	ORF7b	missense_variant	p.Asp36Tyr	Switzerland-110044_163_C10-2020	No	No	No	No	No	No	No	2020-04-01	?	?	B.1	Europe	Switzerland	Z√ºrich		Negative	16210
NC_045512.2	29027	.	G	T	.	N	missense_variant	p.Ala252Ser	Switzerland-110044_163_C10-2020	No	No	No	No	No	No	No	2020-04-01	?	?	B.1	Europe	Switzerland	Z√ºrich		Negative	16210
NC_045512.2	29484	.	C	Y	.	N	missense_variant	p.Ser404Phe	Switzerland-110044_163_C10-2020	No	No	No	No	No	No	No	2020-04-01	?	?	B.1	Europe	Switzerland	Z√ºrich		Negative	16210
NC_045512.2	398	.	C	Y	.	ORF1ab	missense_variant	p.His45Tyr	Switzerland-110052_163_H10-2020	No	No	No	No	No	No	No	2020-04-01	?	?	B.1	Europe	Switzerland	Z√ºrich		Negative	16210
NC_045512.2	2384	.	G	R	.	ORF1ab	missense_variant	p.Glu707Lys	Switzerland-110052_163_H10-2020	No	No	No	No	No	No	No	2020-04-01	?	?	B.1	Europe	Switzerland	Z√ºrich		Negative	16210
NC_045512.2	4188	.	G	K	.	ORF1ab	missense_variant	p.Gly1308Val	Switzerland-110052_163_H10-2020	No	No	No	No	No	No	No	2020-04-01	?	?	B.1	Europe	Switzerland	Z√ºrich		Negative	16210
NC_045512.2	5115	.	C	M	.	ORF1ab	missense_variant	p.Thr1617Lys	Switzerland-110052_163_H10-2020	No	No	No	No	No	No	No	2020-04-01	?	?	B.1	Europe	Switzerland	Z√ºrich		Negative	16210
NC_045512.2	5193	.	T	Y	.	ORF1ab	missense_variant	p.Leu1643Pro	Switzerland-110052_163_H10-2020	No	No	No	No	No	No	No	2020-04-01	?	?	B.1	Europe	Switzerland	Z√ºrich		Negative	16210
NC_045512.2	5257	.	A	W	.	ORF1ab	missense_variant	p.Leu1664Phe	Switzerland-110052_163_H10-2020	No	No	No	No	No	No	No	2020-04-01	?	?	B.1	Europe	Switzerland	Z√ºrich		Negative	16210
NC_045512.2	6962	.	T	K	.	ORF1ab	missense_variant	p.Phe2233Val	Switzerland-110052_163_H10-2020	No	No	No	No	No	No	No	2020-04-01	?	?	B.1	Europe	Switzerland	Z√ºrich		Negative	16210
NC_045512.2	7988	.	G	R	.	ORF1ab	missense_variant	p.Ala2575Thr	Switzerland-110052_163_H10-2020	No	No	No	No	No	No	No	2020-04-01	?	?	B.1	Europe	Switzerland	Z√ºrich		Negative	16210
NC_045512.2	9920	.	G	R	.	ORF1ab	missense_variant	p.Gly3219Arg	Switzerland-110052_163_H10-2020	No	No	No	No	No	No	No	2020-04-01	?	?	B.1	Europe	Switzerland	Z√ºrich		Negative	16210
NC_045512.2	10076	.	T	W	.	ORF1ab	missense_variant	p.Phe3271Ile	Switzerland-110052_163_H10-2020	No	No	Yes	No	No	No	No	2020-04-01	?	?	B.1	Europe	Switzerland	Z√ºrich		Negative	16210
NC_045512.2	10953	.	G	K	.	ORF1ab	missense_variant	p.Cys3563Phe	Switzerland-110052_163_H10-2020	No	No	Yes	No	No	No	No	2020-04-01	?	?	B.1	Europe	Switzerland	Z√ºrich		Negative	16210
NC_045512.2	11571	.	T	Y	.	ORF1ab	missense_variant	p.Phe3769Ser	Switzerland-110052_163_H10-2020	No	No	No	No	No	No	No	2020-04-01	?	?	B.1	Europe	Switzerland	Z√ºrich		Negative	16210
NC_045512.2	13470	.	G	K	.	ORF1ab	missense_variant	p.Gly4402Val	Switzerland-110052_163_H10-2020	No	No	No	No	No	No	Yes	2020-04-01	?	?	B.1	Europe	Switzerland	Z√ºrich		Negative	16210
NC_045512.2	14181	.	G	S	.	ORF1ab	missense_variant	p.Leu4639Phe	Switzerland-110052_163_H10-2020	No	No	No	No	No	No	Yes	2020-04-01	?	?	B.1	Europe	Switzerland	Z√ºrich		Negative	16210
NC_045512.2	14408	.	C	T	.	ORF1ab	missense_variant	p.Pro4715Leu	Switzerland-110052_163_H10-2020	No	No	No	No	No	No	Yes	2020-04-01	?	?	B.1	Europe	Switzerland	Z√ºrich		Negative	16210
NC_045512.2	15560	.	T	Y	.	ORF1ab	missense_variant	p.Leu5099Pro	Switzerland-110052_163_H10-2020	No	No	No	No	No	No	Yes	2020-04-01	?	?	B.1	Europe	Switzerland	Z√ºrich		Negative	16210
NC_045512.2	16210	.	A	W	.	ORF1ab	missense_variant	p.Met5316Leu	Switzerland-110052_163_H10-2020	No	No	No	No	No	No	Yes	2020-04-01	?	?	B.1	Europe	Switzerland	Z√ºrich		Negative	16210
NC_045512.2	16957	.	G	K	.	ORF1ab	missense_variant	p.Val5565Leu	Switzerland-110052_163_H10-2020	No	No	No	No	No	No	No	2020-04-01	?	?	B.1	Europe	Switzerland	Z√ºrich		Negative	16210
NC_045512.2	17783	.	A	W	.	ORF1ab	missense_variant	p.Asn5840Ile	Switzerland-110052_163_H10-2020	No	No	No	No	No	No	No	2020-04-01	?	?	B.1	Europe	Switzerland	Z√ºrich		Negative	16210
NC_045512.2	18891	.	G	S	.	ORF1ab	missense_variant	p.Glu6209Asp	Switzerland-110052_163_H10-2020	No	No	No	No	No	No	No	2020-04-01	?	?	B.1	Europe	Switzerland	Z√ºrich		Negative	16210
NC_045512.2	20611	.	C	Y	.	ORF1ab	missense_variant	p.Leu6783Phe	Switzerland-110052_163_H10-2020	No	No	No	No	No	No	No	2020-04-01	?	?	B.1	Europe	Switzerland	Z√ºrich		Negative	16210
NC_045512.2	21186	.	G	S	.	ORF1ab	missense_variant	p.Trp6974Cys	Switzerland-110052_163_H10-2020	No	No	No	No	No	No	No	2020-04-01	?	?	B.1	Europe	Switzerland	Z√ºrich		Negative	16210
NC_045512.2	21307	.	G	S	.	ORF1ab	missense_variant	p.Glu7015Gln	Switzerland-110052_163_H10-2020	No	No	No	No	No	No	No	2020-04-01	?	?	B.1	Europe	Switzerland	Z√ºrich		Negative	16210
NC_045512.2	21346	.	T	K	.	ORF1ab	missense_variant	p.Phe7028Val	Switzerland-110052_163_H10-2020	No	No	No	No	No	No	No	2020-04-01	?	?	B.1	Europe	Switzerland	Z√ºrich		Negative	16210
NC_045512.2	22749	.	A	R	.	S	missense_variant	p.Tyr396Cys	Switzerland-110052_163_H10-2020	No	No	No	Yes	No	No	No	2020-04-01	?	?	B.1	Europe	Switzerland	Z√ºrich		Negative	16210
NC_045512.2	23403	.	A	G	.	S	missense_variant	p.Asp614Gly	Switzerland-110052_163_H10-2020	No	No	No	No	No	No	No	2020-04-01	?	?	B.1	Europe	Switzerland	Z√ºrich		Negative	16210
NC_045512.2	24026	.	C	T	.	S	missense_variant	p.Leu822Phe	Switzerland-110052_163_H10-2020	No	No	No	No	No	No	No	2020-04-01	?	?	B.1	Europe	Switzerland	Z√ºrich		Negative	16210
NC_045512.2	25513	.	C	T	.	ORF3a	missense_variant	p.Leu41Phe	Switzerland-110052_163_H10-2020	No	No	No	No	No	No	No	2020-04-01	?	?	B.1	Europe	Switzerland	Z√ºrich		Negative	16210
NC_045512.2	25640	.	T	Y	.	ORF3a	missense_variant	p.Leu83Ser	Switzerland-110052_163_H10-2020	No	No	No	No	No	No	No	2020-04-01	?	?	B.1	Europe	Switzerland	Z√ºrich		Negative	16210
NC_045512.2	26093	.	A	G	.	ORF3a	missense_variant	p.Asn234Ser	Switzerland-110052_163_H10-2020	No	No	No	No	No	No	No	2020-04-01	?	?	B.1	Europe	Switzerland	Z√ºrich		Negative	16210
NC_045512.2	27496	.	T	Y	.	ORF7a	missense_variant	p.Cys35Arg	Switzerland-110052_163_H10-2020	No	No	No	No	No	No	No	2020-04-01	?	?	B.1	Europe	Switzerland	Z√ºrich		Negative	16210
NC_045512.2	27876	.	T	Y	.	ORF7b	missense_variant	p.Cys41Arg	Switzerland-110052_163_H10-2020	No	No	No	No	No	No	No	2020-04-01	?	?	B.1	Europe	Switzerland	Z√ºrich		Negative	16210
NC_045512.2	28985	.	G	R	.	N	missense_variant	p.Gly238Ser	Switzerland-110052_163_H10-2020	No	No	No	No	No	No	No	2020-04-01	?	?	B.1	Europe	Switzerland	Z√ºrich		Negative	16210
NC_045512.2	29091	.	C	Y	.	N	missense_variant	p.Ala273Val	Switzerland-110052_163_H10-2020	No	No	No	No	No	No	No	2020-04-01	?	?	B.1	Europe	Switzerland	Z√ºrich		Negative	16210
NC_045512.2	29118	.	C	M	.	N	missense_variant	p.Thr282Asn	Switzerland-110052_163_H10-2020	No	No	No	No	No	No	No	2020-04-01	?	?	B.1	Europe	Switzerland	Z√ºrich		Negative	16210
NC_045512.2	29337	.	A	W	.	N	missense_variant	p.Lys355Met	Switzerland-110052_163_H10-2020	No	No	No	No	No	No	No	2020-04-01	?	?	B.1	Europe	Switzerland	Z√ºrich		Negative	16210
NC_045512.2	1113	.	C	Y	.	ORF1ab	missense_variant	p.Thr283Ile	Switzerland-110054_164_A4-2020	No	No	No	No	No	No	No	2020-04-01	?	?	B.1.1	Europe	Switzerland	Bern		Negative	16210
NC_045512.2	1167	.	G	K	.	ORF1ab	missense_variant	p.Arg301Leu	Switzerland-110054_164_A4-2020	No	No	No	No	No	No	No	2020-04-01	?	?	B.1.1	Europe	Switzerland	Bern		Negative	16210
NC_045512.2	1185	.	C	M	.	ORF1ab	missense_variant	p.Ala307Glu	Switzerland-110054_164_A4-2020	No	No	No	No	No	No	No	2020-04-01	?	?	B.1.1	Europe	Switzerland	Bern		Negative	16210
NC_045512.2	1914	.	G	R	.	ORF1ab	missense_variant	p.Arg550His	Switzerland-110054_164_A4-2020	No	No	No	No	No	No	No	2020-04-01	?	?	B.1.1	Europe	Switzerland	Bern		Negative	16210
NC_045512.2	2744	.	G	R	.	ORF1ab	missense_variant	p.Asp827Asn	Switzerland-110054_164_A4-2020	No	No	No	No	No	No	No	2020-04-01	?	?	B.1.1	Europe	Switzerland	Bern		Negative	16210
NC_045512.2	3369	.	C	Y	.	ORF1ab	missense_variant	p.Thr1035Ile	Switzerland-110054_164_A4-2020	No	No	No	No	No	No	No	2020-04-01	?	?	B.1.1	Europe	Switzerland	Bern		Negative	16210
NC_045512.2	5160	.	T	W	.	ORF1ab	missense_variant	p.Phe1632Tyr	Switzerland-110054_164_A4-2020	No	No	No	No	No	No	No	2020-04-01	?	?	B.1.1	Europe	Switzerland	Bern		Negative	16210
NC_045512.2	5257	.	A	W	.	ORF1ab	missense_variant	p.Leu1664Phe	Switzerland-110054_164_A4-2020	No	No	No	No	No	No	No	2020-04-01	?	?	B.1.1	Europe	Switzerland	Bern		Negative	16210
NC_045512.2	5555	.	G	K	.	ORF1ab	missense_variant	p.Gly1764Cys	Switzerland-110054_164_A4-2020	No	No	No	No	No	No	No	2020-04-01	?	?	B.1.1	Europe	Switzerland	Bern		Negative	16210
NC_045512.2	6147	.	C	S	.	ORF1ab	missense_variant	p.Pro1961Arg	Switzerland-110054_164_A4-2020	No	No	No	No	No	No	No	2020-04-01	?	?	B.1.1	Europe	Switzerland	Bern		Negative	16210
NC_045512.2	6323	.	G	R	.	ORF1ab	missense_variant	p.Glu2020Lys	Switzerland-110054_164_A4-2020	No	No	No	No	No	No	No	2020-04-01	?	?	B.1.1	Europe	Switzerland	Bern		Negative	16210
NC_045512.2	7217	.	T	K	.	ORF1ab	missense_variant	p.Leu2318Val	Switzerland-110054_164_A4-2020	No	No	No	No	No	No	No	2020-04-01	?	?	B.1.1	Europe	Switzerland	Bern		Negative	16210
NC_045512.2	7273	.	G	K	.	ORF1ab	missense_variant	p.Arg2336Ser	Switzerland-110054_164_A4-2020	No	No	No	No	No	No	No	2020-04-01	?	?	B.1.1	Europe	Switzerland	Bern		Negative	16210
NC_045512.2	8394	.	C	Y	.	ORF1ab	missense_variant	p.Ala2710Val	Switzerland-110054_164_A4-2020	No	No	No	No	No	No	No	2020-04-01	?	?	B.1.1	Europe	Switzerland	Bern		Negative	16210
NC_045512.2	9784	.	T	K	.	ORF1ab	missense_variant	p.Ser3173Arg	Switzerland-110054_164_A4-2020	No	No	No	No	No	No	No	2020-04-01	?	?	B.1.1	Europe	Switzerland	Bern		Negative	16210
NC_045512.2	9977	.	C	S	.	ORF1ab	missense_variant	p.Leu3238Val	Switzerland-110054_164_A4-2020	No	No	No	No	No	No	No	2020-04-01	?	?	B.1.1	Europe	Switzerland	Bern		Negative	16210
NC_045512.2	10076	.	T	W	.	ORF1ab	missense_variant	p.Phe3271Ile	Switzerland-110054_164_A4-2020	No	No	Yes	No	No	No	No	2020-04-01	?	?	B.1.1	Europe	Switzerland	Bern		Negative	16210
NC_045512.2	10404	.	G	S	.	ORF1ab	missense_variant	p.Cys3380Ser	Switzerland-110054_164_A4-2020	No	Yes_Pocket_Lopinavir2	Yes	No	No	No	No	2020-04-01	?	?	B.1.1	Europe	Switzerland	Bern		Negative	16210
NC_045512.2	10473	.	T	Y	.	ORF1ab	missense_variant	p.Phe3403Ser	Switzerland-110054_164_A4-2020	No	Yes_PocketGC373	Yes	No	No	No	No	2020-04-01	?	?	B.1.1	Europe	Switzerland	Bern		Negative	16210
NC_045512.2	10843	.	T	K	.	ORF1ab	missense_variant	p.Asp3526Glu	Switzerland-110054_164_A4-2020	No	No	Yes	No	No	No	No	2020-04-01	?	?	B.1.1	Europe	Switzerland	Bern		Negative	16210
NC_045512.2	11058	.	C	Y	.	ORF1ab	missense_variant	p.Thr3598Ile	Switzerland-110054_164_A4-2020	No	No	No	No	No	No	No	2020-04-01	?	?	B.1.1	Europe	Switzerland	Bern		Negative	16210
NC_045512.2	11853	.	C	Y	.	ORF1ab	missense_variant	p.Ser3863Leu	Switzerland-110054_164_A4-2020	No	No	No	No	No	No	No	2020-04-01	?	?	B.1.1	Europe	Switzerland	Bern		Negative	16210
NC_045512.2	12444	.	A	W	.	ORF1ab	missense_variant	p.Asn4060Ile	Switzerland-110054_164_A4-2020	No	No	No	No	No	No	No	2020-04-01	?	?	B.1.1	Europe	Switzerland	Bern		Negative	16210
NC_045512.2	13358	.	C	Y	.	ORF1ab	missense_variant	p.Leu4365Phe	Switzerland-110054_164_A4-2020	No	No	No	No	No	No	No	2020-04-01	?	?	B.1.1	Europe	Switzerland	Bern		Negative	16210
NC_045512.2	13759	.	G	S	.	ORF1ab	missense_variant	p.Asp4499His	Switzerland-110054_164_A4-2020	No	No	No	No	No	No	Yes	2020-04-01	?	?	B.1.1	Europe	Switzerland	Bern		Negative	16210
NC_045512.2	14287	.	T	Y	.	ORF1ab	missense_variant	p.Phe4675Leu	Switzerland-110054_164_A4-2020	No	No	No	No	No	No	Yes	2020-04-01	?	?	B.1.1	Europe	Switzerland	Bern		Negative	16210
NC_045512.2	14408	.	C	T	.	ORF1ab	missense_variant	p.Pro4715Leu	Switzerland-110054_164_A4-2020	No	No	No	No	No	No	Yes	2020-04-01	?	?	B.1.1	Europe	Switzerland	Bern		Negative	16210
NC_045512.2	15402	.	A	W	.	ORF1ab	missense_variant	p.Arg5046Ser	Switzerland-110054_164_A4-2020	No	No	No	No	No	No	Yes	2020-04-01	?	?	B.1.1	Europe	Switzerland	Bern		Negative	16210
NC_045512.2	16210	.	A	W	.	ORF1ab	missense_variant	p.Met5316Leu	Switzerland-110054_164_A4-2020	No	No	No	No	No	No	Yes	2020-04-01	?	?	B.1.1	Europe	Switzerland	Bern		Negative	16210
NC_045512.2	17543	.	T	W	.	ORF1ab	missense_variant	p.Met5760Lys	Switzerland-110054_164_A4-2020	No	No	No	No	No	No	No	2020-04-01	?	?	B.1.1	Europe	Switzerland	Bern		Negative	16210
NC_045512.2	17549	.	T	K	.	ORF1ab	missense_variant	p.Leu5762Arg	Switzerland-110054_164_A4-2020	No	No	No	No	No	No	No	2020-04-01	?	?	B.1.1	Europe	Switzerland	Bern		Negative	16210
NC_045512.2	18225	.	G	R	.	ORF1ab	missense_variant	p.Met5987Ile	Switzerland-110054_164_A4-2020	No	No	No	No	No	No	No	2020-04-01	?	?	B.1.1	Europe	Switzerland	Bern		Negative	16210
NC_045512.2	18803	.	G	K	.	ORF1ab	missense_variant	p.Ser6180Ile	Switzerland-110054_164_A4-2020	No	No	No	No	No	No	No	2020-04-01	?	?	B.1.1	Europe	Switzerland	Bern		Negative	16210
NC_045512.2	18881	.	C	Y	.	ORF1ab	missense_variant	p.Ala6206Val	Switzerland-110054_164_A4-2020	No	No	No	No	No	No	No	2020-04-01	?	?	B.1.1	Europe	Switzerland	Bern		Negative	16210
NC_045512.2	19319	.	A	R	.	ORF1ab	missense_variant	p.His6352Arg	Switzerland-110054_164_A4-2020	No	No	No	No	No	No	No	2020-04-01	?	?	B.1.1	Europe	Switzerland	Bern		Negative	16210
NC_045512.2	20005	.	G	R	.	ORF1ab	missense_variant	p.Gly6581Ser	Switzerland-110054_164_A4-2020	No	No	No	No	No	No	No	2020-04-01	?	?	B.1.1	Europe	Switzerland	Bern		Negative	16210
NC_045512.2	20390	.	G	S	.	ORF1ab	missense_variant	p.Arg6709Pro	Switzerland-110054_164_A4-2020	No	No	No	No	No	No	No	2020-04-01	?	?	B.1.1	Europe	Switzerland	Bern		Negative	16210
NC_045512.2	20600	.	T	W	.	ORF1ab	missense_variant	p.Ile6779Asn	Switzerland-110054_164_A4-2020	No	No	No	No	No	No	No	2020-04-01	?	?	B.1.1	Europe	Switzerland	Bern		Negative	16210
NC_045512.2	21136	.	A	R	.	ORF1ab	missense_variant	p.Lys6958Glu	Switzerland-110054_164_A4-2020	No	No	No	No	No	No	No	2020-04-01	?	?	B.1.1	Europe	Switzerland	Bern		Negative	16210
NC_045512.2	22101	.	A	W	.	S	missense_variant	p.Glu180Val	Switzerland-110054_164_A4-2020	No	No	No	No	No	No	No	2020-04-01	?	?	B.1.1	Europe	Switzerland	Bern		Negative	16210
NC_045512.2	23403	.	A	G	.	S	missense_variant	p.Asp614Gly	Switzerland-110054_164_A4-2020	No	No	No	No	No	No	No	2020-04-01	?	?	B.1.1	Europe	Switzerland	Bern		Negative	16210
NC_045512.2	23459	.	T	Y	.	S	missense_variant	p.Trp633Arg	Switzerland-110054_164_A4-2020	No	No	No	No	No	No	No	2020-04-01	?	?	B.1.1	Europe	Switzerland	Bern		Negative	16210
NC_045512.2	23564	.	G	R	.	S	missense_variant	p.Ala668Thr	Switzerland-110054_164_A4-2020	No	No	No	No	No	No	No	2020-04-01	?	?	B.1.1	Europe	Switzerland	Bern		Negative	16210
NC_045512.2	23657	.	C	Y	.	S	missense_variant	p.Leu699Phe	Switzerland-110054_164_A4-2020	No	No	No	No	No	No	No	2020-04-01	?	?	B.1.1	Europe	Switzerland	Bern		Negative	16210
NC_045512.2	24105	.	A	W	.	S	missense_variant	p.Asp848Val	Switzerland-110054_164_A4-2020	No	No	No	No	No	No	No	2020-04-01	?	?	B.1.1	Europe	Switzerland	Bern		Negative	16210
NC_045512.2	24800	.	G	K	.	S	missense_variant	p.Ala1080Ser	Switzerland-110054_164_A4-2020	No	No	No	No	No	No	No	2020-04-01	?	?	B.1.1	Europe	Switzerland	Bern		Negative	16210
NC_045512.2	25513	.	C	Y	.	ORF3a	missense_variant	p.Leu41Phe	Switzerland-110054_164_A4-2020	No	No	No	No	No	No	No	2020-04-01	?	?	B.1.1	Europe	Switzerland	Bern		Negative	16210
NC_045512.2	27534	.	T	W	.	ORF7a	missense_variant	p.His47Gln	Switzerland-110054_164_A4-2020	No	No	No	No	No	No	No	2020-04-01	?	?	B.1.1	Europe	Switzerland	Bern		Negative	16210
NC_045512.2	27737	.	C	Y	.	ORF7a	missense_variant	p.Thr115Ile	Switzerland-110054_164_A4-2020	No	No	No	No	No	No	No	2020-04-01	?	?	B.1.1	Europe	Switzerland	Bern		Negative	16210
NC_045512.2	28881	.	G	A	.	N	missense_variant	p.Arg203Lys	Switzerland-110054_164_A4-2020	No	No	No	No	No	No	No	2020-04-01	?	?	B.1.1	Europe	Switzerland	Bern		Negative	16210
NC_045512.2	28883	.	G	C	.	N	missense_variant	p.Gly204Arg	Switzerland-110054_164_A4-2020	No	No	No	No	No	No	No	2020-04-01	?	?	B.1.1	Europe	Switzerland	Bern		Negative	16210
NC_045512.2	29091	.	C	Y	.	N	missense_variant	p.Ala273Val	Switzerland-110054_164_A4-2020	No	No	No	No	No	No	No	2020-04-01	?	?	B.1.1	Europe	Switzerland	Bern		Negative	16210
NC_045512.2	29391	.	A	R	.	N	missense_variant	p.Lys373Arg	Switzerland-110054_164_A4-2020	No	No	No	No	No	No	No	2020-04-01	?	?	B.1.1	Europe	Switzerland	Bern		Negative	16210
NC_045512.2	1059	.	C	T	.	ORF1ab	missense_variant	p.Thr265Ile	Switzerland-110066_165_A8-2020	No	No	No	No	No	No	No	2020-04-01	?	?	B.1	Europe	Switzerland	Aargau		Negative	16210
NC_045512.2	2438	.	G	S	.	ORF1ab	missense_variant	p.Glu725Gln	Switzerland-110066_165_A8-2020	No	No	No	No	No	No	No	2020-04-01	?	?	B.1	Europe	Switzerland	Aargau		Negative	16210
NC_045512.2	2639	.	G	R	.	ORF1ab	missense_variant	p.Glu792Lys	Switzerland-110066_165_A8-2020	No	No	No	No	No	No	No	2020-04-01	?	?	B.1	Europe	Switzerland	Aargau		Negative	16210
NC_045512.2	2976	.	C	Y	.	ORF1ab	missense_variant	p.Thr904Ile	Switzerland-110066_165_A8-2020	No	No	No	No	No	No	No	2020-04-01	?	?	B.1	Europe	Switzerland	Aargau		Negative	16210
NC_045512.2	5160	.	T	Y	.	ORF1ab	missense_variant	p.Phe1632Ser	Switzerland-110066_165_A8-2020	No	No	No	No	No	No	No	2020-04-01	?	?	B.1	Europe	Switzerland	Aargau		Negative	16210
NC_045512.2	6072	.	A	R	.	ORF1ab	missense_variant	p.Lys1936Arg	Switzerland-110066_165_A8-2020	No	No	No	No	No	No	No	2020-04-01	?	?	B.1	Europe	Switzerland	Aargau		Negative	16210
NC_045512.2	6099	.	C	M	.	ORF1ab	missense_variant	p.Thr1945Asn	Switzerland-110066_165_A8-2020	No	No	No	No	No	No	No	2020-04-01	?	?	B.1	Europe	Switzerland	Aargau		Negative	16210
NC_045512.2	8375	.	G	R	.	ORF1ab	missense_variant	p.Ala2704Thr	Switzerland-110066_165_A8-2020	No	No	No	No	No	No	No	2020-04-01	?	?	B.1	Europe	Switzerland	Aargau		Negative	16210
NC_045512.2	11471	.	C	T	.	ORF1ab	missense_variant	p.Leu3736Phe	Switzerland-110066_165_A8-2020	No	No	No	No	No	No	No	2020-04-01	?	?	B.1	Europe	Switzerland	Aargau		Negative	16210
NC_045512.2	13591	.	A	W	.	ORF1ab	missense_variant	p.Thr4443Ser	Switzerland-110066_165_A8-2020	No	No	No	No	No	No	Yes	2020-04-01	?	?	B.1	Europe	Switzerland	Aargau		Negative	16210
NC_045512.2	14408	.	C	T	.	ORF1ab	missense_variant	p.Pro4715Leu	Switzerland-110066_165_A8-2020	No	No	No	No	No	No	Yes	2020-04-01	?	?	B.1	Europe	Switzerland	Aargau		Negative	16210
NC_045512.2	16210	.	A	W	.	ORF1ab	missense_variant	p.Met5316Leu	Switzerland-110066_165_A8-2020	No	No	No	No	No	No	Yes	2020-04-01	?	?	B.1	Europe	Switzerland	Aargau		Negative	16210
NC_045512.2	16400	.	G	K	.	ORF1ab	missense_variant	p.Cys5379Phe	Switzerland-110066_165_A8-2020	No	No	No	No	No	No	No	2020-04-01	?	?	B.1	Europe	Switzerland	Aargau		Negative	16210
NC_045512.2	19961	.	C	Y	.	ORF1ab	missense_variant	p.Thr6566Met	Switzerland-110066_165_A8-2020	No	No	No	No	No	No	No	2020-04-01	?	?	B.1	Europe	Switzerland	Aargau		Negative	16210
NC_045512.2	21341	.	A	W	.	ORF1ab	missense_variant	p.Tyr7026Phe	Switzerland-110066_165_A8-2020	No	No	No	No	No	No	No	2020-04-01	?	?	B.1	Europe	Switzerland	Aargau		Negative	16210
NC_045512.2	21593	.	G	K	.	S	missense_variant	p.Val11Phe	Switzerland-110066_165_A8-2020	No	No	No	No	No	No	No	2020-04-01	?	?	B.1	Europe	Switzerland	Aargau		Negative	16210
NC_045512.2	23403	.	A	G	.	S	missense_variant	p.Asp614Gly	Switzerland-110066_165_A8-2020	No	No	No	No	No	No	No	2020-04-01	?	?	B.1	Europe	Switzerland	Aargau		Negative	16210
NC_045512.2	25563	.	G	T	.	ORF3a	missense_variant	p.Gln57His	Switzerland-110066_165_A8-2020	No	No	No	No	No	No	No	2020-04-01	?	?	B.1	Europe	Switzerland	Aargau		Negative	16210
NC_045512.2	1730	.	G	R	.	ORF1ab	missense_variant	p.Glu489Lys	Switzerland-110067_165_B2-2020	No	No	No	No	No	No	No	2020-04-01	?	?	B.1	Europe	Switzerland	Sankt Gallen		Negative	16210
NC_045512.2	2508	.	C	Y	.	ORF1ab	missense_variant	p.Pro748Leu	Switzerland-110067_165_B2-2020	No	No	No	No	No	No	No	2020-04-01	?	?	B.1	Europe	Switzerland	Sankt Gallen		Negative	16210
NC_045512.2	3966	.	C	S	.	ORF1ab	missense_variant	p.Ala1234Gly	Switzerland-110067_165_B2-2020	No	No	No	No	No	No	No	2020-04-01	?	?	B.1	Europe	Switzerland	Sankt Gallen		Negative	16210
NC_045512.2	5145	.	T	K	.	ORF1ab	missense_variant	p.Leu1627Arg	Switzerland-110067_165_B2-2020	No	No	No	No	No	No	No	2020-04-01	?	?	B.1	Europe	Switzerland	Sankt Gallen		Negative	16210
NC_045512.2	7271	.	A	W	.	ORF1ab	missense_variant	p.Arg2336Trp	Switzerland-110067_165_B2-2020	No	No	No	No	No	No	No	2020-04-01	?	?	B.1	Europe	Switzerland	Sankt Gallen		Negative	16210
NC_045512.2	7488	.	C	T	.	ORF1ab	missense_variant	p.Thr2408Ile	Switzerland-110067_165_B2-2020	No	No	No	No	No	No	No	2020-04-01	?	?	B.1	Europe	Switzerland	Sankt Gallen		Negative	16210
NC_045512.2	9906	.	A	R	.	ORF1ab	missense_variant	p.Tyr3214Cys	Switzerland-110067_165_B2-2020	No	No	No	No	No	No	No	2020-04-01	?	?	B.1	Europe	Switzerland	Sankt Gallen		Negative	16210
NC_045512.2	9999	.	G	K	.	ORF1ab	missense_variant	p.Gly3245Val	Switzerland-110067_165_B2-2020	No	No	No	No	No	No	No	2020-04-01	?	?	B.1	Europe	Switzerland	Sankt Gallen		Negative	16210
NC_045512.2	12984	.	G	S	.	ORF1ab	missense_variant	p.Gly4240Ala	Switzerland-110067_165_B2-2020	No	No	No	No	No	No	No	2020-04-01	?	?	B.1	Europe	Switzerland	Sankt Gallen		Negative	16210
NC_045512.2	13939	.	G	R	.	ORF1ab	missense_variant	p.Glu4559Lys	Switzerland-110067_165_B2-2020	No	No	No	No	No	No	Yes	2020-04-01	?	?	B.1	Europe	Switzerland	Sankt Gallen		Negative	16210
NC_045512.2	14326	.	C	S	.	ORF1ab	missense_variant	p.Pro4688Ala	Switzerland-110067_165_B2-2020	No	No	No	No	No	No	Yes	2020-04-01	?	?	B.1	Europe	Switzerland	Sankt Gallen		Negative	16210
NC_045512.2	14327	.	C	M	.	ORF1ab	missense_variant	p.Pro4688Gln	Switzerland-110067_165_B2-2020	No	No	No	No	No	No	Yes	2020-04-01	?	?	B.1	Europe	Switzerland	Sankt Gallen		Negative	16210
NC_045512.2	14408	.	C	T	.	ORF1ab	missense_variant	p.Pro4715Leu	Switzerland-110067_165_B2-2020	No	No	No	No	No	No	Yes	2020-04-01	?	?	B.1	Europe	Switzerland	Sankt Gallen		Negative	16210
NC_045512.2	16210	.	A	W	.	ORF1ab	missense_variant	p.Met5316Leu	Switzerland-110067_165_B2-2020	No	No	No	No	No	No	Yes	2020-04-01	?	?	B.1	Europe	Switzerland	Sankt Gallen		Negative	16210
NC_045512.2	19331	.	T	K	.	ORF1ab	missense_variant	p.Phe6356Cys	Switzerland-110067_165_B2-2020	No	No	No	No	No	No	No	2020-04-01	?	?	B.1	Europe	Switzerland	Sankt Gallen		Negative	16210
NC_045512.2	20359	.	G	R	.	ORF1ab	missense_variant	p.Gly6699Ser	Switzerland-110067_165_B2-2020	No	No	No	No	No	No	No	2020-04-01	?	?	B.1	Europe	Switzerland	Sankt Gallen		Negative	16210
NC_045512.2	20465	.	A	R	.	ORF1ab	missense_variant	p.Asp6734Gly	Switzerland-110067_165_B2-2020	No	No	No	No	No	No	No	2020-04-01	?	?	B.1	Europe	Switzerland	Sankt Gallen		Negative	16210
NC_045512.2	21220	.	G	R	.	ORF1ab	missense_variant	p.Ala6986Thr	Switzerland-110067_165_B2-2020	No	No	No	No	No	No	No	2020-04-01	?	?	B.1	Europe	Switzerland	Sankt Gallen		Negative	16210
NC_045512.2	21374	.	T	Y	.	ORF1ab	missense_variant	p.Leu7037Ser	Switzerland-110067_165_B2-2020	No	No	No	No	No	No	No	2020-04-01	?	?	B.1	Europe	Switzerland	Sankt Gallen		Negative	16210
NC_045512.2	23403	.	A	G	.	S	missense_variant	p.Asp614Gly	Switzerland-110067_165_B2-2020	No	No	No	No	No	No	No	2020-04-01	?	?	B.1	Europe	Switzerland	Sankt Gallen		Negative	16210
NC_045512.2	25951	.	G	K	.	ORF3a	missense_variant	p.Gly187Cys	Switzerland-110067_165_B2-2020	No	No	No	No	No	No	No	2020-04-01	?	?	B.1	Europe	Switzerland	Sankt Gallen		Negative	16210
NC_045512.2	25952	.	G	K	.	ORF3a	missense_variant	p.Gly187Val	Switzerland-110067_165_B2-2020	No	No	No	No	No	No	No	2020-04-01	?	?	B.1	Europe	Switzerland	Sankt Gallen		Negative	16210
NC_045512.2	26947	.	C	Y	.	M	missense_variant	p.Ala142Val	Switzerland-110067_165_B2-2020	No	No	No	No	No	No	No	2020-04-01	?	?	B.1	Europe	Switzerland	Sankt Gallen		Negative	16210
NC_045512.2	28780	.	A	W	.	N	missense_variant	p.Lys169Asn	Switzerland-110067_165_B2-2020	No	No	No	No	No	No	No	2020-04-01	?	?	B.1	Europe	Switzerland	Sankt Gallen		Negative	16210
NC_045512.2	5384	.	G	K	.	ORF1ab	missense_variant	p.Ala1707Ser	Switzerland-110442-2020	No	No	No	No	No	No	No	2020-04-07	?	?	B.1	Europe	Switzerland	Z√ºrich		Negative	16210
NC_045512.2	6936	.	C	Y	.	ORF1ab	missense_variant	p.Ser2224Phe	Switzerland-110442-2020	No	No	No	No	No	No	No	2020-04-07	?	?	B.1	Europe	Switzerland	Z√ºrich		Negative	16210
NC_045512.2	7176	.	T	Y	.	ORF1ab	missense_variant	p.Leu2304Ser	Switzerland-110442-2020	No	No	No	No	No	No	No	2020-04-07	?	?	B.1	Europe	Switzerland	Z√ºrich		Negative	16210
NC_045512.2	7262	.	C	Y	.	ORF1ab	missense_variant	p.Leu2333Phe	Switzerland-110442-2020	No	No	No	No	No	No	No	2020-04-07	?	?	B.1	Europe	Switzerland	Z√ºrich		Negative	16210
NC_045512.2	14408	.	C	T	.	ORF1ab	missense_variant	p.Pro4715Leu	Switzerland-110442-2020	No	No	No	No	No	No	Yes	2020-04-07	?	?	B.1	Europe	Switzerland	Z√ºrich		Negative	16210
NC_045512.2	16210	.	A	W	.	ORF1ab	missense_variant	p.Met5316Leu	Switzerland-110442-2020	No	No	No	No	No	No	Yes	2020-04-07	?	?	B.1	Europe	Switzerland	Z√ºrich		Negative	16210
NC_045512.2	16406	.	T	Y	.	ORF1ab	missense_variant	p.Val5381Ala	Switzerland-110442-2020	No	No	No	No	No	No	No	2020-04-07	?	?	B.1	Europe	Switzerland	Z√ºrich		Negative	16210
NC_045512.2	19408	.	A	M	.	ORF1ab	missense_variant	p.Lys6382Gln	Switzerland-110442-2020	No	No	No	No	No	No	No	2020-04-07	?	?	B.1	Europe	Switzerland	Z√ºrich		Negative	16210
NC_045512.2	19448	.	C	Y	.	ORF1ab	missense_variant	p.Ser6395Phe	Switzerland-110442-2020	No	No	No	No	No	No	No	2020-04-07	?	?	B.1	Europe	Switzerland	Z√ºrich		Negative	16210
NC_045512.2	21367	.	A	W	.	ORF1ab	missense_variant	p.Ile7035Phe	Switzerland-110442-2020	No	No	No	No	No	No	No	2020-04-07	?	?	B.1	Europe	Switzerland	Z√ºrich		Negative	16210
NC_045512.2	21478	.	C	Y	.	ORF1ab	missense_variant	p.Leu7072Phe	Switzerland-110442-2020	No	No	No	No	No	No	No	2020-04-07	?	?	B.1	Europe	Switzerland	Z√ºrich		Negative	16210
NC_045512.2	23403	.	A	G	.	S	missense_variant	p.Asp614Gly	Switzerland-110442-2020	No	No	No	No	No	No	No	2020-04-07	?	?	B.1	Europe	Switzerland	Z√ºrich		Negative	16210
NC_045512.2	28976	.	T	Y	.	N	missense_variant	p.Ser235Pro	Switzerland-110442-2020	No	No	No	No	No	No	No	2020-04-07	?	?	B.1	Europe	Switzerland	Z√ºrich		Negative	16210
NC_045512.2	5096	.	A	W	.	ORF1ab	missense_variant	p.Asn1611Tyr	Switzerland-110461-2020	No	No	No	No	No	No	No	2020-04-07	?	?	B.1	Europe	Switzerland	Valais		Negative	16210
NC_045512.2	5257	.	A	W	.	ORF1ab	missense_variant	p.Leu1664Phe	Switzerland-110461-2020	No	No	No	No	No	No	No	2020-04-07	?	?	B.1	Europe	Switzerland	Valais		Negative	16210
NC_045512.2	6104	.	T	W	.	ORF1ab	missense_variant	p.Tyr1947Asn	Switzerland-110461-2020	No	No	No	No	No	No	No	2020-04-07	?	?	B.1	Europe	Switzerland	Valais		Negative	16210
NC_045512.2	6119	.	T	Y	.	ORF1ab	missense_variant	p.Ser1952Pro	Switzerland-110461-2020	No	No	No	No	No	No	No	2020-04-07	?	?	B.1	Europe	Switzerland	Valais		Negative	16210
NC_045512.2	6960	.	G	S	.	ORF1ab	missense_variant	p.Trp2232Ser	Switzerland-110461-2020	No	No	No	No	No	No	No	2020-04-07	?	?	B.1	Europe	Switzerland	Valais		Negative	16210
NC_045512.2	7800	.	C	Y	.	ORF1ab	missense_variant	p.Thr2512Ile	Switzerland-110461-2020	No	No	No	No	No	No	No	2020-04-07	?	?	B.1	Europe	Switzerland	Valais		Negative	16210
NC_045512.2	8484	.	T	Y	.	ORF1ab	missense_variant	p.Phe2740Ser	Switzerland-110461-2020	No	No	No	No	No	No	No	2020-04-07	?	?	B.1	Europe	Switzerland	Valais		Negative	16210
NC_045512.2	8594	.	A	M	.	ORF1ab	missense_variant	p.Thr2777Pro	Switzerland-110461-2020	No	No	No	No	No	No	No	2020-04-07	?	?	B.1	Europe	Switzerland	Valais		Negative	16210
NC_045512.2	8772	.	C	T	.	ORF1ab	missense_variant	p.Thr2836Ile	Switzerland-110461-2020	No	No	No	No	No	No	No	2020-04-07	?	?	B.1	Europe	Switzerland	Valais		Negative	16210
NC_045512.2	10032	.	C	M	.	ORF1ab	missense_variant	p.Ser3256Tyr	Switzerland-110461-2020	No	No	No	No	No	No	No	2020-04-07	?	?	B.1	Europe	Switzerland	Valais		Negative	16210
NC_045512.2	13541	.	C	Y	.	ORF1ab	missense_variant	p.Ala4426Val	Switzerland-110461-2020	No	No	No	No	No	No	Yes	2020-04-07	?	?	B.1	Europe	Switzerland	Valais		Negative	16210
NC_045512.2	14408	.	C	T	.	ORF1ab	missense_variant	p.Pro4715Leu	Switzerland-110461-2020	No	No	No	No	No	No	Yes	2020-04-07	?	?	B.1	Europe	Switzerland	Valais		Negative	16210
NC_045512.2	16210	.	A	W	.	ORF1ab	missense_variant	p.Met5316Leu	Switzerland-110461-2020	No	No	No	No	No	No	Yes	2020-04-07	?	?	B.1	Europe	Switzerland	Valais		Negative	16210
NC_045512.2	20301	.	A	W	.	ORF1ab	missense_variant	p.Leu6679Phe	Switzerland-110461-2020	No	No	No	No	No	No	No	2020-04-07	?	?	B.1	Europe	Switzerland	Valais		Negative	16210
NC_045512.2	23403	.	A	G	.	S	missense_variant	p.Asp614Gly	Switzerland-110461-2020	No	No	No	No	No	No	No	2020-04-07	?	?	B.1	Europe	Switzerland	Valais		Negative	16210
NC_045512.2	28854	.	C	T	.	N	missense_variant	p.Ser194Leu	Switzerland-110461-2020	No	No	No	No	No	No	No	2020-04-07	?	?	B.1	Europe	Switzerland	Valais		Negative	16210
NC_045512.2	28919	.	G	S	.	N	missense_variant	p.Asp216His	Switzerland-110461-2020	No	No	No	No	No	No	No	2020-04-07	?	?	B.1	Europe	Switzerland	Valais		Negative	16210
NC_045512.2	28985	.	G	S	.	N	missense_variant	p.Gly238Arg	Switzerland-110461-2020	No	No	No	No	No	No	No	2020-04-07	?	?	B.1	Europe	Switzerland	Valais		Negative	16210
NC_045512.2	573	.	C	Y	.	ORF1ab	missense_variant	p.Thr103Ile	Switzerland-110497-2020	No	No	No	No	No	No	No	2020-04-07	?	?	B.1.1	Europe	Switzerland	Bern		Negative	16210
NC_045512.2	1361	.	G	K	.	ORF1ab	missense_variant	p.Val366Phe	Switzerland-110497-2020	No	No	No	No	No	No	No	2020-04-07	?	?	B.1.1	Europe	Switzerland	Bern		Negative	16210
NC_045512.2	1454	.	C	Y	.	ORF1ab	missense_variant	p.Leu397Phe	Switzerland-110497-2020	No	No	No	No	No	No	No	2020-04-07	?	?	B.1.1	Europe	Switzerland	Bern		Negative	16210
NC_045512.2	2037	.	C	M	.	ORF1ab	missense_variant	p.Ala591Asp	Switzerland-110497-2020	No	No	No	No	No	No	No	2020-04-07	?	?	B.1.1	Europe	Switzerland	Bern		Negative	16210
NC_045512.2	2089	.	G	S	.	ORF1ab	missense_variant	p.Leu608Phe	Switzerland-110497-2020	No	No	No	No	No	No	No	2020-04-07	?	?	B.1.1	Europe	Switzerland	Bern		Negative	16210
NC_045512.2	2100	.	G	S	.	ORF1ab	missense_variant	p.Trp612Ser	Switzerland-110497-2020	No	No	No	No	No	No	No	2020-04-07	?	?	B.1.1	Europe	Switzerland	Bern		Negative	16210
NC_045512.2	2498	.	G	R	.	ORF1ab	missense_variant	p.Glu745Lys	Switzerland-110497-2020	No	No	No	No	No	No	No	2020-04-07	?	?	B.1.1	Europe	Switzerland	Bern		Negative	16210
NC_045512.2	2931	.	T	Y	.	ORF1ab	missense_variant	p.Leu889Ser	Switzerland-110497-2020	No	No	No	No	No	No	No	2020-04-07	?	?	B.1.1	Europe	Switzerland	Bern		Negative	16210
NC_045512.2	3120	.	A	R	.	ORF1ab	missense_variant	p.Glu952Gly	Switzerland-110497-2020	No	No	No	No	No	No	No	2020-04-07	?	?	B.1.1	Europe	Switzerland	Bern		Negative	16210
NC_045512.2	3127	.	T	W	.	ORF1ab	missense_variant	p.Asp954Glu	Switzerland-110497-2020	No	No	No	No	No	No	No	2020-04-07	?	?	B.1.1	Europe	Switzerland	Bern		Negative	16210
NC_045512.2	3144	.	T	K	.	ORF1ab	missense_variant	p.Leu960Trp	Switzerland-110497-2020	No	No	No	No	No	No	No	2020-04-07	?	?	B.1.1	Europe	Switzerland	Bern		Negative	16210
NC_045512.2	4505	.	G	R	.	ORF1ab	missense_variant	p.Gly1414Ser	Switzerland-110497-2020	No	No	No	No	No	No	No	2020-04-07	?	?	B.1.1	Europe	Switzerland	Bern		Negative	16210
NC_045512.2	5257	.	A	W	.	ORF1ab	missense_variant	p.Leu1664Phe	Switzerland-110497-2020	No	No	No	No	No	No	No	2020-04-07	?	?	B.1.1	Europe	Switzerland	Bern		Negative	16210
NC_045512.2	7119	.	C	Y	.	ORF1ab	missense_variant	p.Ser2285Phe	Switzerland-110497-2020	No	No	No	No	No	No	No	2020-04-07	?	?	B.1.1	Europe	Switzerland	Bern		Negative	16210
NC_045512.2	8165	.	A	W	.	ORF1ab	missense_variant	p.Ile2634Phe	Switzerland-110497-2020	No	No	No	No	No	No	No	2020-04-07	?	?	B.1.1	Europe	Switzerland	Bern		Negative	16210
NC_045512.2	9899	.	A	R	.	ORF1ab	missense_variant	p.Asn3212Asp	Switzerland-110497-2020	No	No	No	No	No	No	No	2020-04-07	?	?	B.1.1	Europe	Switzerland	Bern		Negative	16210
NC_045512.2	10323	.	A	R	.	ORF1ab	missense_variant	p.Lys3353Arg	Switzerland-110497-2020	No	No	Yes	No	No	No	No	2020-04-07	?	?	B.1.1	Europe	Switzerland	Bern		Negative	16210
NC_045512.2	11966	.	G	K	.	ORF1ab	missense_variant	p.Ala3901Ser	Switzerland-110497-2020	No	No	No	No	No	No	No	2020-04-07	?	?	B.1.1	Europe	Switzerland	Bern		Negative	16210
NC_045512.2	13398	.	G	K	.	ORF1ab	missense_variant	p.Gly4378Val	Switzerland-110497-2020	No	No	No	No	No	No	No	2020-04-07	?	?	B.1.1	Europe	Switzerland	Bern		Negative	16210
NC_045512.2	13846	.	G	S	.	ORF1ab	missense_variant	p.Glu4528Gln	Switzerland-110497-2020	No	No	No	No	No	No	Yes	2020-04-07	?	?	B.1.1	Europe	Switzerland	Bern		Negative	16210
NC_045512.2	14408	.	C	T	.	ORF1ab	missense_variant	p.Pro4715Leu	Switzerland-110497-2020	No	No	No	No	No	No	Yes	2020-04-07	?	?	B.1.1	Europe	Switzerland	Bern		Negative	16210
NC_045512.2	15388	.	C	M	.	ORF1ab	missense_variant	p.His5042Asn	Switzerland-110497-2020	No	No	No	No	No	No	Yes	2020-04-07	?	?	B.1.1	Europe	Switzerland	Bern		Negative	16210
NC_045512.2	16210	.	A	W	.	ORF1ab	missense_variant	p.Met5316Leu	Switzerland-110497-2020	No	No	No	No	No	No	Yes	2020-04-07	?	?	B.1.1	Europe	Switzerland	Bern		Negative	16210
NC_045512.2	16630	.	C	Y	.	ORF1ab	missense_variant	p.Leu5456Phe	Switzerland-110497-2020	No	No	No	No	No	No	No	2020-04-07	?	?	B.1.1	Europe	Switzerland	Bern		Negative	16210
NC_045512.2	18223	.	A	W	.	ORF1ab	missense_variant	p.Met5987Leu	Switzerland-110497-2020	No	No	No	No	No	No	No	2020-04-07	?	?	B.1.1	Europe	Switzerland	Bern		Negative	16210
NC_045512.2	19298	.	A	W	.	ORF1ab	missense_variant	p.Tyr6345Phe	Switzerland-110497-2020	No	No	No	No	No	No	No	2020-04-07	?	?	B.1.1	Europe	Switzerland	Bern		Negative	16210
NC_045512.2	20174	.	T	W	.	ORF1ab	missense_variant	p.Val6637Asp	Switzerland-110497-2020	No	No	No	No	No	No	No	2020-04-07	?	?	B.1.1	Europe	Switzerland	Bern		Negative	16210
NC_045512.2	21379	.	T	Y	.	ORF1ab	missense_variant	p.Ser7039Pro	Switzerland-110497-2020	No	No	No	No	No	No	No	2020-04-07	?	?	B.1.1	Europe	Switzerland	Bern		Negative	16210
NC_045512.2	21455	.	A	W	.	ORF1ab	missense_variant	p.Gln7064Leu	Switzerland-110497-2020	No	No	No	No	No	No	No	2020-04-07	?	?	B.1.1	Europe	Switzerland	Bern		Negative	16210
NC_045512.2	21463	.	G	R	.	ORF1ab	missense_variant	p.Asp7067Asn	Switzerland-110497-2020	No	No	No	No	No	No	No	2020-04-07	?	?	B.1.1	Europe	Switzerland	Bern		Negative	16210
NC_045512.2	21609	.	T	K	.	S	missense_variant	p.Val16Gly	Switzerland-110497-2020	No	No	No	No	No	No	No	2020-04-07	?	?	B.1.1	Europe	Switzerland	Bern		Negative	16210
NC_045512.2	23403	.	A	G	.	S	missense_variant	p.Asp614Gly	Switzerland-110497-2020	No	No	No	No	No	No	No	2020-04-07	?	?	B.1.1	Europe	Switzerland	Bern		Negative	16210
NC_045512.2	27048	.	C	Y	.	M	missense_variant	p.Leu176Phe	Switzerland-110497-2020	No	No	No	No	No	No	No	2020-04-07	?	?	B.1.1	Europe	Switzerland	Bern		Negative	16210
NC_045512.2	27673	.	C	A	.	ORF7a	missense_variant	p.Gln94Lys	Switzerland-110497-2020	No	No	No	No	No	No	No	2020-04-07	?	?	B.1.1	Europe	Switzerland	Bern		Negative	16210
NC_045512.2	28845	.	G	K	.	N	missense_variant	p.Arg191Leu	Switzerland-110497-2020	No	No	No	No	No	No	No	2020-04-07	?	?	B.1.1	Europe	Switzerland	Bern		Negative	16210
NC_045512.2	28881	.	G	A	.	N	missense_variant	p.Arg203Lys	Switzerland-110497-2020	No	No	No	No	No	No	No	2020-04-07	?	?	B.1.1	Europe	Switzerland	Bern		Negative	16210
NC_045512.2	28883	.	G	C	.	N	missense_variant	p.Gly204Arg	Switzerland-110497-2020	No	No	No	No	No	No	No	2020-04-07	?	?	B.1.1	Europe	Switzerland	Bern		Negative	16210
NC_045512.2	28985	.	G	R	.	N	missense_variant	p.Gly238Ser	Switzerland-110497-2020	No	No	No	No	No	No	No	2020-04-07	?	?	B.1.1	Europe	Switzerland	Bern		Negative	16210
NC_045512.2	29249	.	C	S	.	N	missense_variant	p.Pro326Ala	Switzerland-110497-2020	No	No	No	No	No	No	No	2020-04-07	?	?	B.1.1	Europe	Switzerland	Bern		Negative	16210
NC_045512.2	1218	.	C	T	.	ORF1ab	missense_variant	p.Ser318Leu	Switzerland-110507-2020	No	No	No	No	No	No	No	2020-04-07	?	?	B.1	Europe	Switzerland	Vaud		Negative	16210
NC_045512.2	1512	.	G	S	.	ORF1ab	missense_variant	p.Cys416Ser	Switzerland-110507-2020	No	No	No	No	No	No	No	2020-04-07	?	?	B.1	Europe	Switzerland	Vaud		Negative	16210
NC_045512.2	5966	.	A	R	.	ORF1ab	missense_variant	p.Lys1901Glu	Switzerland-110507-2020	No	No	No	No	No	No	No	2020-04-07	?	?	B.1	Europe	Switzerland	Vaud		Negative	16210
NC_045512.2	6012	.	C	Y	.	ORF1ab	missense_variant	p.Pro1916Leu	Switzerland-110507-2020	No	No	No	No	No	No	No	2020-04-07	?	?	B.1	Europe	Switzerland	Vaud		Negative	16210
NC_045512.2	14408	.	C	T	.	ORF1ab	missense_variant	p.Pro4715Leu	Switzerland-110507-2020	No	No	No	No	No	No	Yes	2020-04-07	?	?	B.1	Europe	Switzerland	Vaud		Negative	16210
NC_045512.2	16210	.	A	W	.	ORF1ab	missense_variant	p.Met5316Leu	Switzerland-110507-2020	No	No	No	No	No	No	Yes	2020-04-07	?	?	B.1	Europe	Switzerland	Vaud		Negative	16210
NC_045512.2	16394	.	C	Y	.	ORF1ab	missense_variant	p.Pro5377Leu	Switzerland-110507-2020	No	No	No	No	No	No	No	2020-04-07	?	?	B.1	Europe	Switzerland	Vaud		Negative	16210
NC_045512.2	18488	.	T	C	.	ORF1ab	missense_variant	p.Ile6075Thr	Switzerland-110507-2020	No	No	No	No	No	No	No	2020-04-07	?	?	B.1	Europe	Switzerland	Vaud		Negative	16210
NC_045512.2	20332	.	G	S	.	ORF1ab	missense_variant	p.Gly6690Arg	Switzerland-110507-2020	No	No	No	No	No	No	No	2020-04-07	?	?	B.1	Europe	Switzerland	Vaud		Negative	16210
NC_045512.2	21532	.	A	R	.	ORF1ab	missense_variant	p.Ser7090Gly	Switzerland-110507-2020	No	No	No	No	No	No	No	2020-04-07	?	?	B.1	Europe	Switzerland	Vaud		Negative	16210
NC_045512.2	21573	.	T	Y	.	S	missense_variant	p.Phe4Ser	Switzerland-110507-2020	No	No	No	No	No	No	No	2020-04-07	?	?	B.1	Europe	Switzerland	Vaud		Negative	16210
NC_045512.2	21648	.	C	T	.	S	missense_variant	p.Thr29Ile	Switzerland-110507-2020	No	No	No	No	No	No	No	2020-04-07	?	?	B.1	Europe	Switzerland	Vaud		Negative	16210
NC_045512.2	23403	.	A	G	.	S	missense_variant	p.Asp614Gly	Switzerland-110507-2020	No	No	No	No	No	No	No	2020-04-07	?	?	B.1	Europe	Switzerland	Vaud		Negative	16210
NC_045512.2	26332	.	A	M	.	E	missense_variant	p.Thr30Pro	Switzerland-110507-2020	No	No	No	No	No	No	No	2020-04-07	?	?	B.1	Europe	Switzerland	Vaud		Negative	16210
NC_045512.2	26530	.	A	R	.	M	missense_variant	p.Asp3Gly	Switzerland-110507-2020	No	No	No	No	No	No	No	2020-04-07	?	?	B.1	Europe	Switzerland	Vaud		Negative	16210
NC_045512.2	27604	.	G	R	.	ORF7a	missense_variant	p.Val71Ile	Switzerland-110507-2020	No	No	No	No	No	No	No	2020-04-07	?	?	B.1	Europe	Switzerland	Vaud		Negative	16210
NC_045512.2	28109	.	G	K	.	ORF8	missense_variant	p.Gln72His	Switzerland-110507-2020	No	No	No	No	No	No	No	2020-04-07	?	?	B.1	Europe	Switzerland	Vaud		Negative	16210
NC_045512.2	29620	.	G	R	.	ORF10	missense_variant	p.Met21Ile	Switzerland-110507-2020	No	No	No	No	No	No	No	2020-04-07	?	?	B.1	Europe	Switzerland	Vaud		Negative	16210
NC_045512.2	1766	.	C	A	.	ORF1ab	missense_variant	p.Gln501Lys	Switzerland-120016-2020	No	No	No	No	No	No	No	2020-04-17	?	?	B.1	Europe	Switzerland	Z√ºrich		Negative	16210
NC_045512.2	2114	.	T	Y	.	ORF1ab	missense_variant	p.Phe617Leu	Switzerland-120016-2020	No	No	No	No	No	No	No	2020-04-17	?	?	B.1	Europe	Switzerland	Z√ºrich		Negative	16210
NC_045512.2	2703	.	T	Y	.	ORF1ab	missense_variant	p.Phe813Ser	Switzerland-120016-2020	No	No	No	No	No	No	No	2020-04-17	?	?	B.1	Europe	Switzerland	Z√ºrich		Negative	16210
NC_045512.2	2827	.	T	K	.	ORF1ab	missense_variant	p.Asn854Lys	Switzerland-120016-2020	No	No	No	No	No	No	No	2020-04-17	?	?	B.1	Europe	Switzerland	Z√ºrich		Negative	16210
NC_045512.2	2897	.	G	K	.	ORF1ab	missense_variant	p.Ala878Ser	Switzerland-120016-2020	No	No	No	No	No	No	No	2020-04-17	?	?	B.1	Europe	Switzerland	Z√ºrich		Negative	16210
NC_045512.2	2939	.	C	M	.	ORF1ab	missense_variant	p.Pro892Thr	Switzerland-120016-2020	No	No	No	No	No	No	No	2020-04-17	?	?	B.1	Europe	Switzerland	Z√ºrich		Negative	16210
NC_045512.2	3209	.	G	K	.	ORF1ab	missense_variant	p.Asp982Tyr	Switzerland-120016-2020	No	No	No	No	No	No	No	2020-04-17	?	?	B.1	Europe	Switzerland	Z√ºrich		Negative	16210
NC_045512.2	3603	.	A	R	.	ORF1ab	missense_variant	p.His1113Arg	Switzerland-120016-2020	No	No	No	No	No	No	No	2020-04-17	?	?	B.1	Europe	Switzerland	Z√ºrich		Negative	16210
NC_045512.2	3611	.	C	Y	.	ORF1ab	missense_variant	p.His1116Tyr	Switzerland-120016-2020	No	No	No	No	No	No	No	2020-04-17	?	?	B.1	Europe	Switzerland	Z√ºrich		Negative	16210
NC_045512.2	6504	.	C	Y	.	ORF1ab	missense_variant	p.Ala2080Val	Switzerland-120016-2020	No	No	No	No	No	No	No	2020-04-17	?	?	B.1	Europe	Switzerland	Z√ºrich		Negative	16210
NC_045512.2	6795	.	T	Y	.	ORF1ab	missense_variant	p.Leu2177Pro	Switzerland-120016-2020	No	No	No	No	No	No	No	2020-04-17	?	?	B.1	Europe	Switzerland	Z√ºrich		Negative	16210
NC_045512.2	8025	.	C	Y	.	ORF1ab	missense_variant	p.Ala2587Val	Switzerland-120016-2020	No	No	No	No	No	No	No	2020-04-17	?	?	B.1	Europe	Switzerland	Z√ºrich		Negative	16210
NC_045512.2	9333	.	C	S	.	ORF1ab	missense_variant	p.Ala3023Gly	Switzerland-120016-2020	No	No	No	No	No	No	No	2020-04-17	?	?	B.1	Europe	Switzerland	Z√ºrich		Negative	16210
NC_045512.2	10002	.	C	M	.	ORF1ab	missense_variant	p.Ser3246Tyr	Switzerland-120016-2020	No	No	No	No	No	No	No	2020-04-17	?	?	B.1	Europe	Switzerland	Z√ºrich		Negative	16210
NC_045512.2	10556	.	C	Y	.	ORF1ab	missense_variant	p.Pro3431Ser	Switzerland-120016-2020	No	Yes_PocketGC373	Yes	No	No	No	No	2020-04-17	?	?	B.1	Europe	Switzerland	Z√ºrich		Negative	16210
NC_045512.2	13991	.	A	W	.	ORF1ab	missense_variant	p.Gln4576Leu	Switzerland-120016-2020	No	No	No	No	No	No	Yes	2020-04-17	?	?	B.1	Europe	Switzerland	Z√ºrich		Negative	16210
NC_045512.2	14408	.	C	T	.	ORF1ab	missense_variant	p.Pro4715Leu	Switzerland-120016-2020	No	No	No	No	No	No	Yes	2020-04-17	?	?	B.1	Europe	Switzerland	Z√ºrich		Negative	16210
NC_045512.2	16210	.	A	W	.	ORF1ab	missense_variant	p.Met5316Leu	Switzerland-120016-2020	No	No	No	No	No	No	Yes	2020-04-17	?	?	B.1	Europe	Switzerland	Z√ºrich		Negative	16210
NC_045512.2	18017	.	G	S	.	ORF1ab	missense_variant	p.Arg5918Pro	Switzerland-120016-2020	No	No	No	No	No	No	No	2020-04-17	?	?	B.1	Europe	Switzerland	Z√ºrich		Negative	16210
NC_045512.2	18812	.	A	G	.	ORF1ab	missense_variant	p.Asp6183Gly	Switzerland-120016-2020	No	No	No	No	No	No	No	2020-04-17	?	?	B.1	Europe	Switzerland	Z√ºrich		Negative	16210
NC_045512.2	19379	.	A	R	.	ORF1ab	missense_variant	p.Tyr6372Cys	Switzerland-120016-2020	No	No	No	No	No	No	No	2020-04-17	?	?	B.1	Europe	Switzerland	Z√ºrich		Negative	16210
NC_045512.2	19426	.	A	W	.	ORF1ab	missense_variant	p.Ile6388Leu	Switzerland-120016-2020	No	No	No	No	No	No	No	2020-04-17	?	?	B.1	Europe	Switzerland	Z√ºrich		Negative	16210
NC_045512.2	21407	.	T	Y	.	ORF1ab	missense_variant	p.Phe7048Ser	Switzerland-120016-2020	No	No	No	No	No	No	No	2020-04-17	?	?	B.1	Europe	Switzerland	Z√ºrich		Negative	16210
NC_045512.2	21658	.	C	M	.	S	missense_variant	p.Phe32Leu	Switzerland-120016-2020	No	No	No	No	No	No	No	2020-04-17	?	?	B.1	Europe	Switzerland	Z√ºrich		Negative	16210
NC_045512.2	21708	.	A	W	.	S	missense_variant	p.His49Leu	Switzerland-120016-2020	No	No	No	No	No	No	No	2020-04-17	?	?	B.1	Europe	Switzerland	Z√ºrich		Negative	16210
NC_045512.2	23403	.	A	G	.	S	missense_variant	p.Asp614Gly	Switzerland-120016-2020	No	No	No	No	No	No	No	2020-04-17	?	?	B.1	Europe	Switzerland	Z√ºrich		Negative	16210
NC_045512.2	24069	.	A	W	.	S	missense_variant	p.Gln836Leu	Switzerland-120016-2020	No	No	No	No	No	No	No	2020-04-17	?	?	B.1	Europe	Switzerland	Z√ºrich		Negative	16210
NC_045512.2	27534	.	T	K	.	ORF7a	missense_variant	p.His47Gln	Switzerland-120016-2020	No	No	No	No	No	No	No	2020-04-17	?	?	B.1	Europe	Switzerland	Z√ºrich		Negative	16210
NC_045512.2	27728	.	T	K	.	ORF7a	missense_variant	p.Leu112Arg	Switzerland-120016-2020	No	No	No	No	No	No	No	2020-04-17	?	?	B.1	Europe	Switzerland	Z√ºrich		Negative	16210
NC_045512.2	28854	.	C	T	.	N	missense_variant	p.Ser194Leu	Switzerland-120016-2020	No	No	No	No	No	No	No	2020-04-17	?	?	B.1	Europe	Switzerland	Z√ºrich		Negative	16210
NC_045512.2	28865	.	A	R	.	N	missense_variant	p.Thr198Ala	Switzerland-120016-2020	No	No	No	No	No	No	No	2020-04-17	?	?	B.1	Europe	Switzerland	Z√ºrich		Negative	16210
NC_045512.2	28959	.	A	R	.	N	missense_variant	p.Gln229Arg	Switzerland-120016-2020	No	No	No	No	No	No	No	2020-04-17	?	?	B.1	Europe	Switzerland	Z√ºrich		Negative	16210
NC_045512.2	28974	.	T	Y	.	N	missense_variant	p.Met234Thr	Switzerland-120016-2020	No	No	No	No	No	No	No	2020-04-17	?	?	B.1	Europe	Switzerland	Z√ºrich		Negative	16210
NC_045512.2	2676	.	C	T	.	ORF1ab	missense_variant	p.Pro804Leu	Switzerland-120072-2020	No	No	No	No	No	No	No	2020-04-21	?	?	B.1	Europe	Switzerland	Z√ºrich		Negative	16210
NC_045512.2	5055	.	C	Y	.	ORF1ab	missense_variant	p.Thr1597Ile	Switzerland-120072-2020	No	No	No	No	No	No	No	2020-04-21	?	?	B.1	Europe	Switzerland	Z√ºrich		Negative	16210
NC_045512.2	5214	.	T	Y	.	ORF1ab	missense_variant	p.Leu1650Ser	Switzerland-120072-2020	No	No	No	No	No	No	No	2020-04-21	?	?	B.1	Europe	Switzerland	Z√ºrich		Negative	16210
NC_045512.2	5257	.	A	W	.	ORF1ab	missense_variant	p.Leu1664Phe	Switzerland-120072-2020	No	No	No	No	No	No	No	2020-04-21	?	?	B.1	Europe	Switzerland	Z√ºrich		Negative	16210
NC_045512.2	6936	.	C	Y	.	ORF1ab	missense_variant	p.Ser2224Phe	Switzerland-120072-2020	No	No	No	No	No	No	No	2020-04-21	?	?	B.1	Europe	Switzerland	Z√ºrich		Negative	16210
NC_045512.2	7074	.	A	R	.	ORF1ab	missense_variant	p.Tyr2270Cys	Switzerland-120072-2020	No	No	No	No	No	No	No	2020-04-21	?	?	B.1	Europe	Switzerland	Z√ºrich		Negative	16210
NC_045512.2	7185	.	T	Y	.	ORF1ab	missense_variant	p.Ile2307Thr	Switzerland-120072-2020	No	No	No	No	No	No	No	2020-04-21	?	?	B.1	Europe	Switzerland	Z√ºrich		Negative	16210
NC_045512.2	7278	.	T	K	.	ORF1ab	missense_variant	p.Phe2338Cys	Switzerland-120072-2020	No	No	No	No	No	No	No	2020-04-21	?	?	B.1	Europe	Switzerland	Z√ºrich		Negative	16210
NC_045512.2	9911	.	T	Y	.	ORF1ab	missense_variant	p.Tyr3216His	Switzerland-120072-2020	No	No	No	No	No	No	No	2020-04-21	?	?	B.1	Europe	Switzerland	Z√ºrich		Negative	16210
NC_045512.2	9956	.	T	Y	.	ORF1ab	missense_variant	p.Cys3231Arg	Switzerland-120072-2020	No	No	No	No	No	No	No	2020-04-21	?	?	B.1	Europe	Switzerland	Z√ºrich		Negative	16210
NC_045512.2	10188	.	C	Y	.	ORF1ab	missense_variant	p.Thr3308Ile	Switzerland-120072-2020	No	No	Yes	No	No	No	No	2020-04-21	?	?	B.1	Europe	Switzerland	Z√ºrich		Negative	16210
NC_045512.2	14408	.	C	T	.	ORF1ab	missense_variant	p.Pro4715Leu	Switzerland-120072-2020	No	No	No	No	No	No	Yes	2020-04-21	?	?	B.1	Europe	Switzerland	Z√ºrich		Negative	16210
NC_045512.2	16210	.	A	W	.	ORF1ab	missense_variant	p.Met5316Leu	Switzerland-120072-2020	No	No	No	No	No	No	Yes	2020-04-21	?	?	B.1	Europe	Switzerland	Z√ºrich		Negative	16210
NC_045512.2	16270	.	A	W	.	ORF1ab	missense_variant	p.Thr5336Ser	Switzerland-120072-2020	No	No	No	No	No	No	No	2020-04-21	?	?	B.1	Europe	Switzerland	Z√ºrich		Negative	16210
NC_045512.2	19417	.	G	K	.	ORF1ab	missense_variant	p.Val6385Leu	Switzerland-120072-2020	No	No	No	No	No	No	No	2020-04-21	?	?	B.1	Europe	Switzerland	Z√ºrich		Negative	16210
NC_045512.2	20276	.	A	R	.	ORF1ab	missense_variant	p.Asp6671Gly	Switzerland-120072-2020	No	No	No	No	No	No	No	2020-04-21	?	?	B.1	Europe	Switzerland	Z√ºrich		Negative	16210
NC_045512.2	21518	.	G	K	.	ORF1ab	missense_variant	p.Arg7085Ile	Switzerland-120072-2020	No	No	No	No	No	No	No	2020-04-21	?	?	B.1	Europe	Switzerland	Z√ºrich		Negative	16210
NC_045512.2	23403	.	A	G	.	S	missense_variant	p.Asp614Gly	Switzerland-120072-2020	No	No	No	No	No	No	No	2020-04-21	?	?	B.1	Europe	Switzerland	Z√ºrich		Negative	16210
NC_045512.2	27626	.	G	S	.	ORF7a	missense_variant	p.Arg78Pro	Switzerland-120072-2020	No	No	No	No	No	No	No	2020-04-21	?	?	B.1	Europe	Switzerland	Z√ºrich		Negative	16210
NC_045512.2	27647	.	A	M	.	ORF7a	missense_variant	p.Lys85Thr	Switzerland-120072-2020	No	No	No	No	No	No	No	2020-04-21	?	?	B.1	Europe	Switzerland	Z√ºrich		Negative	16210
NC_045512.2	27668	.	A	R	.	ORF7a	missense_variant	p.Glu92Gly	Switzerland-120072-2020	No	No	No	No	No	No	No	2020-04-21	?	?	B.1	Europe	Switzerland	Z√ºrich		Negative	16210
NC_045512.2	27706	.	G	K	.	ORF7a	missense_variant	p.Ala105Ser	Switzerland-120072-2020	No	No	No	No	No	No	No	2020-04-21	?	?	B.1	Europe	Switzerland	Z√ºrich		Negative	16210
NC_045512.2	27719	.	T	W	.	ORF7a	missense_variant	p.Phe109Tyr	Switzerland-120072-2020	No	No	No	No	No	No	No	2020-04-21	?	?	B.1	Europe	Switzerland	Z√ºrich		Negative	16210
NC_045512.2	27784	.	A	W	.	ORF7b	missense_variant	p.Tyr10Phe	Switzerland-120072-2020	No	No	No	No	No	No	No	2020-04-21	?	?	B.1	Europe	Switzerland	Z√ºrich		Negative	16210
NC_045512.2	2910	.	C	Y	.	ORF1ab	missense_variant	p.Thr882Ile	Switzerland-120166-2020	No	No	No	No	No	No	No	2020-04-26	?	?	B.1	Europe	Switzerland	Graub√ºnden		Negative	16210
NC_045512.2	3107	.	G	S	.	ORF1ab	missense_variant	p.Glu948Gln	Switzerland-120166-2020	No	No	No	No	No	No	No	2020-04-26	?	?	B.1	Europe	Switzerland	Graub√ºnden		Negative	16210
NC_045512.2	5970	.	A	W	.	ORF1ab	missense_variant	p.Lys1902Ile	Switzerland-120166-2020	No	No	No	No	No	No	No	2020-04-26	?	?	B.1	Europe	Switzerland	Graub√ºnden		Negative	16210
NC_045512.2	5976	.	A	W	.	ORF1ab	missense_variant	p.Asn1904Ile	Switzerland-120166-2020	No	No	No	No	No	No	No	2020-04-26	?	?	B.1	Europe	Switzerland	Graub√ºnden		Negative	16210
NC_045512.2	7209	.	A	M	.	ORF1ab	missense_variant	p.Lys2315Thr	Switzerland-120166-2020	No	No	No	No	No	No	No	2020-04-26	?	?	B.1	Europe	Switzerland	Graub√ºnden		Negative	16210
NC_045512.2	7233	.	T	Y	.	ORF1ab	missense_variant	p.Leu2323Ser	Switzerland-120166-2020	No	No	No	No	No	No	No	2020-04-26	?	?	B.1	Europe	Switzerland	Graub√ºnden		Negative	16210
NC_045512.2	8375	.	G	R	.	ORF1ab	missense_variant	p.Ala2704Thr	Switzerland-120166-2020	No	No	No	No	No	No	No	2020-04-26	?	?	B.1	Europe	Switzerland	Graub√ºnden		Negative	16210
NC_045512.2	13404	.	G	R	.	ORF1ab	missense_variant	p.Gly4380Asp	Switzerland-120166-2020	No	No	No	No	No	No	No	2020-04-26	?	?	B.1	Europe	Switzerland	Graub√ºnden		Negative	16210
NC_045512.2	14408	.	C	T	.	ORF1ab	missense_variant	p.Pro4715Leu	Switzerland-120166-2020	No	No	No	No	No	No	Yes	2020-04-26	?	?	B.1	Europe	Switzerland	Graub√ºnden		Negative	16210
NC_045512.2	15656	.	C	Y	.	ORF1ab	missense_variant	p.Thr5131Ile	Switzerland-120166-2020	No	No	No	No	No	No	Yes	2020-04-26	?	?	B.1	Europe	Switzerland	Graub√ºnden		Negative	16210
NC_045512.2	16210	.	A	W	.	ORF1ab	missense_variant	p.Met5316Leu	Switzerland-120166-2020	No	No	No	No	No	No	Yes	2020-04-26	?	?	B.1	Europe	Switzerland	Graub√ºnden		Negative	16210
NC_045512.2	16273	.	T	W	.	ORF1ab	missense_variant	p.Ser5337Thr	Switzerland-120166-2020	No	No	No	No	No	No	No	2020-04-26	?	?	B.1	Europe	Switzerland	Graub√ºnden		Negative	16210
NC_045512.2	20030	.	C	M	.	ORF1ab	missense_variant	p.Ala6589Asp	Switzerland-120166-2020	No	No	No	No	No	No	No	2020-04-26	?	?	B.1	Europe	Switzerland	Graub√ºnden		Negative	16210
NC_045512.2	20312	.	C	Y	.	ORF1ab	missense_variant	p.Ala6683Val	Switzerland-120166-2020	No	No	No	No	No	No	No	2020-04-26	?	?	B.1	Europe	Switzerland	Graub√ºnden		Negative	16210
NC_045512.2	21362	.	A	R	.	ORF1ab	missense_variant	p.Asn7033Ser	Switzerland-120166-2020	No	No	No	No	No	No	No	2020-04-26	?	?	B.1	Europe	Switzerland	Graub√ºnden		Negative	16210
NC_045512.2	21417	.	A	W	.	ORF1ab	missense_variant	p.Lys7051Asn	Switzerland-120166-2020	No	No	No	No	No	No	No	2020-04-26	?	?	B.1	Europe	Switzerland	Graub√ºnden		Negative	16210
NC_045512.2	23403	.	A	G	.	S	missense_variant	p.Asp614Gly	Switzerland-120166-2020	No	No	No	No	No	No	No	2020-04-26	?	?	B.1	Europe	Switzerland	Graub√ºnden		Negative	16210
NC_045512.2	1469	.	C	Y	.	ORF1ab	missense_variant	p.Arg402Cys	Switzerland-120174-2020	No	No	No	No	No	No	No	2020-04-27	?	?	B.1.1	Europe	Switzerland	Basel-Land		Negative	16210
NC_045512.2	1979	.	G	R	.	ORF1ab	missense_variant	p.Gly572Arg	Switzerland-120174-2020	No	No	No	No	No	No	No	2020-04-27	?	?	B.1.1	Europe	Switzerland	Basel-Land		Negative	16210
NC_045512.2	2666	.	G	K	.	ORF1ab	missense_variant	p.Ala801Ser	Switzerland-120174-2020	No	No	No	No	No	No	No	2020-04-27	?	?	B.1.1	Europe	Switzerland	Basel-Land		Negative	16210
NC_045512.2	2694	.	A	R	.	ORF1ab	missense_variant	p.Asn810Ser	Switzerland-120174-2020	No	No	No	No	No	No	No	2020-04-27	?	?	B.1.1	Europe	Switzerland	Basel-Land		Negative	16210
NC_045512.2	2729	.	A	M	.	ORF1ab	missense_variant	p.Lys822Gln	Switzerland-120174-2020	No	No	No	No	No	No	No	2020-04-27	?	?	B.1.1	Europe	Switzerland	Basel-Land		Negative	16210
NC_045512.2	2888	.	G	R	.	ORF1ab	missense_variant	p.Val875Met	Switzerland-120174-2020	No	No	No	No	No	No	No	2020-04-27	?	?	B.1.1	Europe	Switzerland	Basel-Land		Negative	16210
NC_045512.2	2897	.	G	K	.	ORF1ab	missense_variant	p.Ala878Ser	Switzerland-120174-2020	No	No	No	No	No	No	No	2020-04-27	?	?	B.1.1	Europe	Switzerland	Basel-Land		Negative	16210
NC_045512.2	5976	.	A	R	.	ORF1ab	missense_variant	p.Asn1904Ser	Switzerland-120174-2020	No	No	No	No	No	No	No	2020-04-27	?	?	B.1.1	Europe	Switzerland	Basel-Land		Negative	16210
NC_045512.2	6081	.	A	M	.	ORF1ab	missense_variant	p.Asp1939Ala	Switzerland-120174-2020	No	No	No	No	No	No	No	2020-04-27	?	?	B.1.1	Europe	Switzerland	Basel-Land		Negative	16210
NC_045512.2	7151	.	G	R	.	ORF1ab	missense_variant	p.Asp2296Asn	Switzerland-120174-2020	No	No	No	No	No	No	No	2020-04-27	?	?	B.1.1	Europe	Switzerland	Basel-Land		Negative	16210
NC_045512.2	8621	.	A	W	.	ORF1ab	missense_variant	p.Ile2786Phe	Switzerland-120174-2020	No	No	No	No	No	No	No	2020-04-27	?	?	B.1.1	Europe	Switzerland	Basel-Land		Negative	16210
NC_045512.2	8643	.	T	Y	.	ORF1ab	missense_variant	p.Val2793Ala	Switzerland-120174-2020	No	No	No	No	No	No	No	2020-04-27	?	?	B.1.1	Europe	Switzerland	Basel-Land		Negative	16210
NC_045512.2	8759	.	G	S	.	ORF1ab	missense_variant	p.Ala2832Pro	Switzerland-120174-2020	No	No	No	No	No	No	No	2020-04-27	?	?	B.1.1	Europe	Switzerland	Basel-Land		Negative	16210
NC_045512.2	10427	.	G	K	.	ORF1ab	missense_variant	p.Val3388Phe	Switzerland-120174-2020	No	Yes_Pocket_Lopinavir2	Yes	No	No	No	No	2020-04-27	?	?	B.1.1	Europe	Switzerland	Basel-Land		Negative	16210
NC_045512.2	10754	.	G	K	.	ORF1ab	missense_variant	p.Ala3497Ser	Switzerland-120174-2020	No	No	Yes	No	No	No	No	2020-04-27	?	?	B.1.1	Europe	Switzerland	Basel-Land		Negative	16210
NC_045512.2	10824	.	C	Y	.	ORF1ab	missense_variant	p.Thr3520Ile	Switzerland-120174-2020	No	No	Yes	No	No	No	No	2020-04-27	?	?	B.1.1	Europe	Switzerland	Basel-Land		Negative	16210
NC_045512.2	11124	.	C	M	.	ORF1ab	missense_variant	p.Ala3620Asp	Switzerland-120174-2020	No	No	No	No	No	No	No	2020-04-27	?	?	B.1.1	Europe	Switzerland	Basel-Land		Negative	16210
NC_045512.2	11684	.	A	R	.	ORF1ab	missense_variant	p.Thr3807Ala	Switzerland-120174-2020	No	No	No	No	No	No	No	2020-04-27	?	?	B.1.1	Europe	Switzerland	Basel-Land		Negative	16210
NC_045512.2	13395	.	A	R	.	ORF1ab	missense_variant	p.Lys4377Arg	Switzerland-120174-2020	No	No	No	No	No	No	No	2020-04-27	?	?	B.1.1	Europe	Switzerland	Basel-Land		Negative	16210
NC_045512.2	13472	.	T	W	.	ORF1ab	missense_variant	p.Val4403Asp	Switzerland-120174-2020	No	No	No	No	No	No	Yes	2020-04-27	?	?	B.1.1	Europe	Switzerland	Basel-Land		Negative	16210
NC_045512.2	13485	.	T	K	.	ORF1ab	missense_variant	p.Ser4407Arg	Switzerland-120174-2020	No	No	No	No	No	No	Yes	2020-04-27	?	?	B.1.1	Europe	Switzerland	Basel-Land		Negative	16210
NC_045512.2	13492	.	C	M	.	ORF1ab	missense_variant	p.Arg4410Ser	Switzerland-120174-2020	No	No	No	No	No	No	Yes	2020-04-27	?	?	B.1.1	Europe	Switzerland	Basel-Land		Negative	16210
NC_045512.2	13493	.	G	R	.	ORF1ab	missense_variant	p.Arg4410His	Switzerland-120174-2020	No	No	No	No	No	No	Yes	2020-04-27	?	?	B.1.1	Europe	Switzerland	Basel-Land		Negative	16210
NC_045512.2	13510	.	A	M	.	ORF1ab	missense_variant	p.Thr4416Pro	Switzerland-120174-2020	No	No	No	No	No	No	Yes	2020-04-27	?	?	B.1.1	Europe	Switzerland	Basel-Land		Negative	16210
NC_045512.2	13544	.	T	K	.	ORF1ab	missense_variant	p.Phe4427Cys	Switzerland-120174-2020	No	No	No	No	No	No	Yes	2020-04-27	?	?	B.1.1	Europe	Switzerland	Basel-Land		Negative	16210
NC_045512.2	13545	.	T	K	.	ORF1ab	missense_variant	p.Phe4427Leu	Switzerland-120174-2020	No	No	No	No	No	No	Yes	2020-04-27	?	?	B.1.1	Europe	Switzerland	Basel-Land		Negative	16210
NC_045512.2	13570	.	G	R	.	ORF1ab	missense_variant	p.Gly4436Ser	Switzerland-120174-2020	No	No	No	No	No	No	Yes	2020-04-27	?	?	B.1.1	Europe	Switzerland	Basel-Land		Negative	16210
NC_045512.2	13576	.	G	R	.	ORF1ab	missense_variant	p.Ala4438Thr	Switzerland-120174-2020	No	No	No	No	No	No	Yes	2020-04-27	?	?	B.1.1	Europe	Switzerland	Basel-Land		Negative	16210
NC_045512.2	14408	.	C	T	.	ORF1ab	missense_variant	p.Pro4715Leu	Switzerland-120174-2020	No	No	No	No	No	No	Yes	2020-04-27	?	?	B.1.1	Europe	Switzerland	Basel-Land		Negative	16210
NC_045512.2	14504	.	A	M	.	ORF1ab	missense_variant	p.His4747Pro	Switzerland-120174-2020	No	No	No	No	No	No	Yes	2020-04-27	?	?	B.1.1	Europe	Switzerland	Basel-Land		Negative	16210
NC_045512.2	15862	.	G	R	.	ORF1ab	missense_variant	p.Gly5200Arg	Switzerland-120174-2020	No	No	No	No	No	No	Yes	2020-04-27	?	?	B.1.1	Europe	Switzerland	Basel-Land		Negative	16210
NC_045512.2	16210	.	A	W	.	ORF1ab	missense_variant	p.Met5316Leu	Switzerland-120174-2020	No	No	No	No	No	No	Yes	2020-04-27	?	?	B.1.1	Europe	Switzerland	Basel-Land		Negative	16210
NC_045512.2	16231	.	T	W	.	ORF1ab	missense_variant	p.Leu5323Ile	Switzerland-120174-2020	No	No	No	No	No	No	Yes	2020-04-27	?	?	B.1.1	Europe	Switzerland	Basel-Land		Negative	16210
NC_045512.2	17458	.	C	Y	.	ORF1ab	missense_variant	p.Pro5732Ser	Switzerland-120174-2020	No	No	No	No	No	No	No	2020-04-27	?	?	B.1.1	Europe	Switzerland	Basel-Land		Negative	16210
NC_045512.2	17801	.	C	Y	.	ORF1ab	missense_variant	p.Ala5846Val	Switzerland-120174-2020	No	No	No	No	No	No	No	2020-04-27	?	?	B.1.1	Europe	Switzerland	Basel-Land		Negative	16210
NC_045512.2	18017	.	G	K	.	ORF1ab	missense_variant	p.Arg5918Leu	Switzerland-120174-2020	No	No	No	No	No	No	No	2020-04-27	?	?	B.1.1	Europe	Switzerland	Basel-Land		Negative	16210
NC_045512.2	21221	.	C	S	.	ORF1ab	missense_variant	p.Ala6986Gly	Switzerland-120174-2020	No	No	No	No	No	No	No	2020-04-27	?	?	B.1.1	Europe	Switzerland	Basel-Land		Negative	16210
NC_045512.2	21882	.	G	K	.	S	missense_variant	p.Gly107Val	Switzerland-120174-2020	No	No	No	No	No	No	No	2020-04-27	?	?	B.1.1	Europe	Switzerland	Basel-Land		Negative	16210
NC_045512.2	23393	.	C	Y	.	S	missense_variant	p.Leu611Phe	Switzerland-120174-2020	No	No	No	No	No	No	No	2020-04-27	?	?	B.1.1	Europe	Switzerland	Basel-Land		Negative	16210
NC_045512.2	23403	.	A	G	.	S	missense_variant	p.Asp614Gly	Switzerland-120174-2020	No	No	No	No	No	No	No	2020-04-27	?	?	B.1.1	Europe	Switzerland	Basel-Land		Negative	16210
NC_045512.2	24386	.	G	K	.	S	missense_variant	p.Ala942Ser	Switzerland-120174-2020	No	No	No	No	No	No	No	2020-04-27	?	?	B.1.1	Europe	Switzerland	Basel-Land		Negative	16210
NC_045512.2	24435	.	C	Y	.	S	missense_variant	p.Ala958Val	Switzerland-120174-2020	No	No	No	No	No	No	No	2020-04-27	?	?	B.1.1	Europe	Switzerland	Basel-Land		Negative	16210
NC_045512.2	25777	.	C	Y	.	ORF3a	missense_variant	p.Leu129Phe	Switzerland-120174-2020	No	No	No	No	No	No	No	2020-04-27	?	?	B.1.1	Europe	Switzerland	Basel-Land		Negative	16210
NC_045512.2	27061	.	A	R	.	M	missense_variant	p.Lys180Arg	Switzerland-120174-2020	No	No	No	No	No	No	No	2020-04-27	?	?	B.1.1	Europe	Switzerland	Basel-Land		Negative	16210
NC_045512.2	28881	.	G	A	.	N	missense_variant	p.Arg203Lys	Switzerland-120174-2020	No	No	No	No	No	No	No	2020-04-27	?	?	B.1.1	Europe	Switzerland	Basel-Land		Negative	16210
NC_045512.2	28883	.	G	C	.	N	missense_variant	p.Gly204Arg	Switzerland-120174-2020	No	No	No	No	No	No	No	2020-04-27	?	?	B.1.1	Europe	Switzerland	Basel-Land		Negative	16210
NC_045512.2	28985	.	G	R	.	N	missense_variant	p.Gly238Ser	Switzerland-120174-2020	No	No	No	No	No	No	No	2020-04-27	?	?	B.1.1	Europe	Switzerland	Basel-Land		Negative	16210
NC_045512.2	29405	.	G	R	.	N	missense_variant	p.Glu378Lys	Switzerland-120174-2020	No	No	No	No	No	No	No	2020-04-27	?	?	B.1.1	Europe	Switzerland	Basel-Land		Negative	16210
NC_045512.2	486	.	C	Y	.	ORF1ab	missense_variant	p.Ser74Leu	Switzerland-120177-2020	No	No	No	No	No	No	No	2020-04-27	?	?	B.1	Europe	Switzerland	Vaud		Negative	16210
NC_045512.2	848	.	G	S	.	ORF1ab	missense_variant	p.Gly195Arg	Switzerland-120177-2020	No	No	No	No	No	No	No	2020-04-27	?	?	B.1	Europe	Switzerland	Vaud		Negative	16210
NC_045512.2	1188	.	C	Y	.	ORF1ab	missense_variant	p.Ser308Leu	Switzerland-120177-2020	No	No	No	No	No	No	No	2020-04-27	?	?	B.1	Europe	Switzerland	Vaud		Negative	16210
NC_045512.2	1839	.	A	W	.	ORF1ab	missense_variant	p.Glu525Val	Switzerland-120177-2020	No	No	No	No	No	No	No	2020-04-27	?	?	B.1	Europe	Switzerland	Vaud		Negative	16210
NC_045512.2	2933	.	C	Y	.	ORF1ab	missense_variant	p.Leu890Phe	Switzerland-120177-2020	No	No	No	No	No	No	No	2020-04-27	?	?	B.1	Europe	Switzerland	Vaud		Negative	16210
NC_045512.2	3045	.	C	Y	.	ORF1ab	missense_variant	p.Pro927Leu	Switzerland-120177-2020	No	No	No	No	No	No	No	2020-04-27	?	?	B.1	Europe	Switzerland	Vaud		Negative	16210
NC_045512.2	3098	.	A	M	.	ORF1ab	missense_variant	p.Thr945Pro	Switzerland-120177-2020	No	No	No	No	No	No	No	2020-04-27	?	?	B.1	Europe	Switzerland	Vaud		Negative	16210
NC_045512.2	3374	.	A	R	.	ORF1ab	missense_variant	p.Asn1037Asp	Switzerland-120177-2020	No	No	No	No	No	No	No	2020-04-27	?	?	B.1	Europe	Switzerland	Vaud		Negative	16210
NC_045512.2	3630	.	T	K	.	ORF1ab	missense_variant	p.Val1122Gly	Switzerland-120177-2020	No	No	No	No	No	No	No	2020-04-27	?	?	B.1	Europe	Switzerland	Vaud		Negative	16210
NC_045512.2	3802	.	T	W	.	ORF1ab	missense_variant	p.Asp1179Glu	Switzerland-120177-2020	No	No	No	No	No	No	No	2020-04-27	?	?	B.1	Europe	Switzerland	Vaud		Negative	16210
NC_045512.2	4113	.	C	Y	.	ORF1ab	missense_variant	p.Ala1283Val	Switzerland-120177-2020	No	No	No	No	No	No	No	2020-04-27	?	?	B.1	Europe	Switzerland	Vaud		Negative	16210
NC_045512.2	4116	.	C	Y	.	ORF1ab	missense_variant	p.Pro1284Leu	Switzerland-120177-2020	No	No	No	No	No	No	No	2020-04-27	?	?	B.1	Europe	Switzerland	Vaud		Negative	16210
NC_045512.2	5040	.	A	R	.	ORF1ab	missense_variant	p.Gln1592Arg	Switzerland-120177-2020	No	No	No	No	No	No	No	2020-04-27	?	?	B.1	Europe	Switzerland	Vaud		Negative	16210
NC_045512.2	5352	.	A	W	.	ORF1ab	missense_variant	p.Gln1696Leu	Switzerland-120177-2020	No	No	No	No	No	No	No	2020-04-27	?	?	B.1	Europe	Switzerland	Vaud		Negative	16210
NC_045512.2	5847	.	G	S	.	ORF1ab	missense_variant	p.Gly1861Ala	Switzerland-120177-2020	No	No	No	No	No	No	No	2020-04-27	?	?	B.1	Europe	Switzerland	Vaud		Negative	16210
NC_045512.2	7605	.	T	Y	.	ORF1ab	missense_variant	p.Leu2447Pro	Switzerland-120177-2020	No	No	No	No	No	No	No	2020-04-27	?	?	B.1	Europe	Switzerland	Vaud		Negative	16210
NC_045512.2	7994	.	G	K	.	ORF1ab	missense_variant	p.Val2577Leu	Switzerland-120177-2020	No	No	No	No	No	No	No	2020-04-27	?	?	B.1	Europe	Switzerland	Vaud		Negative	16210
NC_045512.2	8969	.	C	Y	.	ORF1ab	missense_variant	p.Leu2902Phe	Switzerland-120177-2020	No	No	No	No	No	No	No	2020-04-27	?	?	B.1	Europe	Switzerland	Vaud		Negative	16210
NC_045512.2	9873	.	A	R	.	ORF1ab	missense_variant	p.Gln3203Arg	Switzerland-120177-2020	No	No	No	No	No	No	No	2020-04-27	?	?	B.1	Europe	Switzerland	Vaud		Negative	16210
NC_045512.2	9912	.	A	R	.	ORF1ab	missense_variant	p.Tyr3216Cys	Switzerland-120177-2020	No	No	No	No	No	No	No	2020-04-27	?	?	B.1	Europe	Switzerland	Vaud		Negative	16210
NC_045512.2	10500	.	G	K	.	ORF1ab	missense_variant	p.Gly3412Val	Switzerland-120177-2020	No	Yes_PocketGC373	Yes	No	No	No	No	2020-04-27	?	?	B.1	Europe	Switzerland	Vaud		Negative	16210
NC_045512.2	10505	.	A	R	.	ORF1ab	missense_variant	p.Asn3414Asp	Switzerland-120177-2020	No	Yes_PocketGC373	Yes	No	No	No	No	2020-04-27	?	?	B.1	Europe	Switzerland	Vaud		Negative	16210
NC_045512.2	11053	.	G	K	.	ORF1ab	missense_variant	p.Gln3596His	Switzerland-120177-2020	No	No	No	No	No	No	No	2020-04-27	?	?	B.1	Europe	Switzerland	Vaud		Negative	16210
NC_045512.2	11240	.	T	Y	.	ORF1ab	missense_variant	p.Trp3659Arg	Switzerland-120177-2020	No	No	No	No	No	No	No	2020-04-27	?	?	B.1	Europe	Switzerland	Vaud		Negative	16210
NC_045512.2	11514	.	C	Y	.	ORF1ab	missense_variant	p.Thr3750Ile	Switzerland-120177-2020	No	No	No	No	No	No	No	2020-04-27	?	?	B.1	Europe	Switzerland	Vaud		Negative	16210
NC_045512.2	11528	.	G	R	.	ORF1ab	missense_variant	p.Ala3755Thr	Switzerland-120177-2020	No	No	No	No	No	No	No	2020-04-27	?	?	B.1	Europe	Switzerland	Vaud		Negative	16210
NC_045512.2	12092	.	G	R	.	ORF1ab	missense_variant	p.Ala3943Thr	Switzerland-120177-2020	No	No	No	No	No	No	No	2020-04-27	?	?	B.1	Europe	Switzerland	Vaud		Negative	16210
NC_045512.2	12140	.	A	M	.	ORF1ab	missense_variant	p.Thr3959Pro	Switzerland-120177-2020	No	No	No	No	No	No	No	2020-04-27	?	?	B.1	Europe	Switzerland	Vaud		Negative	16210
NC_045512.2	12459	.	C	Y	.	ORF1ab	missense_variant	p.Thr4065Ile	Switzerland-120177-2020	No	No	No	No	No	No	No	2020-04-27	?	?	B.1	Europe	Switzerland	Vaud		Negative	16210
NC_045512.2	12546	.	C	S	.	ORF1ab	missense_variant	p.Ala4094Gly	Switzerland-120177-2020	No	No	No	No	No	No	No	2020-04-27	?	?	B.1	Europe	Switzerland	Vaud		Negative	16210
NC_045512.2	12842	.	T	K	.	ORF1ab	missense_variant	p.Trp4193Gly	Switzerland-120177-2020	No	No	No	No	No	No	No	2020-04-27	?	?	B.1	Europe	Switzerland	Vaud		Negative	16210
NC_045512.2	13308	.	A	W	.	ORF1ab	missense_variant	p.Lys4348Met	Switzerland-120177-2020	No	No	No	No	No	No	No	2020-04-27	?	?	B.1	Europe	Switzerland	Vaud		Negative	16210
NC_045512.2	14408	.	C	T	.	ORF1ab	missense_variant	p.Pro4715Leu	Switzerland-120177-2020	No	No	No	No	No	No	Yes	2020-04-27	?	?	B.1	Europe	Switzerland	Vaud		Negative	16210
NC_045512.2	14614	.	C	Y	.	ORF1ab	missense_variant	p.Arg4784Cys	Switzerland-120177-2020	No	No	No	No	No	No	Yes	2020-04-27	?	?	B.1	Europe	Switzerland	Vaud		Negative	16210
NC_045512.2	15919	.	G	R	.	ORF1ab	missense_variant	p.Val5219Met	Switzerland-120177-2020	No	No	No	No	No	No	Yes	2020-04-27	?	?	B.1	Europe	Switzerland	Vaud		Negative	16210
NC_045512.2	16210	.	A	W	.	ORF1ab	missense_variant	p.Met5316Leu	Switzerland-120177-2020	No	No	No	No	No	No	Yes	2020-04-27	?	?	B.1	Europe	Switzerland	Vaud		Negative	16210
NC_045512.2	16289	.	C	Y	.	ORF1ab	missense_variant	p.Ala5342Val	Switzerland-120177-2020	No	No	No	No	No	No	No	2020-04-27	?	?	B.1	Europe	Switzerland	Vaud		Negative	16210
NC_045512.2	17165	.	C	Y	.	ORF1ab	missense_variant	p.Ser5634Phe	Switzerland-120177-2020	No	No	No	No	No	No	No	2020-04-27	?	?	B.1	Europe	Switzerland	Vaud		Negative	16210
NC_045512.2	17492	.	C	Y	.	ORF1ab	missense_variant	p.Pro5743Leu	Switzerland-120177-2020	No	No	No	No	No	No	No	2020-04-27	?	?	B.1	Europe	Switzerland	Vaud		Negative	16210
NC_045512.2	17837	.	A	R	.	ORF1ab	missense_variant	p.Asp5858Gly	Switzerland-120177-2020	No	No	No	No	No	No	No	2020-04-27	?	?	B.1	Europe	Switzerland	Vaud		Negative	16210
NC_045512.2	17995	.	T	W	.	ORF1ab	missense_variant	p.Phe5911Ile	Switzerland-120177-2020	No	No	No	No	No	No	No	2020-04-27	?	?	B.1	Europe	Switzerland	Vaud		Negative	16210
NC_045512.2	19037	.	G	S	.	ORF1ab	missense_variant	p.Gly6258Ala	Switzerland-120177-2020	No	No	No	No	No	No	No	2020-04-27	?	?	B.1	Europe	Switzerland	Vaud		Negative	16210
NC_045512.2	19337	.	A	W	.	ORF1ab	missense_variant	p.Lys6358Ile	Switzerland-120177-2020	No	No	No	No	No	No	No	2020-04-27	?	?	B.1	Europe	Switzerland	Vaud		Negative	16210
NC_045512.2	20364	.	A	W	.	ORF1ab	missense_variant	p.Leu6700Phe	Switzerland-120177-2020	No	No	No	No	No	No	No	2020-04-27	?	?	B.1	Europe	Switzerland	Vaud		Negative	16210
NC_045512.2	20840	.	T	Y	.	ORF1ab	missense_variant	p.Val6859Ala	Switzerland-120177-2020	No	No	No	No	No	No	No	2020-04-27	?	?	B.1	Europe	Switzerland	Vaud		Negative	16210
NC_045512.2	21170	.	T	W	.	ORF1ab	missense_variant	p.Ile6969Lys	Switzerland-120177-2020	No	No	No	No	No	No	No	2020-04-27	?	?	B.1	Europe	Switzerland	Vaud		Negative	16210
NC_045512.2	21337	.	A	R	.	ORF1ab	missense_variant	p.Asn7025Asp	Switzerland-120177-2020	No	No	No	No	No	No	No	2020-04-27	?	?	B.1	Europe	Switzerland	Vaud		Negative	16210
NC_045512.2	21421	.	A	W	.	ORF1ab	missense_variant	p.Arg7053Trp	Switzerland-120177-2020	No	No	No	No	No	No	No	2020-04-27	?	?	B.1	Europe	Switzerland	Vaud		Negative	16210
NC_045512.2	21707	.	C	Y	.	S	missense_variant	p.His49Tyr	Switzerland-120177-2020	No	No	No	No	No	No	No	2020-04-27	?	?	B.1	Europe	Switzerland	Vaud		Negative	16210
NC_045512.2	21711	.	C	Y	.	S	missense_variant	p.Ser50Leu	Switzerland-120177-2020	No	No	No	No	No	No	No	2020-04-27	?	?	B.1	Europe	Switzerland	Vaud		Negative	16210
NC_045512.2	21714	.	C	Y	.	S	missense_variant	p.Thr51Ile	Switzerland-120177-2020	No	No	No	No	No	No	No	2020-04-27	?	?	B.1	Europe	Switzerland	Vaud		Negative	16210
NC_045512.2	21954	.	G	R	.	S	missense_variant	p.Cys131Tyr	Switzerland-120177-2020	No	No	No	No	No	No	No	2020-04-27	?	?	B.1	Europe	Switzerland	Vaud		Negative	16210
NC_045512.2	22646	.	G	K	.	S	missense_variant	p.Val362Phe	Switzerland-120177-2020	No	No	No	Yes	No	No	No	2020-04-27	?	?	B.1	Europe	Switzerland	Vaud		Negative	16210
NC_045512.2	22943	.	C	Y	.	S	missense_variant	p.Leu461Phe	Switzerland-120177-2020	No	No	No	Yes	No	No	No	2020-04-27	?	?	B.1	Europe	Switzerland	Vaud		Negative	16210
NC_045512.2	23099	.	C	Y	.	S	missense_variant	p.Leu513Phe	Switzerland-120177-2020	No	No	No	Yes	No	No	No	2020-04-27	?	?	B.1	Europe	Switzerland	Vaud		Negative	16210
NC_045512.2	23393	.	C	Y	.	S	missense_variant	p.Leu611Phe	Switzerland-120177-2020	No	No	No	No	No	No	No	2020-04-27	?	?	B.1	Europe	Switzerland	Vaud		Negative	16210
NC_045512.2	23403	.	A	G	.	S	missense_variant	p.Asp614Gly	Switzerland-120177-2020	No	No	No	No	No	No	No	2020-04-27	?	?	B.1	Europe	Switzerland	Vaud		Negative	16210
NC_045512.2	24297	.	C	Y	.	S	missense_variant	p.Thr912Ile	Switzerland-120177-2020	No	No	No	No	No	No	No	2020-04-27	?	?	B.1	Europe	Switzerland	Vaud		Negative	16210
NC_045512.2	25868	.	C	Y	.	ORF3a	missense_variant	p.Pro159Leu	Switzerland-120177-2020	No	No	No	No	No	No	No	2020-04-27	?	?	B.1	Europe	Switzerland	Vaud		Negative	16210
NC_045512.2	26131	.	C	Y	.	ORF3a	missense_variant	p.His247Tyr	Switzerland-120177-2020	No	No	No	No	No	No	No	2020-04-27	?	?	B.1	Europe	Switzerland	Vaud		Negative	16210
NC_045512.2	26548	.	C	Y	.	M	missense_variant	p.Thr9Ile	Switzerland-120177-2020	No	No	No	No	No	No	No	2020-04-27	?	?	B.1	Europe	Switzerland	Vaud		Negative	16210
NC_045512.2	26615	.	G	K	.	M	missense_variant	p.Trp31Cys	Switzerland-120177-2020	No	No	No	No	No	No	No	2020-04-27	?	?	B.1	Europe	Switzerland	Vaud		Negative	16210
NC_045512.2	27481	.	C	Y	.	ORF7a	missense_variant	p.Leu30Phe	Switzerland-120177-2020	No	No	No	No	No	No	No	2020-04-27	?	?	B.1	Europe	Switzerland	Vaud		Negative	16210
NC_045512.2	27784	.	A	W	.	ORF7b	missense_variant	p.Tyr10Phe	Switzerland-120177-2020	No	No	No	No	No	No	No	2020-04-27	?	?	B.1	Europe	Switzerland	Vaud		Negative	16210
NC_045512.2	27901	.	T	Y	.	ORF8	missense_variant	p.Phe3Ser	Switzerland-120177-2020	No	No	No	No	No	No	No	2020-04-27	?	?	B.1	Europe	Switzerland	Vaud		Negative	16210
NC_045512.2	27948	.	G	S	.	ORF8	missense_variant	p.Glu19Gln	Switzerland-120177-2020	No	No	No	No	No	No	No	2020-04-27	?	?	B.1	Europe	Switzerland	Vaud		Negative	16210
NC_045512.2	28320	.	C	M	.	N	missense_variant	p.Thr16Lys	Switzerland-120177-2020	No	No	No	No	No	No	No	2020-04-27	?	?	B.1	Europe	Switzerland	Vaud		Negative	16210
NC_045512.2	28472	.	C	Y	.	N	missense_variant	p.Pro67Ser	Switzerland-120177-2020	No	No	No	No	No	No	No	2020-04-27	?	?	B.1	Europe	Switzerland	Vaud		Negative	16210
NC_045512.2	29322	.	T	Y	.	N	missense_variant	p.Val350Ala	Switzerland-120177-2020	No	No	No	No	No	No	No	2020-04-27	?	?	B.1	Europe	Switzerland	Vaud		Negative	16210
NC_045512.2	1589	.	G	R	.	ORF1ab	missense_variant	p.Gly442Ser	Switzerland-120184-2020	No	No	No	No	No	No	No	2020-04-27	?	?	B.1	Europe	Switzerland	Bern		Negative	16210
NC_045512.2	2155	.	G	K	.	ORF1ab	missense_variant	p.Trp630Cys	Switzerland-120184-2020	No	No	No	No	No	No	No	2020-04-27	?	?	B.1	Europe	Switzerland	Bern		Negative	16210
NC_045512.2	3068	.	G	K	.	ORF1ab	missense_variant	p.Asp935Tyr	Switzerland-120184-2020	No	No	No	No	No	No	No	2020-04-27	?	?	B.1	Europe	Switzerland	Bern		Negative	16210
NC_045512.2	4844	.	T	W	.	ORF1ab	missense_variant	p.Phe1527Ile	Switzerland-120184-2020	No	No	No	No	No	No	No	2020-04-27	?	?	B.1	Europe	Switzerland	Bern		Negative	16210
NC_045512.2	4887	.	C	Y	.	ORF1ab	missense_variant	p.Pro1541Leu	Switzerland-120184-2020	No	No	No	No	No	No	No	2020-04-27	?	?	B.1	Europe	Switzerland	Bern		Negative	16210
NC_045512.2	5787	.	C	Y	.	ORF1ab	missense_variant	p.Ser1841Phe	Switzerland-120184-2020	No	No	No	No	No	No	No	2020-04-27	?	?	B.1	Europe	Switzerland	Bern		Negative	16210
NC_045512.2	5991	.	A	R	.	ORF1ab	missense_variant	p.Glu1909Gly	Switzerland-120184-2020	No	No	No	No	No	No	No	2020-04-27	?	?	B.1	Europe	Switzerland	Bern		Negative	16210
NC_045512.2	6162	.	A	R	.	ORF1ab	missense_variant	p.Asp1966Gly	Switzerland-120184-2020	No	No	No	No	No	No	No	2020-04-27	?	?	B.1	Europe	Switzerland	Bern		Negative	16210
NC_045512.2	12844	.	G	K	.	ORF1ab	missense_variant	p.Trp4193Cys	Switzerland-120184-2020	No	No	No	No	No	No	No	2020-04-27	?	?	B.1	Europe	Switzerland	Bern		Negative	16210
NC_045512.2	13489	.	G	R	.	ORF1ab	missense_variant	p.Ala4409Thr	Switzerland-120184-2020	No	No	No	No	No	No	Yes	2020-04-27	?	?	B.1	Europe	Switzerland	Bern		Negative	16210
NC_045512.2	14408	.	C	T	.	ORF1ab	missense_variant	p.Pro4715Leu	Switzerland-120184-2020	No	No	No	No	No	No	Yes	2020-04-27	?	?	B.1	Europe	Switzerland	Bern		Negative	16210
NC_045512.2	16210	.	A	W	.	ORF1ab	missense_variant	p.Met5316Leu	Switzerland-120184-2020	No	No	No	No	No	No	Yes	2020-04-27	?	?	B.1	Europe	Switzerland	Bern		Negative	16210
NC_045512.2	16288	.	G	K	.	ORF1ab	missense_variant	p.Ala5342Ser	Switzerland-120184-2020	No	No	No	No	No	No	No	2020-04-27	?	?	B.1	Europe	Switzerland	Bern		Negative	16210
NC_045512.2	16320	.	A	W	.	ORF1ab	missense_variant	p.Lys5352Asn	Switzerland-120184-2020	No	No	No	No	No	No	No	2020-04-27	?	?	B.1	Europe	Switzerland	Bern		Negative	16210
NC_045512.2	16517	.	A	W	.	ORF1ab	missense_variant	p.Lys5418Ile	Switzerland-120184-2020	No	No	No	No	No	No	No	2020-04-27	?	?	B.1	Europe	Switzerland	Bern		Negative	16210
NC_045512.2	16691	.	C	M	.	ORF1ab	missense_variant	p.Ala5476Asp	Switzerland-120184-2020	No	No	No	No	No	No	No	2020-04-27	?	?	B.1	Europe	Switzerland	Bern		Negative	16210
NC_045512.2	17491	.	C	M	.	ORF1ab	missense_variant	p.Pro5743Thr	Switzerland-120184-2020	No	No	No	No	No	No	No	2020-04-27	?	?	B.1	Europe	Switzerland	Bern		Negative	16210
NC_045512.2	19781	.	C	Y	.	ORF1ab	missense_variant	p.Ala6506Val	Switzerland-120184-2020	No	No	No	No	No	No	No	2020-04-27	?	?	B.1	Europe	Switzerland	Bern		Negative	16210
NC_045512.2	19801	.	C	Y	.	ORF1ab	missense_variant	p.Arg6513Cys	Switzerland-120184-2020	No	No	No	No	No	No	No	2020-04-27	?	?	B.1	Europe	Switzerland	Bern		Negative	16210
NC_045512.2	20366	.	A	W	.	ORF1ab	missense_variant	p.His6701Leu	Switzerland-120184-2020	No	No	No	No	No	No	No	2020-04-27	?	?	B.1	Europe	Switzerland	Bern		Negative	16210
NC_045512.2	21230	.	C	M	.	ORF1ab	missense_variant	p.Thr6989Lys	Switzerland-120184-2020	No	No	No	No	No	No	No	2020-04-27	?	?	B.1	Europe	Switzerland	Bern		Negative	16210
NC_045512.2	21362	.	A	M	.	ORF1ab	missense_variant	p.Asn7033Thr	Switzerland-120184-2020	No	No	No	No	No	No	No	2020-04-27	?	?	B.1	Europe	Switzerland	Bern		Negative	16210
NC_045512.2	21410	.	C	M	.	ORF1ab	missense_variant	p.Pro7049His	Switzerland-120184-2020	No	No	No	No	No	No	No	2020-04-27	?	?	B.1	Europe	Switzerland	Bern		Negative	16210
NC_045512.2	21444	.	A	W	.	ORF1ab	missense_variant	p.Leu7060Phe	Switzerland-120184-2020	No	No	No	No	No	No	No	2020-04-27	?	?	B.1	Europe	Switzerland	Bern		Negative	16210
NC_045512.2	22062	.	C	Y	.	S	missense_variant	p.Thr167Ile	Switzerland-120184-2020	No	No	No	No	No	No	No	2020-04-27	?	?	B.1	Europe	Switzerland	Bern		Negative	16210
NC_045512.2	23403	.	A	G	.	S	missense_variant	p.Asp614Gly	Switzerland-120184-2020	No	No	No	No	No	No	No	2020-04-27	?	?	B.1	Europe	Switzerland	Bern		Negative	16210
NC_045512.2	27701	.	T	W	.	ORF7a	missense_variant	p.Ile103Asn	Switzerland-120184-2020	No	No	No	No	No	No	No	2020-04-27	?	?	B.1	Europe	Switzerland	Bern		Negative	16210
NC_045512.2	29433	.	A	W	.	N	missense_variant	p.Lys387Met	Switzerland-120184-2020	No	No	No	No	No	No	No	2020-04-27	?	?	B.1	Europe	Switzerland	Bern		Negative	16210
NC_045512.2	29436	.	A	R	.	N	missense_variant	p.Lys388Arg	Switzerland-120184-2020	No	No	No	No	No	No	No	2020-04-27	?	?	B.1	Europe	Switzerland	Bern		Negative	16210
NC_045512.2	29437	.	A	W	.	N	missense_variant	p.Lys388Asn	Switzerland-120184-2020	No	No	No	No	No	No	No	2020-04-27	?	?	B.1	Europe	Switzerland	Bern		Negative	16210
NC_045512.2	29451	.	C	Y	.	N	missense_variant	p.Thr393Ile	Switzerland-120184-2020	No	No	No	No	No	No	No	2020-04-27	?	?	B.1	Europe	Switzerland	Bern		Negative	16210
NC_045512.2	2045	.	A	W	.	ORF1ab	missense_variant	p.Asn594Tyr	Switzerland-120188-2020	No	No	No	No	No	No	No	2020-04-27	?	?	B.1.5	Europe	Switzerland	Uri		Negative	16210
NC_045512.2	3055	.	T	W	.	ORF1ab	missense_variant	p.Asp930Glu	Switzerland-120188-2020	No	No	No	No	No	No	No	2020-04-27	?	?	B.1.5	Europe	Switzerland	Uri		Negative	16210
NC_045512.2	4017	.	A	R	.	ORF1ab	missense_variant	p.Glu1251Gly	Switzerland-120188-2020	No	No	No	No	No	No	No	2020-04-27	?	?	B.1.5	Europe	Switzerland	Uri		Negative	16210
NC_045512.2	5257	.	A	W	.	ORF1ab	missense_variant	p.Leu1664Phe	Switzerland-120188-2020	No	No	No	No	No	No	No	2020-04-27	?	?	B.1.5	Europe	Switzerland	Uri		Negative	16210
NC_045512.2	5982	.	A	W	.	ORF1ab	missense_variant	p.Tyr1906Phe	Switzerland-120188-2020	No	No	No	No	No	No	No	2020-04-27	?	?	B.1.5	Europe	Switzerland	Uri		Negative	16210
NC_045512.2	8381	.	A	R	.	ORF1ab	missense_variant	p.Ser2706Gly	Switzerland-120188-2020	No	No	No	No	No	No	No	2020-04-27	?	?	B.1.5	Europe	Switzerland	Uri		Negative	16210
NC_045512.2	9919	.	T	W	.	ORF1ab	missense_variant	p.Ser3218Arg	Switzerland-120188-2020	No	No	No	No	No	No	No	2020-04-27	?	?	B.1.5	Europe	Switzerland	Uri		Negative	16210
NC_045512.2	10014	.	A	R	.	ORF1ab	missense_variant	p.Tyr3250Cys	Switzerland-120188-2020	No	No	No	No	No	No	No	2020-04-27	?	?	B.1.5	Europe	Switzerland	Uri		Negative	16210
NC_045512.2	10053	.	A	W	.	ORF1ab	missense_variant	p.Gln3263Leu	Switzerland-120188-2020	No	No	No	No	No	No	No	2020-04-27	?	?	B.1.5	Europe	Switzerland	Uri		Negative	16210
NC_045512.2	13004	.	G	S	.	ORF1ab	missense_variant	p.Ala4247Pro	Switzerland-120188-2020	No	No	No	No	No	No	No	2020-04-27	?	?	B.1.5	Europe	Switzerland	Uri		Negative	16210
NC_045512.2	14408	.	C	T	.	ORF1ab	missense_variant	p.Pro4715Leu	Switzerland-120188-2020	No	No	No	No	No	No	Yes	2020-04-27	?	?	B.1.5	Europe	Switzerland	Uri		Negative	16210
NC_045512.2	16210	.	A	W	.	ORF1ab	missense_variant	p.Met5316Leu	Switzerland-120188-2020	No	No	No	No	No	No	Yes	2020-04-27	?	?	B.1.5	Europe	Switzerland	Uri		Negative	16210
NC_045512.2	16222	.	C	M	.	ORF1ab	missense_variant	p.His5320Asn	Switzerland-120188-2020	No	No	No	No	No	No	Yes	2020-04-27	?	?	B.1.5	Europe	Switzerland	Uri		Negative	16210
NC_045512.2	16646	.	C	Y	.	ORF1ab	missense_variant	p.Thr5461Met	Switzerland-120188-2020	No	No	No	No	No	No	No	2020-04-27	?	?	B.1.5	Europe	Switzerland	Uri		Negative	16210
NC_045512.2	19442	.	T	Y	.	ORF1ab	missense_variant	p.Leu6393Pro	Switzerland-120188-2020	No	No	No	No	No	No	No	2020-04-27	?	?	B.1.5	Europe	Switzerland	Uri		Negative	16210
NC_045512.2	20344	.	C	Y	.	ORF1ab	missense_variant	p.His6694Tyr	Switzerland-120188-2020	No	No	No	No	No	No	No	2020-04-27	?	?	B.1.5	Europe	Switzerland	Uri		Negative	16210
NC_045512.2	20398	.	G	R	.	ORF1ab	missense_variant	p.Glu6712Lys	Switzerland-120188-2020	No	No	No	No	No	No	No	2020-04-27	?	?	B.1.5	Europe	Switzerland	Uri		Negative	16210
NC_045512.2	21199	.	T	Y	.	ORF1ab	missense_variant	p.Tyr6979His	Switzerland-120188-2020	No	No	No	No	No	No	No	2020-04-27	?	?	B.1.5	Europe	Switzerland	Uri		Negative	16210
NC_045512.2	21570	.	T	K	.	S	missense_variant	p.Val3Gly	Switzerland-120188-2020	No	No	No	No	No	No	No	2020-04-27	?	?	B.1.5	Europe	Switzerland	Uri		Negative	16210
NC_045512.2	21650	.	A	R	.	S	missense_variant	p.Asn30Asp	Switzerland-120188-2020	No	No	No	No	No	No	No	2020-04-27	?	?	B.1.5	Europe	Switzerland	Uri		Negative	16210
NC_045512.2	23403	.	A	G	.	S	missense_variant	p.Asp614Gly	Switzerland-120188-2020	No	No	No	No	No	No	No	2020-04-27	?	?	B.1.5	Europe	Switzerland	Uri		Negative	16210
NC_045512.2	28815	.	A	R	.	N	missense_variant	p.Gln181Arg	Switzerland-120188-2020	No	No	No	No	No	No	No	2020-04-27	?	?	B.1.5	Europe	Switzerland	Uri		Negative	16210
NC_045512.2	28985	.	G	R	.	N	missense_variant	p.Gly238Ser	Switzerland-120188-2020	No	No	No	No	No	No	No	2020-04-27	?	?	B.1.5	Europe	Switzerland	Uri		Negative	16210
NC_045512.2	29187	.	C	Y	.	N	missense_variant	p.Ala305Val	Switzerland-120188-2020	No	No	No	No	No	No	No	2020-04-27	?	?	B.1.5	Europe	Switzerland	Uri		Negative	16210
NC_045512.2	3007	.	T	W	.	ORF1ab	missense_variant	p.Phe914Leu	Switzerland-120189-2020	No	No	No	No	No	No	No	2020-04-27	?	?	B.1.1	Europe	Switzerland	Ticino		Negative	16210
NC_045512.2	3078	.	A	W	.	ORF1ab	missense_variant	p.Glu938Val	Switzerland-120189-2020	No	No	No	No	No	No	No	2020-04-27	?	?	B.1.1	Europe	Switzerland	Ticino		Negative	16210
NC_045512.2	6027	.	C	Y	.	ORF1ab	missense_variant	p.Pro1921Leu	Switzerland-120189-2020	No	No	No	No	No	No	No	2020-04-27	?	?	B.1.1	Europe	Switzerland	Ticino		Negative	16210
NC_045512.2	8072	.	A	G	.	ORF1ab	missense_variant	p.Asn2603Asp	Switzerland-120189-2020	No	No	No	No	No	No	No	2020-04-27	?	?	B.1.1	Europe	Switzerland	Ticino		Negative	16210
NC_045512.2	14408	.	C	T	.	ORF1ab	missense_variant	p.Pro4715Leu	Switzerland-120189-2020	No	No	No	No	No	No	Yes	2020-04-27	?	?	B.1.1	Europe	Switzerland	Ticino		Negative	16210
NC_045512.2	16210	.	A	W	.	ORF1ab	missense_variant	p.Met5316Leu	Switzerland-120189-2020	No	No	No	No	No	No	Yes	2020-04-27	?	?	B.1.1	Europe	Switzerland	Ticino		Negative	16210
NC_045512.2	16390	.	G	K	.	ORF1ab	missense_variant	p.Ala5376Ser	Switzerland-120189-2020	No	No	No	No	No	No	No	2020-04-27	?	?	B.1.1	Europe	Switzerland	Ticino		Negative	16210
NC_045512.2	20363	.	T	Y	.	ORF1ab	missense_variant	p.Leu6700Ser	Switzerland-120189-2020	No	No	No	No	No	No	No	2020-04-27	?	?	B.1.1	Europe	Switzerland	Ticino		Negative	16210
NC_045512.2	20398	.	G	R	.	ORF1ab	missense_variant	p.Glu6712Lys	Switzerland-120189-2020	No	No	No	No	No	No	No	2020-04-27	?	?	B.1.1	Europe	Switzerland	Ticino		Negative	16210
NC_045512.2	21470	.	T	K	.	ORF1ab	missense_variant	p.Ile7069Ser	Switzerland-120189-2020	No	No	No	No	No	No	No	2020-04-27	?	?	B.1.1	Europe	Switzerland	Ticino		Negative	16210
NC_045512.2	23403	.	A	G	.	S	missense_variant	p.Asp614Gly	Switzerland-120189-2020	No	No	No	No	No	No	No	2020-04-27	?	?	B.1.1	Europe	Switzerland	Ticino		Negative	16210
NC_045512.2	27730	.	T	H	.	ORF7a	missense_variant	p.Cys113Ser	Switzerland-120189-2020	No	No	No	No	No	No	No	2020-04-27	?	?	B.1.1	Europe	Switzerland	Ticino		Negative	16210
NC_045512.2	28881	.	G	A	.	N	missense_variant	p.Arg203Lys	Switzerland-120189-2020	No	No	No	No	No	No	No	2020-04-27	?	?	B.1.1	Europe	Switzerland	Ticino		Negative	16210
NC_045512.2	28883	.	G	C	.	N	missense_variant	p.Gly204Arg	Switzerland-120189-2020	No	No	No	No	No	No	No	2020-04-27	?	?	B.1.1	Europe	Switzerland	Ticino		Negative	16210
NC_045512.2	28947	.	A	W	.	N	missense_variant	p.Asp225Val	Switzerland-120189-2020	No	No	No	No	No	No	No	2020-04-27	?	?	B.1.1	Europe	Switzerland	Ticino		Negative	16210
NC_045512.2	28967	.	A	R	.	N	missense_variant	p.Ser232Gly	Switzerland-120189-2020	No	No	No	No	No	No	No	2020-04-27	?	?	B.1.1	Europe	Switzerland	Ticino		Negative	16210
NC_045512.2	1439	.	G	K	.	ORF1ab	missense_variant	p.Gly392Cys	Switzerland-120219-2020	No	No	No	No	No	No	No	2020-04-29	?	?	B.1	Europe	Switzerland	Geneva		Negative	16210
NC_045512.2	2363	.	C	Y	.	ORF1ab	missense_variant	p.Leu700Phe	Switzerland-120219-2020	No	No	No	No	No	No	No	2020-04-29	?	?	B.1	Europe	Switzerland	Geneva		Negative	16210
NC_045512.2	6128	.	C	M	.	ORF1ab	missense_variant	p.Leu1955Ile	Switzerland-120219-2020	No	No	No	No	No	No	No	2020-04-29	?	?	B.1	Europe	Switzerland	Geneva		Negative	16210
NC_045512.2	7302	.	T	Y	.	ORF1ab	missense_variant	p.Ile2346Thr	Switzerland-120219-2020	No	No	No	No	No	No	No	2020-04-29	?	?	B.1	Europe	Switzerland	Geneva		Negative	16210
NC_045512.2	8991	.	C	Y	.	ORF1ab	missense_variant	p.Ala2909Val	Switzerland-120219-2020	No	No	No	No	No	No	No	2020-04-29	?	?	B.1	Europe	Switzerland	Geneva		Negative	16210
NC_045512.2	9884	.	T	Y	.	ORF1ab	missense_variant	p.Tyr3207His	Switzerland-120219-2020	No	No	No	No	No	No	No	2020-04-29	?	?	B.1	Europe	Switzerland	Geneva		Negative	16210
NC_045512.2	10043	.	G	S	.	ORF1ab	missense_variant	p.Ala3260Pro	Switzerland-120219-2020	No	No	No	No	No	No	No	2020-04-29	?	?	B.1	Europe	Switzerland	Geneva		Negative	16210
NC_045512.2	10053	.	A	W	.	ORF1ab	missense_variant	p.Gln3263Leu	Switzerland-120219-2020	No	No	No	No	No	No	No	2020-04-29	?	?	B.1	Europe	Switzerland	Geneva		Negative	16210
NC_045512.2	10424	.	G	K	.	ORF1ab	missense_variant	p.Gly3387Cys	Switzerland-120219-2020	No	Yes_Pocket_Lopinavir2	Yes	No	No	No	No	2020-04-29	?	?	B.1	Europe	Switzerland	Geneva		Negative	16210
NC_045512.2	11083	.	G	K	.	ORF1ab	missense_variant	p.Leu3606Phe	Switzerland-120219-2020	No	No	No	No	No	No	No	2020-04-29	?	?	B.1	Europe	Switzerland	Geneva		Negative	16210
NC_045512.2	11305	.	A	W	.	ORF1ab	missense_variant	p.Lys3680Asn	Switzerland-120219-2020	No	No	No	No	No	No	No	2020-04-29	?	?	B.1	Europe	Switzerland	Geneva		Negative	16210
NC_045512.2	11658	.	G	K	.	ORF1ab	missense_variant	p.Cys3798Phe	Switzerland-120219-2020	No	No	No	No	No	No	No	2020-04-29	?	?	B.1	Europe	Switzerland	Geneva		Negative	16210
NC_045512.2	11797	.	G	K	.	ORF1ab	missense_variant	p.Leu3844Phe	Switzerland-120219-2020	No	No	No	No	No	No	No	2020-04-29	?	?	B.1	Europe	Switzerland	Geneva		Negative	16210
NC_045512.2	13833	.	A	W	.	ORF1ab	missense_variant	p.Leu4523Phe	Switzerland-120219-2020	No	No	No	No	No	No	Yes	2020-04-29	?	?	B.1	Europe	Switzerland	Geneva		Negative	16210
NC_045512.2	14408	.	C	T	.	ORF1ab	missense_variant	p.Pro4715Leu	Switzerland-120219-2020	No	No	No	No	No	No	Yes	2020-04-29	?	?	B.1	Europe	Switzerland	Geneva		Negative	16210
NC_045512.2	16210	.	A	W	.	ORF1ab	missense_variant	p.Met5316Leu	Switzerland-120219-2020	No	No	No	No	No	No	Yes	2020-04-29	?	?	B.1	Europe	Switzerland	Geneva		Negative	16210
NC_045512.2	16219	.	C	Y	.	ORF1ab	missense_variant	p.Pro5319Ser	Switzerland-120219-2020	No	No	No	No	No	No	Yes	2020-04-29	?	?	B.1	Europe	Switzerland	Geneva		Negative	16210
NC_045512.2	16268	.	A	R	.	ORF1ab	missense_variant	p.Gln5335Arg	Switzerland-120219-2020	No	No	No	No	No	No	No	2020-04-29	?	?	B.1	Europe	Switzerland	Geneva		Negative	16210
NC_045512.2	17326	.	C	Y	.	ORF1ab	missense_variant	p.Pro5688Ser	Switzerland-120219-2020	No	No	No	No	No	No	No	2020-04-29	?	?	B.1	Europe	Switzerland	Geneva		Negative	16210
NC_045512.2	19694	.	C	Y	.	ORF1ab	missense_variant	p.Ser6477Phe	Switzerland-120219-2020	No	No	No	No	No	No	No	2020-04-29	?	?	B.1	Europe	Switzerland	Geneva		Negative	16210
NC_045512.2	20470	.	C	M	.	ORF1ab	missense_variant	p.Gln6736Lys	Switzerland-120219-2020	No	No	No	No	No	No	No	2020-04-29	?	?	B.1	Europe	Switzerland	Geneva		Negative	16210
NC_045512.2	20855	.	G	S	.	ORF1ab	missense_variant	p.Arg6864Thr	Switzerland-120219-2020	No	No	No	No	No	No	No	2020-04-29	?	?	B.1	Europe	Switzerland	Geneva		Negative	16210
NC_045512.2	21112	.	T	Y	.	ORF1ab	missense_variant	p.Tyr6950His	Switzerland-120219-2020	No	No	No	No	No	No	No	2020-04-29	?	?	B.1	Europe	Switzerland	Geneva		Negative	16210
NC_045512.2	21313	.	A	R	.	ORF1ab	missense_variant	p.Ile7017Val	Switzerland-120219-2020	No	No	No	No	No	No	No	2020-04-29	?	?	B.1	Europe	Switzerland	Geneva		Negative	16210
NC_045512.2	21941	.	G	K	.	S	missense_variant	p.Val127Phe	Switzerland-120219-2020	No	No	No	No	No	No	No	2020-04-29	?	?	B.1	Europe	Switzerland	Geneva		Negative	16210
NC_045512.2	22133	.	G	R	.	S	missense_variant	p.Glu191Lys	Switzerland-120219-2020	No	No	No	No	No	No	No	2020-04-29	?	?	B.1	Europe	Switzerland	Geneva		Negative	16210
NC_045512.2	22746	.	T	Y	.	S	missense_variant	p.Val395Ala	Switzerland-120219-2020	No	No	No	Yes	No	No	No	2020-04-29	?	?	B.1	Europe	Switzerland	Geneva		Negative	16210
NC_045512.2	23338	.	T	K	.	S	missense_variant	p.Phe592Leu	Switzerland-120219-2020	No	No	No	No	No	No	No	2020-04-29	?	?	B.1	Europe	Switzerland	Geneva		Negative	16210
NC_045512.2	23403	.	A	G	.	S	missense_variant	p.Asp614Gly	Switzerland-120219-2020	No	No	No	No	No	No	No	2020-04-29	?	?	B.1	Europe	Switzerland	Geneva		Negative	16210
NC_045512.2	24146	.	C	Y	.	S	missense_variant	p.Pro862Ser	Switzerland-120219-2020	No	No	No	No	No	No	No	2020-04-29	?	?	B.1	Europe	Switzerland	Geneva		Negative	16210
NC_045512.2	24331	.	T	K	.	S	missense_variant	p.Ile923Met	Switzerland-120219-2020	No	No	No	No	No	No	No	2020-04-29	?	?	B.1	Europe	Switzerland	Geneva		Negative	16210
NC_045512.2	27589	.	G	K	.	ORF7a	missense_variant	p.Ala66Ser	Switzerland-120219-2020	No	No	No	No	No	No	No	2020-04-29	?	?	B.1	Europe	Switzerland	Geneva		Negative	16210
NC_045512.2	27713	.	T	Y	.	ORF7a	missense_variant	p.Ile107Thr	Switzerland-120219-2020	No	No	No	No	No	No	No	2020-04-29	?	?	B.1	Europe	Switzerland	Geneva		Negative	16210
NC_045512.2	27734	.	T	W	.	ORF7a	missense_variant	p.Phe114Tyr	Switzerland-120219-2020	No	No	No	No	No	No	No	2020-04-29	?	?	B.1	Europe	Switzerland	Geneva		Negative	16210
NC_045512.2	28000	.	C	Y	.	ORF8	missense_variant	p.Pro36Leu	Switzerland-120219-2020	No	No	No	No	No	No	No	2020-04-29	?	?	B.1	Europe	Switzerland	Geneva		Negative	16210
NC_045512.2	28854	.	C	Y	.	N	missense_variant	p.Ser194Leu	Switzerland-120219-2020	No	No	No	No	No	No	No	2020-04-29	?	?	B.1	Europe	Switzerland	Geneva		Negative	16210
NC_045512.2	28968	.	G	K	.	N	missense_variant	p.Ser232Ile	Switzerland-120219-2020	No	No	No	No	No	No	No	2020-04-29	?	?	B.1	Europe	Switzerland	Geneva		Negative	16210
NC_045512.2	29440	.	G	K	.	N	missense_variant	p.Gln389His	Switzerland-120219-2020	No	No	No	No	No	No	No	2020-04-29	?	?	B.1	Europe	Switzerland	Geneva		Negative	16210
NC_045512.2	1113	.	C	Y	.	ORF1ab	missense_variant	p.Thr283Ile	Switzerland-120223-2020	No	No	No	No	No	No	No	2020-04-30	?	?	B.1.5	Europe	Switzerland	Bern		Negative	16210
NC_045512.2	1439	.	G	K	.	ORF1ab	missense_variant	p.Gly392Cys	Switzerland-120223-2020	No	No	No	No	No	No	No	2020-04-30	?	?	B.1.5	Europe	Switzerland	Bern		Negative	16210
NC_045512.2	2055	.	T	Y	.	ORF1ab	missense_variant	p.Val597Ala	Switzerland-120223-2020	No	No	No	No	No	No	No	2020-04-30	?	?	B.1.5	Europe	Switzerland	Bern		Negative	16210
NC_045512.2	2402	.	T	Y	.	ORF1ab	missense_variant	p.Ser713Pro	Switzerland-120223-2020	No	No	No	No	No	No	No	2020-04-30	?	?	B.1.5	Europe	Switzerland	Bern		Negative	16210
NC_045512.2	3611	.	C	Y	.	ORF1ab	missense_variant	p.His1116Tyr	Switzerland-120223-2020	No	No	No	No	No	No	No	2020-04-30	?	?	B.1.5	Europe	Switzerland	Bern		Negative	16210
NC_045512.2	5320	.	A	M	.	ORF1ab	missense_variant	p.Gln1685His	Switzerland-120223-2020	No	No	No	No	No	No	No	2020-04-30	?	?	B.1.5	Europe	Switzerland	Bern		Negative	16210
NC_045512.2	7277	.	T	Y	.	ORF1ab	missense_variant	p.Phe2338Leu	Switzerland-120223-2020	No	No	No	No	No	No	No	2020-04-30	?	?	B.1.5	Europe	Switzerland	Bern		Negative	16210
NC_045512.2	9000	.	C	Y	.	ORF1ab	missense_variant	p.Ala2912Val	Switzerland-120223-2020	No	No	No	No	No	No	No	2020-04-30	?	?	B.1.5	Europe	Switzerland	Bern		Negative	16210
NC_045512.2	9932	.	A	R	.	ORF1ab	missense_variant	p.Thr3223Ala	Switzerland-120223-2020	No	No	No	No	No	No	No	2020-04-30	?	?	B.1.5	Europe	Switzerland	Bern		Negative	16210
NC_045512.2	9942	.	A	R	.	ORF1ab	missense_variant	p.Tyr3226Cys	Switzerland-120223-2020	No	No	No	No	No	No	No	2020-04-30	?	?	B.1.5	Europe	Switzerland	Bern		Negative	16210
NC_045512.2	10900	.	G	K	.	ORF1ab	missense_variant	p.Leu3545Phe	Switzerland-120223-2020	No	No	Yes	No	No	No	No	2020-04-30	?	?	B.1.5	Europe	Switzerland	Bern		Negative	16210
NC_045512.2	11083	.	G	K	.	ORF1ab	missense_variant	p.Leu3606Phe	Switzerland-120223-2020	No	No	No	No	No	No	No	2020-04-30	?	?	B.1.5	Europe	Switzerland	Bern		Negative	16210
NC_045512.2	11454	.	C	Y	.	ORF1ab	missense_variant	p.Ala3730Val	Switzerland-120223-2020	No	No	No	No	No	No	No	2020-04-30	?	?	B.1.5	Europe	Switzerland	Bern		Negative	16210
NC_045512.2	11468	.	G	R	.	ORF1ab	missense_variant	p.Ala3735Thr	Switzerland-120223-2020	No	No	No	No	No	No	No	2020-04-30	?	?	B.1.5	Europe	Switzerland	Bern		Negative	16210
NC_045512.2	12853	.	C	M	.	ORF1ab	missense_variant	p.Phe4196Leu	Switzerland-120223-2020	No	No	No	No	No	No	No	2020-04-30	?	?	B.1.5	Europe	Switzerland	Bern		Negative	16210
NC_045512.2	14003	.	A	R	.	ORF1ab	missense_variant	p.Lys4580Arg	Switzerland-120223-2020	No	No	No	No	No	No	Yes	2020-04-30	?	?	B.1.5	Europe	Switzerland	Bern		Negative	16210
NC_045512.2	14408	.	C	T	.	ORF1ab	missense_variant	p.Pro4715Leu	Switzerland-120223-2020	No	No	No	No	No	No	Yes	2020-04-30	?	?	B.1.5	Europe	Switzerland	Bern		Negative	16210
NC_045512.2	15796	.	C	Y	.	ORF1ab	missense_variant	p.Leu5178Phe	Switzerland-120223-2020	No	No	No	No	No	No	Yes	2020-04-30	?	?	B.1.5	Europe	Switzerland	Bern		Negative	16210
NC_045512.2	16210	.	A	W	.	ORF1ab	missense_variant	p.Met5316Leu	Switzerland-120223-2020	No	No	No	No	No	No	Yes	2020-04-30	?	?	B.1.5	Europe	Switzerland	Bern		Negative	16210
NC_045512.2	16409	.	C	S	.	ORF1ab	missense_variant	p.Thr5382Arg	Switzerland-120223-2020	No	No	No	No	No	No	No	2020-04-30	?	?	B.1.5	Europe	Switzerland	Bern		Negative	16210
NC_045512.2	16629	.	G	K	.	ORF1ab	missense_variant	p.Lys5455Asn	Switzerland-120223-2020	No	No	No	No	No	No	No	2020-04-30	?	?	B.1.5	Europe	Switzerland	Bern		Negative	16210
NC_045512.2	16733	.	C	Y	.	ORF1ab	missense_variant	p.Ser5490Leu	Switzerland-120223-2020	No	No	No	No	No	No	No	2020-04-30	?	?	B.1.5	Europe	Switzerland	Bern		Negative	16210
NC_045512.2	20527	.	G	S	.	ORF1ab	missense_variant	p.Val6755Leu	Switzerland-120223-2020	No	No	No	No	No	No	No	2020-04-30	?	?	B.1.5	Europe	Switzerland	Bern		Negative	16210
NC_045512.2	21186	.	G	S	.	ORF1ab	missense_variant	p.Trp6974Cys	Switzerland-120223-2020	No	No	No	No	No	No	No	2020-04-30	?	?	B.1.5	Europe	Switzerland	Bern		Negative	16210
NC_045512.2	21897	.	C	Y	.	S	missense_variant	p.Ser112Leu	Switzerland-120223-2020	No	No	No	No	No	No	No	2020-04-30	?	?	B.1.5	Europe	Switzerland	Bern		Negative	16210
NC_045512.2	22062	.	C	Y	.	S	missense_variant	p.Thr167Ile	Switzerland-120223-2020	No	No	No	No	No	No	No	2020-04-30	?	?	B.1.5	Europe	Switzerland	Bern		Negative	16210
NC_045512.2	22290	.	C	M	.	S	missense_variant	p.Ala243Asp	Switzerland-120223-2020	No	No	No	No	No	No	No	2020-04-30	?	?	B.1.5	Europe	Switzerland	Bern		Negative	16210
NC_045512.2	23403	.	A	R	.	S	missense_variant	p.Asp614Gly	Switzerland-120223-2020	No	No	No	No	No	No	No	2020-04-30	?	?	B.1.5	Europe	Switzerland	Bern		Negative	16210
NC_045512.2	24123	.	A	R	.	S	missense_variant	p.Lys854Arg	Switzerland-120223-2020	No	No	No	No	No	No	No	2020-04-30	?	?	B.1.5	Europe	Switzerland	Bern		Negative	16210
NC_045512.2	24146	.	C	Y	.	S	missense_variant	p.Pro862Ser	Switzerland-120223-2020	No	No	No	No	No	No	No	2020-04-30	?	?	B.1.5	Europe	Switzerland	Bern		Negative	16210
NC_045512.2	27441	.	G	K	.	ORF7a	missense_variant	p.Glu16Asp	Switzerland-120223-2020	No	No	No	No	No	No	No	2020-04-30	?	?	B.1.5	Europe	Switzerland	Bern		Negative	16210
NC_045512.2	27709	.	G	K	.	ORF7a	missense_variant	p.Ala106Ser	Switzerland-120223-2020	No	No	No	No	No	No	No	2020-04-30	?	?	B.1.5	Europe	Switzerland	Bern		Negative	16210
NC_045512.2	28313	.	C	Y	.	N	missense_variant	p.Arg14Cys	Switzerland-120223-2020	No	No	No	No	No	No	No	2020-04-30	?	?	B.1.5	Europe	Switzerland	Bern		Negative	16210
NC_045512.2	28472	.	C	Y	.	N	missense_variant	p.Pro67Ser	Switzerland-120223-2020	No	No	No	No	No	No	No	2020-04-30	?	?	B.1.5	Europe	Switzerland	Bern		Negative	16210
NC_045512.2	28854	.	C	Y	.	N	missense_variant	p.Ser194Leu	Switzerland-120223-2020	No	No	No	No	No	No	No	2020-04-30	?	?	B.1.5	Europe	Switzerland	Bern		Negative	16210
NC_045512.2	28881	.	G	K	.	N	missense_variant	p.Arg203Met	Switzerland-120223-2020	No	No	No	No	No	No	No	2020-04-30	?	?	B.1.5	Europe	Switzerland	Bern		Negative	16210
NC_045512.2	28884	.	G	R	.	N	missense_variant	p.Gly204Glu	Switzerland-120223-2020	No	No	No	No	No	No	No	2020-04-30	?	?	B.1.5	Europe	Switzerland	Bern		Negative	16210
NC_045512.2	29440	.	G	K	.	N	missense_variant	p.Gln389His	Switzerland-120223-2020	No	No	No	No	No	No	No	2020-04-30	?	?	B.1.5	Europe	Switzerland	Bern		Negative	16210
NC_045512.2	621	.	G	K	.	ORF1ab	missense_variant	p.Arg119Leu	Switzerland-120229-2020	No	No	No	No	No	No	No	2020-05-01	?	?	B.1.1	Europe	Switzerland	Basel-Land		Negative	16210
NC_045512.2	2141	.	C	M	.	ORF1ab	missense_variant	p.Pro626Thr	Switzerland-120229-2020	No	No	No	No	No	No	No	2020-05-01	?	?	B.1.1	Europe	Switzerland	Basel-Land		Negative	16210
NC_045512.2	2793	.	T	W	.	ORF1ab	missense_variant	p.Phe843Tyr	Switzerland-120229-2020	No	No	No	No	No	No	No	2020-05-01	?	?	B.1.1	Europe	Switzerland	Basel-Land		Negative	16210
NC_045512.2	3144	.	T	K	.	ORF1ab	missense_variant	p.Leu960Trp	Switzerland-120229-2020	No	No	No	No	No	No	No	2020-05-01	?	?	B.1.1	Europe	Switzerland	Basel-Land		Negative	16210
NC_045512.2	4230	.	C	M	.	ORF1ab	missense_variant	p.Thr1322Lys	Switzerland-120229-2020	No	No	No	No	No	No	No	2020-05-01	?	?	B.1.1	Europe	Switzerland	Basel-Land		Negative	16210
NC_045512.2	5370	.	C	M	.	ORF1ab	missense_variant	p.Ala1702Glu	Switzerland-120229-2020	No	No	No	No	No	No	No	2020-05-01	?	?	B.1.1	Europe	Switzerland	Basel-Land		Negative	16210
NC_045512.2	6362	.	G	K	.	ORF1ab	missense_variant	p.Ala2033Ser	Switzerland-120229-2020	No	No	No	No	No	No	No	2020-05-01	?	?	B.1.1	Europe	Switzerland	Basel-Land		Negative	16210
NC_045512.2	7116	.	G	K	.	ORF1ab	missense_variant	p.Gly2284Val	Switzerland-120229-2020	No	No	No	No	No	No	No	2020-05-01	?	?	B.1.1	Europe	Switzerland	Basel-Land		Negative	16210
NC_045512.2	7305	.	T	K	.	ORF1ab	missense_variant	p.Met2347Arg	Switzerland-120229-2020	No	No	No	No	No	No	No	2020-05-01	?	?	B.1.1	Europe	Switzerland	Basel-Land		Negative	16210
NC_045512.2	7448	.	A	R	.	ORF1ab	missense_variant	p.Lys2395Glu	Switzerland-120229-2020	No	No	No	No	No	No	No	2020-05-01	?	?	B.1.1	Europe	Switzerland	Basel-Land		Negative	16210
NC_045512.2	8172	.	C	M	.	ORF1ab	missense_variant	p.Ala2636Glu	Switzerland-120229-2020	No	No	No	No	No	No	No	2020-05-01	?	?	B.1.1	Europe	Switzerland	Basel-Land		Negative	16210
NC_045512.2	8287	.	G	K	.	ORF1ab	missense_variant	p.Met2674Ile	Switzerland-120229-2020	No	No	No	No	No	No	No	2020-05-01	?	?	B.1.1	Europe	Switzerland	Basel-Land		Negative	16210
NC_045512.2	9198	.	C	M	.	ORF1ab	missense_variant	p.Thr2978Asn	Switzerland-120229-2020	No	No	No	No	No	No	No	2020-05-01	?	?	B.1.1	Europe	Switzerland	Basel-Land		Negative	16210
NC_045512.2	10925	.	T	W	.	ORF1ab	missense_variant	p.Phe3554Ile	Switzerland-120229-2020	No	No	Yes	No	No	No	No	2020-05-01	?	?	B.1.1	Europe	Switzerland	Basel-Land		Negative	16210
NC_045512.2	12602	.	G	R	.	ORF1ab	missense_variant	p.Glu4113Lys	Switzerland-120229-2020	No	No	No	No	No	No	No	2020-05-01	?	?	B.1.1	Europe	Switzerland	Basel-Land		Negative	16210
NC_045512.2	12618	.	A	R	.	ORF1ab	missense_variant	p.Asn4118Ser	Switzerland-120229-2020	No	No	No	No	No	No	No	2020-05-01	?	?	B.1.1	Europe	Switzerland	Basel-Land		Negative	16210
NC_045512.2	12855	.	C	Y	.	ORF1ab	missense_variant	p.Pro4197Leu	Switzerland-120229-2020	No	No	No	No	No	No	No	2020-05-01	?	?	B.1.1	Europe	Switzerland	Basel-Land		Negative	16210
NC_045512.2	12861	.	G	K	.	ORF1ab	missense_variant	p.Ser4199Ile	Switzerland-120229-2020	No	No	No	No	No	No	No	2020-05-01	?	?	B.1.1	Europe	Switzerland	Basel-Land		Negative	16210
NC_045512.2	13389	.	T	Y	.	ORF1ab	missense_variant	p.Met4375Thr	Switzerland-120229-2020	No	No	No	No	No	No	No	2020-05-01	?	?	B.1.1	Europe	Switzerland	Basel-Land		Negative	16210
NC_045512.2	14408	.	C	T	.	ORF1ab	missense_variant	p.Pro4715Leu	Switzerland-120229-2020	No	No	No	No	No	No	Yes	2020-05-01	?	?	B.1.1	Europe	Switzerland	Basel-Land		Negative	16210
NC_045512.2	16210	.	A	W	.	ORF1ab	missense_variant	p.Met5316Leu	Switzerland-120229-2020	No	No	No	No	No	No	Yes	2020-05-01	?	?	B.1.1	Europe	Switzerland	Basel-Land		Negative	16210
NC_045512.2	17048	.	A	R	.	ORF1ab	missense_variant	p.Lys5595Arg	Switzerland-120229-2020	No	No	No	No	No	No	No	2020-05-01	?	?	B.1.1	Europe	Switzerland	Basel-Land		Negative	16210
NC_045512.2	17876	.	C	Y	.	ORF1ab	missense_variant	p.Thr5871Ile	Switzerland-120229-2020	No	No	No	No	No	No	No	2020-05-01	?	?	B.1.1	Europe	Switzerland	Basel-Land		Negative	16210
NC_045512.2	18860	.	C	Y	.	ORF1ab	missense_variant	p.Ala6199Val	Switzerland-120229-2020	No	No	No	No	No	No	No	2020-05-01	?	?	B.1.1	Europe	Switzerland	Basel-Land		Negative	16210
NC_045512.2	20465	.	A	W	.	ORF1ab	missense_variant	p.Asp6734Val	Switzerland-120229-2020	No	No	No	No	No	No	No	2020-05-01	?	?	B.1.1	Europe	Switzerland	Basel-Land		Negative	16210
NC_045512.2	20903	.	C	Y	.	ORF1ab	missense_variant	p.Thr6880Ile	Switzerland-120229-2020	No	No	No	No	No	No	No	2020-05-01	?	?	B.1.1	Europe	Switzerland	Basel-Land		Negative	16210
NC_045512.2	21254	.	C	Y	.	ORF1ab	missense_variant	p.Ala6997Val	Switzerland-120229-2020	No	No	No	No	No	No	No	2020-05-01	?	?	B.1.1	Europe	Switzerland	Basel-Land		Negative	16210
NC_045512.2	21276	.	A	M	.	ORF1ab	missense_variant	p.Leu7004Phe	Switzerland-120229-2020	No	No	No	No	No	No	No	2020-05-01	?	?	B.1.1	Europe	Switzerland	Basel-Land		Negative	16210
NC_045512.2	21774	.	C	Y	.	S	missense_variant	p.Ser71Phe	Switzerland-120229-2020	No	No	No	No	No	No	No	2020-05-01	?	?	B.1.1	Europe	Switzerland	Basel-Land		Negative	16210
NC_045512.2	22976	.	A	R	.	S	missense_variant	p.Ile472Val	Switzerland-120229-2020	No	No	No	Yes	No	No	No	2020-05-01	?	?	B.1.1	Europe	Switzerland	Basel-Land		Negative	16210
NC_045512.2	23403	.	A	R	.	S	missense_variant	p.Asp614Gly	Switzerland-120229-2020	No	No	No	No	No	No	No	2020-05-01	?	?	B.1.1	Europe	Switzerland	Basel-Land		Negative	16210
NC_045512.2	23606	.	C	Y	.	S	missense_variant	p.Arg682Trp	Switzerland-120229-2020	No	No	No	No	No	No	No	2020-05-01	?	?	B.1.1	Europe	Switzerland	Basel-Land		Negative	16210
NC_045512.2	23786	.	A	R	.	S	missense_variant	p.Ile742Val	Switzerland-120229-2020	No	No	No	No	No	No	No	2020-05-01	?	?	B.1.1	Europe	Switzerland	Basel-Land		Negative	16210
NC_045512.2	23817	.	T	Y	.	S	missense_variant	p.Leu752Pro	Switzerland-120229-2020	No	No	No	No	No	No	No	2020-05-01	?	?	B.1.1	Europe	Switzerland	Basel-Land		Negative	16210
NC_045512.2	26566	.	A	R	.	M	missense_variant	p.Lys15Arg	Switzerland-120229-2020	No	No	No	No	No	No	No	2020-05-01	?	?	B.1.1	Europe	Switzerland	Basel-Land		Negative	16210
NC_045512.2	26606	.	C	M	.	M	missense_variant	p.Phe28Leu	Switzerland-120229-2020	No	No	No	No	No	No	No	2020-05-01	?	?	B.1.1	Europe	Switzerland	Basel-Land		Negative	16210
NC_045512.2	27046	.	C	Y	.	M	missense_variant	p.Thr175Met	Switzerland-120229-2020	No	No	No	No	No	No	No	2020-05-01	?	?	B.1.1	Europe	Switzerland	Basel-Land		Negative	16210
NC_045512.2	28881	.	G	A	.	N	missense_variant	p.Arg203Lys	Switzerland-120229-2020	No	No	No	No	No	No	No	2020-05-01	?	?	B.1.1	Europe	Switzerland	Basel-Land		Negative	16210
NC_045512.2	28883	.	G	C	.	N	missense_variant	p.Gly204Arg	Switzerland-120229-2020	No	No	No	No	No	No	No	2020-05-01	?	?	B.1.1	Europe	Switzerland	Basel-Land		Negative	16210
NC_045512.2	29493	.	T	Y	.	N	missense_variant	p.Leu407Ser	Switzerland-120229-2020	No	No	No	No	No	No	No	2020-05-01	?	?	B.1.1	Europe	Switzerland	Basel-Land		Negative	16210
NC_045512.2	635	.	C	Y	.	ORF1ab	missense_variant	p.Arg124Cys	Switzerland-120230-2020	No	No	No	No	No	No	No	2020-05-01	?	?	B.1.1	Europe	Switzerland	Basel-Land		Negative	16210
NC_045512.2	5514	.	T	K	.	ORF1ab	missense_variant	p.Val1750Gly	Switzerland-120230-2020	No	No	No	No	No	No	No	2020-05-01	?	?	B.1.1	Europe	Switzerland	Basel-Land		Negative	16210
NC_045512.2	5558	.	G	K	.	ORF1ab	missense_variant	p.Val1765Leu	Switzerland-120230-2020	No	No	No	No	No	No	No	2020-05-01	?	?	B.1.1	Europe	Switzerland	Basel-Land		Negative	16210
NC_045512.2	6095	.	T	W	.	ORF1ab	missense_variant	p.Leu1944Ile	Switzerland-120230-2020	No	No	No	No	No	No	No	2020-05-01	?	?	B.1.1	Europe	Switzerland	Basel-Land		Negative	16210
NC_045512.2	6696	.	C	Y	.	ORF1ab	missense_variant	p.Pro2144Leu	Switzerland-120230-2020	No	No	No	No	No	No	No	2020-05-01	?	?	B.1.1	Europe	Switzerland	Basel-Land		Negative	16210
NC_045512.2	7263	.	T	W	.	ORF1ab	missense_variant	p.Leu2333His	Switzerland-120230-2020	No	No	No	No	No	No	No	2020-05-01	?	?	B.1.1	Europe	Switzerland	Basel-Land		Negative	16210
NC_045512.2	8342	.	G	K	.	ORF1ab	missense_variant	p.Asp2693Tyr	Switzerland-120230-2020	No	No	No	No	No	No	No	2020-05-01	?	?	B.1.1	Europe	Switzerland	Basel-Land		Negative	16210
NC_045512.2	8360	.	A	W	.	ORF1ab	missense_variant	p.Ile2699Phe	Switzerland-120230-2020	No	No	No	No	No	No	No	2020-05-01	?	?	B.1.1	Europe	Switzerland	Basel-Land		Negative	16210
NC_045512.2	8363	.	A	R	.	ORF1ab	missense_variant	p.Asn2700Asp	Switzerland-120230-2020	No	No	No	No	No	No	No	2020-05-01	?	?	B.1.1	Europe	Switzerland	Basel-Land		Negative	16210
NC_045512.2	8421	.	T	W	.	ORF1ab	missense_variant	p.Met2719Lys	Switzerland-120230-2020	No	No	No	No	No	No	No	2020-05-01	?	?	B.1.1	Europe	Switzerland	Basel-Land		Negative	16210
NC_045512.2	8564	.	A	R	.	ORF1ab	missense_variant	p.Asn2767Asp	Switzerland-120230-2020	No	No	No	No	No	No	No	2020-05-01	?	?	B.1.1	Europe	Switzerland	Basel-Land		Negative	16210
NC_045512.2	9561	.	C	Y	.	ORF1ab	missense_variant	p.Ser3099Leu	Switzerland-120230-2020	No	No	No	No	No	No	No	2020-05-01	?	?	B.1.1	Europe	Switzerland	Basel-Land		Negative	16210
NC_045512.2	13458	.	C	Y	.	ORF1ab	missense_variant	p.Ser4398Leu	Switzerland-120230-2020	No	No	No	No	No	No	Yes	2020-05-01	?	?	B.1.1	Europe	Switzerland	Basel-Land		Negative	16210
NC_045512.2	14408	.	C	T	.	ORF1ab	missense_variant	p.Pro4715Leu	Switzerland-120230-2020	No	No	No	No	No	No	Yes	2020-05-01	?	?	B.1.1	Europe	Switzerland	Basel-Land		Negative	16210
NC_045512.2	16210	.	A	W	.	ORF1ab	missense_variant	p.Met5316Leu	Switzerland-120230-2020	No	No	No	No	No	No	Yes	2020-05-01	?	?	B.1.1	Europe	Switzerland	Basel-Land		Negative	16210
NC_045512.2	20419	.	G	K	.	ORF1ab	missense_variant	p.Asp6719Tyr	Switzerland-120230-2020	No	No	No	No	No	No	No	2020-05-01	?	?	B.1.1	Europe	Switzerland	Basel-Land		Negative	16210
NC_045512.2	23403	.	A	G	.	S	missense_variant	p.Asp614Gly	Switzerland-120230-2020	No	No	No	No	No	No	No	2020-05-01	?	?	B.1.1	Europe	Switzerland	Basel-Land		Negative	16210
NC_045512.2	25469	.	C	Y	.	ORF3a	missense_variant	p.Ser26Leu	Switzerland-120230-2020	No	No	No	No	No	No	No	2020-05-01	?	?	B.1.1	Europe	Switzerland	Basel-Land		Negative	16210
NC_045512.2	27550	.	A	R	.	ORF7a	missense_variant	p.Lys53Glu	Switzerland-120230-2020	No	No	No	No	No	No	No	2020-05-01	?	?	B.1.1	Europe	Switzerland	Basel-Land		Negative	16210
NC_045512.2	27689	.	C	M	.	ORF7a	missense_variant	p.Pro99Gln	Switzerland-120230-2020	No	No	No	No	No	No	No	2020-05-01	?	?	B.1.1	Europe	Switzerland	Basel-Land		Negative	16210
NC_045512.2	27769	.	C	Y	.	ORF7b	missense_variant	p.Ser5Leu	Switzerland-120230-2020	No	No	No	No	No	No	No	2020-05-01	?	?	B.1.1	Europe	Switzerland	Basel-Land		Negative	16210
NC_045512.2	28881	.	G	A	.	N	missense_variant	p.Arg203Lys	Switzerland-120230-2020	No	No	No	No	No	No	No	2020-05-01	?	?	B.1.1	Europe	Switzerland	Basel-Land		Negative	16210
NC_045512.2	28883	.	G	C	.	N	missense_variant	p.Gly204Arg	Switzerland-120230-2020	No	No	No	No	No	No	No	2020-05-01	?	?	B.1.1	Europe	Switzerland	Basel-Land		Negative	16210
NC_045512.2	28904	.	G	K	.	N	missense_variant	p.Ala211Ser	Switzerland-120230-2020	No	No	No	No	No	No	No	2020-05-01	?	?	B.1.1	Europe	Switzerland	Basel-Land		Negative	16210
NC_045512.2	28920	.	A	W	.	N	missense_variant	p.Asp216Val	Switzerland-120230-2020	No	No	No	No	No	No	No	2020-05-01	?	?	B.1.1	Europe	Switzerland	Basel-Land		Negative	16210
NC_045512.2	28928	.	C	Y	.	N	missense_variant	p.Leu219Phe	Switzerland-120230-2020	No	No	No	No	No	No	No	2020-05-01	?	?	B.1.1	Europe	Switzerland	Basel-Land		Negative	16210
NC_045512.2	28985	.	G	R	.	N	missense_variant	p.Gly238Ser	Switzerland-120230-2020	No	No	No	No	No	No	No	2020-05-01	?	?	B.1.1	Europe	Switzerland	Basel-Land		Negative	16210
NC_045512.2	635	.	C	Y	.	ORF1ab	missense_variant	p.Arg124Cys	Switzerland-120233-2020	No	No	No	No	No	No	No	2020-05-01	?	?	B.1.1	Europe	Switzerland	Bern		Negative	16210
NC_045512.2	749	.	A	W	.	ORF1ab	missense_variant	p.Asn162Tyr	Switzerland-120233-2020	No	No	No	No	No	No	No	2020-05-01	?	?	B.1.1	Europe	Switzerland	Bern		Negative	16210
NC_045512.2	1127	.	G	R	.	ORF1ab	missense_variant	p.Val288Ile	Switzerland-120233-2020	No	No	No	No	No	No	No	2020-05-01	?	?	B.1.1	Europe	Switzerland	Bern		Negative	16210
NC_045512.2	1361	.	G	K	.	ORF1ab	missense_variant	p.Val366Phe	Switzerland-120233-2020	No	No	No	No	No	No	No	2020-05-01	?	?	B.1.1	Europe	Switzerland	Bern		Negative	16210
NC_045512.2	1457	.	C	Y	.	ORF1ab	missense_variant	p.Arg398Cys	Switzerland-120233-2020	No	No	No	No	No	No	No	2020-05-01	?	?	B.1.1	Europe	Switzerland	Bern		Negative	16210
NC_045512.2	1461	.	A	R	.	ORF1ab	missense_variant	p.Lys399Arg	Switzerland-120233-2020	No	No	No	No	No	No	No	2020-05-01	?	?	B.1.1	Europe	Switzerland	Bern		Negative	16210
NC_045512.2	2676	.	C	Y	.	ORF1ab	missense_variant	p.Pro804Leu	Switzerland-120233-2020	No	No	No	No	No	No	No	2020-05-01	?	?	B.1.1	Europe	Switzerland	Bern		Negative	16210
NC_045512.2	2894	.	G	K	.	ORF1ab	missense_variant	p.Asp877Tyr	Switzerland-120233-2020	No	No	No	No	No	No	No	2020-05-01	?	?	B.1.1	Europe	Switzerland	Bern		Negative	16210
NC_045512.2	3373	.	C	M	.	ORF1ab	missense_variant	p.Asp1036Glu	Switzerland-120233-2020	No	No	No	No	No	No	No	2020-05-01	?	?	B.1.1	Europe	Switzerland	Bern		Negative	16210
NC_045512.2	3468	.	G	K	.	ORF1ab	missense_variant	p.Gly1068Val	Switzerland-120233-2020	No	No	No	No	No	No	No	2020-05-01	?	?	B.1.1	Europe	Switzerland	Bern		Negative	16210
NC_045512.2	3477	.	T	Y	.	ORF1ab	missense_variant	p.Val1071Ala	Switzerland-120233-2020	No	No	No	No	No	No	No	2020-05-01	?	?	B.1.1	Europe	Switzerland	Bern		Negative	16210
NC_045512.2	5352	.	A	R	.	ORF1ab	missense_variant	p.Gln1696Arg	Switzerland-120233-2020	No	No	No	No	No	No	No	2020-05-01	?	?	B.1.1	Europe	Switzerland	Bern		Negative	16210
NC_045512.2	5730	.	C	Y	.	ORF1ab	missense_variant	p.Thr1822Ile	Switzerland-120233-2020	No	No	No	No	No	No	No	2020-05-01	?	?	B.1.1	Europe	Switzerland	Bern		Negative	16210
NC_045512.2	6105	.	A	W	.	ORF1ab	missense_variant	p.Tyr1947Phe	Switzerland-120233-2020	No	No	No	No	No	No	No	2020-05-01	?	?	B.1.1	Europe	Switzerland	Bern		Negative	16210
NC_045512.2	6755	.	G	K	.	ORF1ab	missense_variant	p.Val2164Phe	Switzerland-120233-2020	No	No	No	No	No	No	No	2020-05-01	?	?	B.1.1	Europe	Switzerland	Bern		Negative	16210
NC_045512.2	7305	.	T	K	.	ORF1ab	missense_variant	p.Met2347Arg	Switzerland-120233-2020	No	No	No	No	No	No	No	2020-05-01	?	?	B.1.1	Europe	Switzerland	Bern		Negative	16210
NC_045512.2	7728	.	C	Y	.	ORF1ab	missense_variant	p.Ser2488Phe	Switzerland-120233-2020	No	No	No	No	No	No	No	2020-05-01	?	?	B.1.1	Europe	Switzerland	Bern		Negative	16210
NC_045512.2	8233	.	A	W	.	ORF1ab	missense_variant	p.Lys2656Asn	Switzerland-120233-2020	No	No	No	No	No	No	No	2020-05-01	?	?	B.1.1	Europe	Switzerland	Bern		Negative	16210
NC_045512.2	8247	.	C	Y	.	ORF1ab	missense_variant	p.Ser2661Phe	Switzerland-120233-2020	No	No	No	No	No	No	No	2020-05-01	?	?	B.1.1	Europe	Switzerland	Bern		Negative	16210
NC_045512.2	12738	.	C	Y	.	ORF1ab	missense_variant	p.Thr4158Ile	Switzerland-120233-2020	No	No	No	No	No	No	No	2020-05-01	?	?	B.1.1	Europe	Switzerland	Bern		Negative	16210
NC_045512.2	12809	.	C	Y	.	ORF1ab	missense_variant	p.Leu4182Phe	Switzerland-120233-2020	No	No	No	No	No	No	No	2020-05-01	?	?	B.1.1	Europe	Switzerland	Bern		Negative	16210
NC_045512.2	13455	.	A	R	.	ORF1ab	missense_variant	p.Gln4397Arg	Switzerland-120233-2020	No	No	No	No	No	No	Yes	2020-05-01	?	?	B.1.1	Europe	Switzerland	Bern		Negative	16210
NC_045512.2	13458	.	C	Y	.	ORF1ab	missense_variant	p.Ser4398Leu	Switzerland-120233-2020	No	No	No	No	No	No	Yes	2020-05-01	?	?	B.1.1	Europe	Switzerland	Bern		Negative	16210
NC_045512.2	13567	.	G	R	.	ORF1ab	missense_variant	p.Ala4435Thr	Switzerland-120233-2020	No	No	No	No	No	No	Yes	2020-05-01	?	?	B.1.1	Europe	Switzerland	Bern		Negative	16210
NC_045512.2	14020	.	G	R	.	ORF1ab	missense_variant	p.Asp4586Asn	Switzerland-120233-2020	No	No	No	No	No	No	Yes	2020-05-01	?	?	B.1.1	Europe	Switzerland	Bern		Negative	16210
NC_045512.2	14227	.	A	R	.	ORF1ab	missense_variant	p.Lys4655Glu	Switzerland-120233-2020	No	No	No	No	No	No	Yes	2020-05-01	?	?	B.1.1	Europe	Switzerland	Bern		Negative	16210
NC_045512.2	14408	.	C	T	.	ORF1ab	missense_variant	p.Pro4715Leu	Switzerland-120233-2020	No	No	No	No	No	No	Yes	2020-05-01	?	?	B.1.1	Europe	Switzerland	Bern		Negative	16210
NC_045512.2	15340	.	G	S	.	ORF1ab	missense_variant	p.Ala5026Pro	Switzerland-120233-2020	No	No	No	No	No	No	Yes	2020-05-01	?	?	B.1.1	Europe	Switzerland	Bern		Negative	16210
NC_045512.2	15419	.	C	Y	.	ORF1ab	missense_variant	p.Ala5052Val	Switzerland-120233-2020	No	No	No	No	No	No	Yes	2020-05-01	?	?	B.1.1	Europe	Switzerland	Bern		Negative	16210
NC_045512.2	15635	.	A	M	.	ORF1ab	missense_variant	p.Tyr5124Ser	Switzerland-120233-2020	No	No	No	No	No	No	Yes	2020-05-01	?	?	B.1.1	Europe	Switzerland	Bern		Negative	16210
NC_045512.2	15873	.	A	W	.	ORF1ab	missense_variant	p.Glu5203Asp	Switzerland-120233-2020	No	No	No	No	No	No	Yes	2020-05-01	?	?	B.1.1	Europe	Switzerland	Bern		Negative	16210
NC_045512.2	16210	.	A	W	.	ORF1ab	missense_variant	p.Met5316Leu	Switzerland-120233-2020	No	No	No	No	No	No	Yes	2020-05-01	?	?	B.1.1	Europe	Switzerland	Bern		Negative	16210
NC_045512.2	20372	.	T	W	.	ORF1ab	missense_variant	p.Leu6703Gln	Switzerland-120233-2020	No	No	No	No	No	No	No	2020-05-01	?	?	B.1.1	Europe	Switzerland	Bern		Negative	16210
NC_045512.2	20436	.	C	S	.	ORF1ab	missense_variant	p.Asp6724Glu	Switzerland-120233-2020	No	No	No	No	No	No	No	2020-05-01	?	?	B.1.1	Europe	Switzerland	Bern		Negative	16210
NC_045512.2	20558	.	T	W	.	ORF1ab	missense_variant	p.Val6765Glu	Switzerland-120233-2020	No	No	No	No	No	No	No	2020-05-01	?	?	B.1.1	Europe	Switzerland	Bern		Negative	16210
NC_045512.2	21551	.	A	R	.	ORF1ab	missense_variant	p.Asn7096Ser	Switzerland-120233-2020	No	No	No	No	No	No	No	2020-05-01	?	?	B.1.1	Europe	Switzerland	Bern		Negative	16210
NC_045512.2	22104	.	G	R	.	S	missense_variant	p.Gly181Glu	Switzerland-120233-2020	No	No	No	No	No	No	No	2020-05-01	?	?	B.1.1	Europe	Switzerland	Bern		Negative	16210
NC_045512.2	22303	.	T	K	.	S	missense_variant	p.Ser247Arg	Switzerland-120233-2020	No	No	No	No	No	No	No	2020-05-01	?	?	B.1.1	Europe	Switzerland	Bern		Negative	16210
NC_045512.2	22751	.	G	S	.	S	missense_variant	p.Ala397Pro	Switzerland-120233-2020	No	No	No	Yes	No	No	No	2020-05-01	?	?	B.1.1	Europe	Switzerland	Bern		Negative	16210
NC_045512.2	22773	.	G	K	.	S	missense_variant	p.Gly404Val	Switzerland-120233-2020	No	No	No	Yes	No	No	No	2020-05-01	?	?	B.1.1	Europe	Switzerland	Bern		Negative	16210
NC_045512.2	23226	.	C	Y	.	S	missense_variant	p.Ser555Phe	Switzerland-120233-2020	No	No	No	No	No	No	No	2020-05-01	?	?	B.1.1	Europe	Switzerland	Bern		Negative	16210
NC_045512.2	23403	.	A	G	.	S	missense_variant	p.Asp614Gly	Switzerland-120233-2020	No	No	No	No	No	No	No	2020-05-01	?	?	B.1.1	Europe	Switzerland	Bern		Negative	16210
NC_045512.2	23424	.	C	Y	.	S	missense_variant	p.Pro621Leu	Switzerland-120233-2020	No	No	No	No	No	No	No	2020-05-01	?	?	B.1.1	Europe	Switzerland	Bern		Negative	16210
NC_045512.2	23958	.	G	K	.	S	missense_variant	p.Gly799Val	Switzerland-120233-2020	No	No	No	No	No	No	No	2020-05-01	?	?	B.1.1	Europe	Switzerland	Bern		Negative	16210
NC_045512.2	25678	.	C	S	.	ORF3a	missense_variant	p.Leu96Val	Switzerland-120233-2020	No	No	No	No	No	No	No	2020-05-01	?	?	B.1.1	Europe	Switzerland	Bern		Negative	16210
NC_045512.2	26144	.	G	K	.	ORF3a	missense_variant	p.Gly251Val	Switzerland-120233-2020	No	No	No	No	No	No	No	2020-05-01	?	?	B.1.1	Europe	Switzerland	Bern		Negative	16210
NC_045512.2	27090	.	G	K	.	M	missense_variant	p.Asp190Tyr	Switzerland-120233-2020	No	No	No	No	No	No	No	2020-05-01	?	?	B.1.1	Europe	Switzerland	Bern		Negative	16210
NC_045512.2	27559	.	C	M	.	ORF7a	missense_variant	p.Leu56Met	Switzerland-120233-2020	No	No	No	No	No	No	No	2020-05-01	?	?	B.1.1	Europe	Switzerland	Bern		Negative	16210
NC_045512.2	27673	.	C	M	.	ORF7a	missense_variant	p.Gln94Lys	Switzerland-120233-2020	No	No	No	No	No	No	No	2020-05-01	?	?	B.1.1	Europe	Switzerland	Bern		Negative	16210
NC_045512.2	27740	.	T	W	.	ORF7a	missense_variant	p.Leu116His	Switzerland-120233-2020	No	No	No	No	No	No	No	2020-05-01	?	?	B.1.1	Europe	Switzerland	Bern		Negative	16210
NC_045512.2	28556	.	C	Y	.	N	missense_variant	p.Arg95Cys	Switzerland-120233-2020	No	No	No	No	No	No	No	2020-05-01	?	?	B.1.1	Europe	Switzerland	Bern		Negative	16210
NC_045512.2	28881	.	G	A	.	N	missense_variant	p.Arg203Lys	Switzerland-120233-2020	No	No	No	No	No	No	No	2020-05-01	?	?	B.1.1	Europe	Switzerland	Bern		Negative	16210
NC_045512.2	28883	.	G	C	.	N	missense_variant	p.Gly204Arg	Switzerland-120233-2020	No	No	No	No	No	No	No	2020-05-01	?	?	B.1.1	Europe	Switzerland	Bern		Negative	16210
NC_045512.2	1281	.	C	Y	.	ORF1ab	missense_variant	p.Ala339Val	Switzerland-120241-2020	No	No	No	No	No	No	No	2020-05-04	?	?	B.1.1	Europe	Switzerland	Ticino		Negative	16210
NC_045512.2	2384	.	G	R	.	ORF1ab	missense_variant	p.Glu707Lys	Switzerland-120241-2020	No	No	No	No	No	No	No	2020-05-04	?	?	B.1.1	Europe	Switzerland	Ticino		Negative	16210
NC_045512.2	2706	.	C	Y	.	ORF1ab	missense_variant	p.Thr814Ile	Switzerland-120241-2020	No	No	No	No	No	No	No	2020-05-04	?	?	B.1.1	Europe	Switzerland	Ticino		Negative	16210
NC_045512.2	2894	.	G	K	.	ORF1ab	missense_variant	p.Asp877Tyr	Switzerland-120241-2020	No	No	No	No	No	No	No	2020-05-04	?	?	B.1.1	Europe	Switzerland	Ticino		Negative	16210
NC_045512.2	3024	.	T	W	.	ORF1ab	missense_variant	p.Met920Lys	Switzerland-120241-2020	No	No	No	No	No	No	No	2020-05-04	?	?	B.1.1	Europe	Switzerland	Ticino		Negative	16210
NC_045512.2	3058	.	A	M	.	ORF1ab	missense_variant	p.Glu931Asp	Switzerland-120241-2020	No	No	No	No	No	No	No	2020-05-04	?	?	B.1.1	Europe	Switzerland	Ticino		Negative	16210
NC_045512.2	3086	.	T	Y	.	ORF1ab	missense_variant	p.Phe941Leu	Switzerland-120241-2020	No	No	No	No	No	No	No	2020-05-04	?	?	B.1.1	Europe	Switzerland	Ticino		Negative	16210
NC_045512.2	3689	.	G	R	.	ORF1ab	missense_variant	p.Glu1142Lys	Switzerland-120241-2020	No	No	No	No	No	No	No	2020-05-04	?	?	B.1.1	Europe	Switzerland	Ticino		Negative	16210
NC_045512.2	4322	.	T	Y	.	ORF1ab	missense_variant	p.Phe1353Leu	Switzerland-120241-2020	No	No	No	No	No	No	No	2020-05-04	?	?	B.1.1	Europe	Switzerland	Ticino		Negative	16210
NC_045512.2	4791	.	G	R	.	ORF1ab	missense_variant	p.Gly1509Asp	Switzerland-120241-2020	No	No	No	No	No	No	No	2020-05-04	?	?	B.1.1	Europe	Switzerland	Ticino		Negative	16210
NC_045512.2	5970	.	A	R	.	ORF1ab	missense_variant	p.Lys1902Arg	Switzerland-120241-2020	No	No	No	No	No	No	No	2020-05-04	?	?	B.1.1	Europe	Switzerland	Ticino		Negative	16210
NC_045512.2	7043	.	C	M	.	ORF1ab	missense_variant	p.Pro2260Thr	Switzerland-120241-2020	No	No	No	No	No	No	No	2020-05-04	?	?	B.1.1	Europe	Switzerland	Ticino		Negative	16210
NC_045512.2	8072	.	A	R	.	ORF1ab	missense_variant	p.Asn2603Asp	Switzerland-120241-2020	No	No	No	No	No	No	No	2020-05-04	?	?	B.1.1	Europe	Switzerland	Ticino		Negative	16210
NC_045512.2	8084	.	G	R	.	ORF1ab	missense_variant	p.Glu2607Lys	Switzerland-120241-2020	No	No	No	No	No	No	No	2020-05-04	?	?	B.1.1	Europe	Switzerland	Ticino		Negative	16210
NC_045512.2	8696	.	G	S	.	ORF1ab	missense_variant	p.Ala2811Pro	Switzerland-120241-2020	No	No	No	No	No	No	No	2020-05-04	?	?	B.1.1	Europe	Switzerland	Ticino		Negative	16210
NC_045512.2	8795	.	A	R	.	ORF1ab	missense_variant	p.Ser2844Gly	Switzerland-120241-2020	No	No	No	No	No	No	No	2020-05-04	?	?	B.1.1	Europe	Switzerland	Ticino		Negative	16210
NC_045512.2	8796	.	G	K	.	ORF1ab	missense_variant	p.Ser2844Ile	Switzerland-120241-2020	No	No	No	No	No	No	No	2020-05-04	?	?	B.1.1	Europe	Switzerland	Ticino		Negative	16210
NC_045512.2	11175	.	G	K	.	ORF1ab	missense_variant	p.Cys3637Phe	Switzerland-120241-2020	No	No	No	No	No	No	No	2020-05-04	?	?	B.1.1	Europe	Switzerland	Ticino		Negative	16210
NC_045512.2	11786	.	A	W	.	ORF1ab	missense_variant	p.Asn3841Tyr	Switzerland-120241-2020	No	No	No	No	No	No	No	2020-05-04	?	?	B.1.1	Europe	Switzerland	Ticino		Negative	16210
NC_045512.2	13513	.	G	K	.	ORF1ab	missense_variant	p.Gly4417Cys	Switzerland-120241-2020	No	No	No	No	No	No	Yes	2020-05-04	?	?	B.1.1	Europe	Switzerland	Ticino		Negative	16210
NC_045512.2	13541	.	C	Y	.	ORF1ab	missense_variant	p.Ala4426Val	Switzerland-120241-2020	No	No	No	No	No	No	Yes	2020-05-04	?	?	B.1.1	Europe	Switzerland	Ticino		Negative	16210
NC_045512.2	14408	.	C	T	.	ORF1ab	missense_variant	p.Pro4715Leu	Switzerland-120241-2020	No	No	No	No	No	No	Yes	2020-05-04	?	?	B.1.1	Europe	Switzerland	Ticino		Negative	16210
NC_045512.2	14624	.	G	S	.	ORF1ab	missense_variant	p.Cys4787Ser	Switzerland-120241-2020	No	No	No	No	No	No	Yes	2020-05-04	?	?	B.1.1	Europe	Switzerland	Ticino		Negative	16210
NC_045512.2	15017	.	C	Y	.	ORF1ab	missense_variant	p.Ala4918Val	Switzerland-120241-2020	No	No	No	No	No	No	Yes	2020-05-04	?	?	B.1.1	Europe	Switzerland	Ticino		Negative	16210
NC_045512.2	16210	.	A	W	.	ORF1ab	missense_variant	p.Met5316Leu	Switzerland-120241-2020	No	No	No	No	No	No	Yes	2020-05-04	?	?	B.1.1	Europe	Switzerland	Ticino		Negative	16210
NC_045512.2	16325	.	G	K	.	ORF1ab	missense_variant	p.Cys5354Phe	Switzerland-120241-2020	No	No	No	No	No	No	No	2020-05-04	?	?	B.1.1	Europe	Switzerland	Ticino		Negative	16210
NC_045512.2	18569	.	T	Y	.	ORF1ab	missense_variant	p.Leu6102Pro	Switzerland-120241-2020	No	No	No	No	No	No	No	2020-05-04	?	?	B.1.1	Europe	Switzerland	Ticino		Negative	16210
NC_045512.2	22575	.	T	Y	.	S	missense_variant	p.Phe338Ser	Switzerland-120241-2020	No	No	No	Yes	No	No	No	2020-05-04	?	?	B.1.1	Europe	Switzerland	Ticino		Negative	16210
NC_045512.2	23403	.	A	G	.	S	missense_variant	p.Asp614Gly	Switzerland-120241-2020	No	No	No	No	No	No	No	2020-05-04	?	?	B.1.1	Europe	Switzerland	Ticino		Negative	16210
NC_045512.2	24981	.	C	Y	.	S	missense_variant	p.Pro1140Leu	Switzerland-120241-2020	No	No	No	No	No	No	No	2020-05-04	?	?	B.1.1	Europe	Switzerland	Ticino		Negative	16210
NC_045512.2	25047	.	C	Y	.	S	missense_variant	p.Pro1162Leu	Switzerland-120241-2020	No	No	No	No	No	No	No	2020-05-04	?	?	B.1.1	Europe	Switzerland	Ticino		Negative	16210
NC_045512.2	25104	.	A	R	.	S	missense_variant	p.Lys1181Arg	Switzerland-120241-2020	No	No	No	No	No	No	No	2020-05-04	?	?	B.1.1	Europe	Switzerland	Ticino		Negative	16210
NC_045512.2	28247	.	A	W	.	ORF8	missense_variant	p.Leu118Phe	Switzerland-120241-2020	No	No	No	No	No	No	No	2020-05-04	?	?	B.1.1	Europe	Switzerland	Ticino		Negative	16210
NC_045512.2	28881	.	G	A	.	N	missense_variant	p.Arg203Lys	Switzerland-120241-2020	No	No	No	No	No	No	No	2020-05-04	?	?	B.1.1	Europe	Switzerland	Ticino		Negative	16210
NC_045512.2	28883	.	G	C	.	N	missense_variant	p.Gly204Arg	Switzerland-120241-2020	No	No	No	No	No	No	No	2020-05-04	?	?	B.1.1	Europe	Switzerland	Ticino		Negative	16210
NC_045512.2	28893	.	C	Y	.	N	missense_variant	p.Pro207Leu	Switzerland-120241-2020	No	No	No	No	No	No	No	2020-05-04	?	?	B.1.1	Europe	Switzerland	Ticino		Negative	16210
NC_045512.2	29072	.	G	K	.	N	missense_variant	p.Ala267Ser	Switzerland-120241-2020	No	No	No	No	No	No	No	2020-05-04	?	?	B.1.1	Europe	Switzerland	Ticino		Negative	16210
NC_045512.2	29379	.	A	W	.	N	missense_variant	p.Lys369Ile	Switzerland-120241-2020	No	No	No	No	No	No	No	2020-05-04	?	?	B.1.1	Europe	Switzerland	Ticino		Negative	16210
NC_045512.2	29421	.	C	Y	.	N	missense_variant	p.Pro383Leu	Switzerland-120241-2020	No	No	No	No	No	No	No	2020-05-04	?	?	B.1.1	Europe	Switzerland	Ticino		Negative	16210
NC_045512.2	29425	.	G	K	.	N	missense_variant	p.Gln384His	Switzerland-120241-2020	No	No	No	No	No	No	No	2020-05-04	?	?	B.1.1	Europe	Switzerland	Ticino		Negative	16210
NC_045512.2	29483	.	T	W	.	N	missense_variant	p.Ser404Thr	Switzerland-120241-2020	No	No	No	No	No	No	No	2020-05-04	?	?	B.1.1	Europe	Switzerland	Ticino		Negative	16210
NC_045512.2	29664	.	A	R	.	ORF10	missense_variant	p.Asn36Ser	Switzerland-120241-2020	No	No	No	No	No	No	No	2020-05-04	?	?	B.1.1	Europe	Switzerland	Ticino		Negative	16210
NC_045512.2	1619	.	G	R	.	ORF1ab	missense_variant	p.Glu452Lys	Switzerland-130004-2020	No	No	No	No	No	No	No	2020-05-05	?	?	B.1	Europe	Switzerland	Bern		V557_Positive	16210
NC_045512.2	1730	.	G	R	.	ORF1ab	missense_variant	p.Glu489Lys	Switzerland-130004-2020	No	No	No	No	No	No	No	2020-05-05	?	?	B.1	Europe	Switzerland	Bern		V557_Positive	16210
NC_045512.2	5319	.	A	R	.	ORF1ab	missense_variant	p.Gln1685Arg	Switzerland-130004-2020	No	No	No	No	No	No	No	2020-05-05	?	?	B.1	Europe	Switzerland	Bern		V557_Positive	16210
NC_045512.2	6306	.	G	K	.	ORF1ab	missense_variant	p.Trp2014Leu	Switzerland-130004-2020	No	No	No	No	No	No	No	2020-05-05	?	?	B.1	Europe	Switzerland	Bern		V557_Positive	16210
NC_045512.2	6793	.	G	S	.	ORF1ab	missense_variant	p.Leu2176Phe	Switzerland-130004-2020	No	No	No	No	No	No	No	2020-05-05	?	?	B.1	Europe	Switzerland	Bern		V557_Positive	16210
NC_045512.2	6845	.	A	R	.	ORF1ab	missense_variant	p.Met2194Val	Switzerland-130004-2020	No	No	No	No	No	No	No	2020-05-05	?	?	B.1	Europe	Switzerland	Bern		V557_Positive	16210
NC_045512.2	6855	.	C	S	.	ORF1ab	missense_variant	p.Thr2197Ser	Switzerland-130004-2020	No	No	No	No	No	No	No	2020-05-05	?	?	B.1	Europe	Switzerland	Bern		V557_Positive	16210
NC_045512.2	7577	.	G	K	.	ORF1ab	missense_variant	p.Ala2438Ser	Switzerland-130004-2020	No	No	No	No	No	No	No	2020-05-05	?	?	B.1	Europe	Switzerland	Bern		V557_Positive	16210
NC_045512.2	7613	.	T	Y	.	ORF1ab	missense_variant	p.Trp2450Arg	Switzerland-130004-2020	No	No	No	No	No	No	No	2020-05-05	?	?	B.1	Europe	Switzerland	Bern		V557_Positive	16210
NC_045512.2	9444	.	T	Y	.	ORF1ab	missense_variant	p.Leu3060Pro	Switzerland-130004-2020	No	No	No	No	No	No	No	2020-05-05	?	?	B.1	Europe	Switzerland	Bern		V557_Positive	16210
NC_045512.2	9767	.	A	W	.	ORF1ab	missense_variant	p.Asn3168Tyr	Switzerland-130004-2020	No	No	No	No	No	No	No	2020-05-05	?	?	B.1	Europe	Switzerland	Bern		V557_Positive	16210
NC_045512.2	10041	.	C	Y	.	ORF1ab	missense_variant	p.Ser3259Leu	Switzerland-130004-2020	No	No	No	No	No	No	No	2020-05-05	?	?	B.1	Europe	Switzerland	Bern		V557_Positive	16210
[truncated: 3,921 more rows]
